# Supplementary material for: The STUbL RNF4 regulates protein group SUMOylation by targeting the SUMO conjugation machinery
Source: Nat Commun. 2017 Nov 27;8:1809. doi: 10.1038/s41467-017-01900-x (PMC5703878; doi:10.1038/s41467-017-01900-x)
Supplement: Supplementary file 4 — Supplementary Data 1 [file 41467_2017_1900_MOESM4_ESM.xlsx]

## Sheet: Stats RNF4 kd
GENE			SUMO target?			RNF4 kd enriched?																VALUES
Fasta headers	Protein names	Gene names	SUMO?	-Log ANOVA p value	Anova AV Diff	Significant (p<0.05 and Dif (log2) >1)	-Log p-value	Difference (log2)	Peptides	Razor + unique peptides	Unique peptides	Sequence coverage [%]	Unique + razor sequence coverage [%]	Unique sequence coverage [%]	Mol. weight [kDa]	Q-value	Score	Intensity	MS/MS count	Protein IDs	Majority protein IDs	U2OS-1	U2OS-2	U2OS-3	U2OS-HIS-SUMO-1	U2OS-HIS-SUMO-2	U2OS-HIS-SUMO-3	U2OS-HIS-SUMO shRNF4 #1-1	U2OS-HIS-SUMO shRNF4 #1-2	U2OS-HIS-SUMO shRNF4 #1-3	U2OS-HIS-SUMO shRNF4 #2-1	U2OS-HIS-SUMO shRNF4 #2-2	U2OS-HIS-SUMO shRNF4 #2-3	U2OS-HIS-SUMO shRNF4 #3-1	U2OS-HIS-SUMO shRNF4 #3-2	U2OS-HIS-SUMO shRNF4 #3-3
sp|O14639-2|ABLM1_HUMAN Isoform 2 of Actin-binding LIM protein 1 OS=Homo sapiens GN=ABLIM1;sp|O14639-6|ABLM1_HUMAN Isoform 6 of Actin-binding LIM protein 1 OS=Homo sapiens GN=ABLIM1;sp|O14639|ABLM1_HUMAN Actin-binding LIM protein 1 OS=Homo sapiens GN=ABLIM	Actin-binding LIM protein 1	ABLIM1		5.46612	-1.77917		3.79339	-1.54363	64	64	27	83.8	83.8	38	81.12	0	323.31	100420000000	1493	O14639-2;O14639-6;O14639;F8W8M4;A0A0A0MRL6	O14639-2;O14639-6;O14639;F8W8M4;A0A0A0MRL6	29.3156	29.2217	28.6641	28.6236	28.6885	28.025	26.5885	26.5505	26.4467	27.2075	27.2426	27.2151	27.4318	27.0436	26.3921
sp|P04746-2|AMYP_HUMAN Isoform 2 of Pancreatic alpha-amylase OS=Homo sapiens GN=AMY2A;sp|P19961-2|AMY2B_HUMAN Isoform 2 of Alpha-amylase 2B OS=Homo sapiens GN=AMY2B;sp|P19961|AMY2B_HUMAN Alpha-amylase 2B OS=Homo sapiens GN=AMY2B PE=1 SV=1;sp|P04746|AMYP_HU	Pancreatic alpha-amylase;Alpha-amylase 2B	AMY2A;AMY2B	+	1.42131	6.1358		0.359772	-1.99677	1	1	1	4.9	4.9	4.9	30.302	0.0096502	2.5472	18209000000	26	P04746-2;P19961-2;P19961;P04746	P04746-2;P19961-2;P19961;P04746	19.723	20.0467	19.3747	29.3713	26.5084	26.1648	20.4577	20.3214	28.1108	19.4997	27.4724	26.5632	29.5681	28.6803	27.4892
tr|E7EVZ1|E7EVZ1_HUMAN Zinc finger homeobox protein 4 OS=Homo sapiens GN=ZFHX4 PE=1 SV=1;sp|Q86UP3-2|ZFHX4_HUMAN Isoform 2 of Zinc finger homeobox protein 4 OS=Homo sapiens GN=ZFHX4;sp|Q86UP3-5|ZFHX4_HUMAN Isoform 5 of Zinc finger homeobox protein 4 OS=Hom	Zinc finger homeobox protein 4	ZFHX4	+	2.73884	1.59233		2.32452	-1.90117	15	15	12	6.2	6.2	5.3	396.21	0	20.682	395010000	35	E7EVZ1;Q86UP3-2;Q86UP3-5;Q86UP3;Q86UP3-4;Q86UP3-3;H0YC81;H0YBV0;E5RI93;E5RGK3;E5RHS1;E5RG79	E7EVZ1;Q86UP3-2;Q86UP3-5;Q86UP3;Q86UP3-4	20.7364	20.0876	21.7558	23.6331	24.189	23.8124	21.9482	21.6883	23.4944	21.9139	21.8678	22.8002	21.7836	22.0356	20.261
sp|Q9UHF7|TRPS1_HUMAN Zinc finger transcription factor Trps1 OS=Homo sapiens GN=TRPS1 PE=1 SV=2;sp|Q9UHF7-3|TRPS1_HUMAN Isoform 3 of Zinc finger transcription factor Trps1 OS=Homo sapiens GN=TRPS1;sp|Q9UHF7-2|TRPS1_HUMAN Isoform 2 of Zinc finger transcript	Zinc finger transcription factor Trps1	TRPS1	+	2.23146	1.71383		1.76826	-1.89305	27	27	27	32.8	32.8	32.8	141.52	0	79.105	1704200000	98	Q9UHF7;Q9UHF7-3;Q9UHF7-2;E5RJ97;E5RFF3;H0YC29;H0YAV4;E7EVN4;F8W8T0;C9J6L7	Q9UHF7;Q9UHF7-3;Q9UHF7-2;E5RJ97;E5RFF3	21.4648	22.1649	23.0589	24.8754	25.0681	26.1459	23.2136	22.9519	25.4912	22.5243	22.1285	24.657	23.9457	23.1743	23.1444
sp|Q9HCE3|ZN532_HUMAN Zinc finger protein 532 OS=Homo sapiens GN=ZNF532 PE=1 SV=2	Zinc finger protein 532	ZNF532	+	3.14451	0.953216		2.87855	-1.78942	33	32	32	38.7	38	38	141.69	0	315.76	5767300000	339	Q9HCE3;K7EIU3;K7EQW7;K7ELB7;K7EKV7;K7EJM2;K7EP49;K7EL14;K7EPI7;K7EQN0;K7ES47;K7EMF9;K7ER18;K7EN67;K7ELQ2	Q9HCE3	24.1591	24.7324	24.8886	27.0487	26.8602	26.757	24.0022	23.919	25.638	25.6103	25.3432	25.7096	25.058	25.3001	25.3124
tr|E9PQ01|E9PQ01_HUMAN Pre-mRNA cleavage complex 2 protein Pcf11 (Fragment) OS=Homo sapiens GN=PCF11 PE=1 SV=7;tr|E9PKN0|E9PKN0_HUMAN Pre-mRNA cleavage complex 2 protein Pcf11 (Fragment) OS=Homo sapiens GN=PCF11 PE=1 SV=1;tr|A0A0C4DGU6|A0A0C4DGU6_HUMAN Pre		PCF11	+	1.59245	2.95921		0.650907	-1.49752	32	4	4	47	10.2	10.2	112.31	0	166.28	1298400000	40	E9PQ01;E9PKN0;A0A0C4DGU6;E9PQF9	E9PQ01;E9PKN0;A0A0C4DGU6	20.8148	19.8399	19.4498	24.4889	24.3902	23.4725	19.7781	20.936	23.9644	23.9402	19.8248	24.0217	22.7593	24.5036	23.8489
sp|Q9UEG4|ZN629_HUMAN Zinc finger protein 629 OS=Homo sapiens GN=ZNF629 PE=1 SV=2	Zinc finger protein 629	ZNF629	+	3.1157	1.79394		1.82966	-1.37778	22	22	22	41.3	41.3	41.3	96.619	0	72.137	2572700000	106	Q9UEG4	Q9UEG4	21.7235	21.8479	22.3987	24.8022	24.4331	25.2166	22.3565	22.329	23.3901	23.5458	23.0405	24.6324	23.8528	24.0303	23.7782
sp|P49790-2|NU153_HUMAN Isoform 2 of Nuclear pore complex protein Nup153 OS=Homo sapiens GN=NUP153;sp|P49790|NU153_HUMAN Nuclear pore complex protein Nup153 OS=Homo sapiens GN=NUP153 PE=1 SV=2;sp|P49790-3|NU153_HUMAN Isoform 3 of Nuclear pore complex prote	Nuclear pore complex protein Nup153	NUP153	+	1.45093	1.47578		1.10961	-1.36984	9	9	9	11.7	11.7	11.7	149.39	0	28.223	272210000	27	P49790-2;P49790;P49790-3	P49790-2;P49790;P49790-3	20.6434	20.5048	18.9559	22.2555	22.0983	23.2598	21.2649	19.4165	23.0613	20.6643	19.7319	21.7657	21.0596	21.6149	21.9332
sp|P39880-3|CUX1_HUMAN Isoform 3 of Homeobox protein cut-like 1 OS=Homo sapiens GN=CUX1;sp|P39880-6|CUX1_HUMAN Isoform 7 of Homeobox protein cut-like 1 OS=Homo sapiens GN=CUX1;sp|P39880-4|CUX1_HUMAN Isoform 5 of Homeobox protein cut-like 1 OS=Homo sapiens	Homeobox protein cut-like 1	CUX1	+	3.22062	1.09616		2.649	-1.36014	17	17	5	17.3	17.3	6.3	165.69	0	49.84	1179500000	110	P39880-3;P39880-6;P39880-4;P39880-5;P39880-2;P39880;O14529	P39880-3;P39880-6;P39880-4;P39880-5;P39880-2;P39880	22.3778	22.7531	23.2415	25.0577	25.0893	24.5743	23.1388	23.3526	24.358	24.0168	24.0086	23.6888	23.161	23.5874	22.6103
sp|Q9Y2W1|TR150_HUMAN Thyroid hormone receptor-associated protein 3 OS=Homo sapiens GN=THRAP3 PE=1 SV=2	Thyroid hormone receptor-associated protein 3	THRAP3	+	2.34542	2.18985		1.108	-1.32762	34	33	33	37	37	37	108.66	0	323.31	14967000000	467	Q9Y2W1	Q9Y2W1	24.4112	24.3313	25.054	27.3493	27.2775	28.7264	25.5416	25.5598	27.9108	25.4053	25.5192	26.2996	26.5229	27.352	27.9999
sp|Q9Y673|ALG5_HUMAN Dolichyl-phosphate beta-glucosyltransferase OS=Homo sapiens GN=ALG5 PE=1 SV=1;sp|Q9Y673-2|ALG5_HUMAN Isoform 2 of Dolichyl-phosphate beta-glucosyltransferase OS=Homo sapiens GN=ALG5	Dolichyl-phosphate beta-glucosyltransferase	ALG5		2.91387	-0.750679		0.735613	-0.243931	14	14	14	36.4	36.4	36.4	36.946	0	89.177	4535700000	194	Q9Y673;Q9Y673-2	Q9Y673;Q9Y673-2	24.4393	24.2294	24.5882	23.6852	23.915	23.9535	23.4439	23.4575	23.196	23.8623	23.7849	23.2548	23.9451	23.8456	23.6754
sp|Q9BVK6|TMED9_HUMAN Transmembrane emp24 domain-containing protein 9 OS=Homo sapiens GN=TMED9 PE=1 SV=2	Transmembrane emp24 domain-containing protein 9	TMED9	+	1.42079	2.67573		1.12387	-1.29901	13	13	13	38.7	38.7	38.7	27.277	0	223.71	8496300000	176	Q9BVK6;F8W7F7;Q7Z7H5-3;Q7Z7H5-2;Q7Z7H5	Q9BVK6	18.3822	19.7406	24.3124	24.3094	24.1127	24.9631	22.9866	22.7069	20.6349	23.5136	22.9718	23.966	23.715	23.7162	24.2535
sp|Q4VCS5|AMOT_HUMAN Angiomotin OS=Homo sapiens GN=AMOT PE=1 SV=1;tr|E7ERM3|E7ERM3_HUMAN Angiomotin OS=Homo sapiens GN=AMOT PE=1 SV=1;sp|Q4VCS5-2|AMOT_HUMAN Isoform 2 of Angiomotin OS=Homo sapiens GN=AMOT;tr|A6NP16|A6NP16_HUMAN Angiomotin OS=Homo sapiens G	Angiomotin	AMOT		3.23543	-1.70607		1.86285	-1.30116	47	47	44	53.7	53.7	52.4	118.08	0	323.31	17381000000	414	Q4VCS5;E7ERM3;Q4VCS5-2;A6NP16	Q4VCS5;E7ERM3;Q4VCS5-2;A6NP16	25.5082	25.1751	25.0613	23.97	24.8402	24.7437	23.7136	22.7589	22.6487	23.175	24.2019	22.5224	23.1983	24.2451	22.4877
sp|Q9ULU4-10|PKCB1_HUMAN Isoform 10 of Protein kinase C-binding protein 1 OS=Homo sapiens GN=ZMYND8;sp|Q9ULU4|PKCB1_HUMAN Protein kinase C-binding protein 1 OS=Homo sapiens GN=ZMYND8 PE=1 SV=2	Protein kinase C-binding protein 1	ZMYND8	+	3.66494	3.17533		1.2437	-1.23998	42	2	0	55.7	2.9	0	133.96	0	75.69	1237800000	36	Q9ULU4-10;Q9ULU4	Q9ULU4-10;Q9ULU4	21.5471	19.866	20.3623	25.0899	23.9393	25.0621	22.5019	22.3105	24.2321	23.397	23.3538	25.2508	23.1906	22.9435	23.9338
tr|E7EQ57|E7EQ57_HUMAN MDS1 and EVI1 complex locus protein EVI1 OS=Homo sapiens GN=MECOM PE=1 SV=1;sp|Q03112-3|EVI1_HUMAN Isoform 2 of MDS1 and EVI1 complex locus protein EVI1 OS=Homo sapiens GN=MECOM;sp|Q03112-4|EVI1_HUMAN Isoform 4 of MDS1 and EVI1 compl	MDS1 and EVI1 complex locus protein EVI1	MECOM	+	1.81316	1.82754		1.81644	-1.2308	11	11	11	13.2	13.2	13.2	138.13	0	25.138	582810000	45	E7EQ57;Q03112-3;Q03112-4;E7EUL6;A0A0C3SFZ7;Q03112-5;Q03112-6;Q03112;H0YA13;D6RFY3;D6RDW0;Q9HAZ2-4;Q9HAZ2-2;Q9HAZ2-3;Q9HAZ2;H9KVD4;E7EPY2;E7ERX0;Q13465	E7EQ57;Q03112-3;Q03112-4;E7EUL6;A0A0C3SFZ7;Q03112-5;Q03112-6;Q03112	18.7687	22.3744	21.7135	23.399	23.6131	24.0964	22.3308	22.2103	23.5189	22.1482	22.1732	23.6616	21.6317	21.9956	22.5782
tr|H0YN26|H0YN26_HUMAN Acidic leucine-rich nuclear phosphoprotein 32 family member A OS=Homo sapiens GN=ANP32A PE=1 SV=1;sp|P39687|AN32A_HUMAN Acidic leucine-rich nuclear phosphoprotein 32 family member A OS=Homo sapiens GN=ANP32A PE=1 SV=1;sp|O95626|AN32D	Acidic leucine-rich nuclear phosphoprotein 32 family member A;Acidic leucine-rich nuclear phosphoprotein 32 family member D;Acidic leucine-rich nuclear phosphoprotein 32 family member C	ANP32A;ANP32D;ANP32C		1.58561	-0.029245	+	2.22071	1.18837	2	2	2	16.9	16.9	16.9	19.997	0	7.6189	168230000	13	H0YN26;P39687;O95626;O43423	H0YN26;P39687;O95626;O43423	20.0844	19.261	20.7808	19.3363	18.922	19.1062	20.558	20.3864	20.4187	20.5178	19.8276	20.7389	19.5607	19.5423	21.2386
sp|P20337|RAB3B_HUMAN Ras-related protein Rab-3B OS=Homo sapiens GN=RAB3B PE=1 SV=2	Ras-related protein Rab-3B	RAB3B	+	1.36933	0.585103		1.72194	-1.22794	4	4	4	24.2	24.2	24.2	24.758	0	6.0252	169970000	9	P20337	P20337	20.0961	20.4747	18.6978	22.3516	20.6005	20.8345	19.2816	19.7081	19.4243	20.024	19.5935	20.5587	20.5126	20.3321	20.8737
sp|Q8IWI9|MGAP_HUMAN MAX gene-associated protein OS=Homo sapiens GN=MGA PE=1 SV=3;sp|Q8IWI9-4|MGAP_HUMAN Isoform 4 of MAX gene-associated protein OS=Homo sapiens GN=MGA	MAX gene-associated protein	MGA	+	6.45296	9.31336		0.69895	-1.22383	107	107	3	54.9	54.9	1.7	331.83	0	323.31	46802000000	1918	Q8IWI9;Q8IWI9-4;H3BTF4;H3BP52;H3BU53;Q8IWI9-2;H3BTN2;Q5VSY0-2;J3QT83;Q05707-3;Q05707-2;Q05707	Q8IWI9;Q8IWI9-4	18.5652	19.6413	20.286	30.2292	28.1427	30.8144	27.3824	26.3387	28.8495	30.0927	27.3232	29.4515	30.2525	28.3886	28.4653
tr|F5GWX5|F5GWX5_HUMAN Chromodomain-helicase-DNA-binding protein 4 OS=Homo sapiens GN=CHD4 PE=1 SV=1;tr|A0A0C4DGG9|A0A0C4DGG9_HUMAN Chromodomain-helicase-DNA-binding protein 4 OS=Homo sapiens GN=CHD4 PE=1 SV=1;sp|Q14839|CHD4_HUMAN Chromodomain-helicase-DNA	Chromodomain-helicase-DNA-binding protein 4	CHD4	+	3.96714	6.764		0.505369	-1.20514	71	71	58	48.6	48.6	41	217.1	0	323.31	22315000000	887	F5GWX5;A0A0C4DGG9;Q14839;Q14839-2;K7EMY3;F5H6N4;F2Z2R5;F6T542;I3L229;H7C3H7;H7C0J3	F5GWX5;A0A0C4DGG9;Q14839;Q14839-2	19.898	20.3167	22.0828	28.6844	27.3759	29.2407	24.6544	25.3299	29.2333	27.2503	25.2935	29.3765	27.8476	26.866	29.2055
sp|Q9UGU0|TCF20_HUMAN Transcription factor 20 OS=Homo sapiens GN=TCF20 PE=1 SV=3;sp|Q9UGU0-2|TCF20_HUMAN Isoform 2 of Transcription factor 20 OS=Homo sapiens GN=TCF20	Transcription factor 20	TCF20	+	2.73223	1.98394		1.37524	-1.1919	36	36	35	28.6	28.6	28.2	211.77	0	308.83	5909800000	416	Q9UGU0;Q9UGU0-2;A9JX13	Q9UGU0;Q9UGU0-2	22.773	23.0028	24.05	26.2673	26.3094	25.8828	24.0566	23.6904	24.4449	25.3656	25.9585	25.08	25.9858	25.6871	24.3823
sp|Q12888|TP53B_HUMAN Tumor suppressor p53-binding protein 1 OS=Homo sapiens GN=TP53BP1 PE=1 SV=2;sp|Q12888-2|TP53B_HUMAN Isoform 2 of Tumor suppressor p53-binding protein 1 OS=Homo sapiens GN=TP53BP1;tr|A6NNK5|A6NNK5_HUMAN Tumor suppressor p53-binding pro	Tumor suppressor p53-binding protein 1	TP53BP1	+	3.6665	7.01831		0.421602	-1.158	51	51	51	46.6	46.6	46.6	213.57	0	323.31	30284000000	870	Q12888;Q12888-2;A6NNK5;Q12888-3;C9JXV0;H7C3N7;H7BZY0;M0R142;H7C495	Q12888;Q12888-2;A6NNK5;Q12888-3	20.1071	20.1125	22.476	29.4658	27.5846	29.3055	25.1102	24.9678	29.0114	26.4196	25.8273	29.0439	28.3728	29.7722	30.1207
sp|Q8NFD5|ARI1B_HUMAN AT-rich interactive domain-containing protein 1B OS=Homo sapiens GN=ARID1B PE=1 SV=2;sp|Q8NFD5-2|ARI1B_HUMAN Isoform 2 of AT-rich interactive domain-containing protein 1B OS=Homo sapiens GN=ARID1B;sp|Q8NFD5-3|ARI1B_HUMAN Isoform 3 of	AT-rich interactive domain-containing protein 1B	ARID1B		4.80614	-1.22724		4.3474	-1.42091	126	126	18	55	55	15.8	236.12	0	323.31	359120000000	3515	Q8NFD5;Q8NFD5-2;Q8NFD5-3;Q8NFD5-4;H0Y2R3;H0Y3S9;A0A0J9YY80	Q8NFD5;Q8NFD5-2;Q8NFD5-3;Q8NFD5-4	30.4892	30.3943	31.3563	30.519	30.5884	30.6477	29.6931	29.2656	29.5727	29.3451	29.0442	28.9057	29.0375	29.0506	28.5626
sp|Q9ULU4-7|PKCB1_HUMAN Isoform 7 of Protein kinase C-binding protein 1 OS=Homo sapiens GN=ZMYND8;sp|Q9ULU4-19|PKCB1_HUMAN Isoform 19 of Protein kinase C-binding protein 1 OS=Homo sapiens GN=ZMYND8;sp|Q9ULU4-11|PKCB1_HUMAN Isoform 11 of Protein kinase C-bi	Protein kinase C-binding protein 1	ZMYND8	+	8.01336	8.64083		1.11136	-1.10259	45	45	0	56.2	56.2	0	137.17	0	323.31	36965000000	941	Q9ULU4-7;Q9ULU4-19;Q9ULU4-11;A0A087WYS3	Q9ULU4-7;Q9ULU4-19;Q9ULU4-11;A0A087WYS3	20.1156	18.907	20.7459	29.18	29.0102	29.9815	27.3475	27.2663	29.6876	28.2155	28.1509	29.7394	27.9654	27.6987	28.5207
sp|P83916|CBX1_HUMAN Chromobox protein homolog 1 OS=Homo sapiens GN=CBX1 PE=1 SV=1;tr|J3KS05|J3KS05_HUMAN Chromobox protein homolog 1 (Fragment) OS=Homo sapiens GN=CBX1 PE=1 SV=7;tr|B5MD17|B5MD17_HUMAN Chromobox protein homolog 1 (Fragment) OS=Homo sapiens	Chromobox protein homolog 1	CBX1	+	6.16034	4.11876		1.40788	-1.04207	11	11	10	65.4	65.4	56.8	21.418	0	154.06	3604100000	115	P83916;J3KS05;B5MD17;K7ELA4;C9JWS9	P83916;J3KS05;B5MD17;K7ELA4	20.3008	19.7726	20.0391	24.7339	25.0098	25.0697	23.7105	22.9675	24.4643	23.7407	22.724	24.4969	24.4858	24.8352	23.6365
sp|Q15911-2|ZFHX3_HUMAN Isoform B of Zinc finger homeobox protein 3 OS=Homo sapiens GN=ZFHX3;sp|Q15911|ZFHX3_HUMAN Zinc finger homeobox protein 3 OS=Homo sapiens GN=ZFHX3 PE=1 SV=2	Zinc finger homeobox protein 3	ZFHX3	+	3.00399	1.97112		1.93484	-1.02523	10	7	7	4.7	3.5	3.5	306.66	0	10.988	264410000	27	Q15911-2;Q15911	Q15911-2;Q15911	19.1278	19.6592	21.4289	22.6203	22.8794	22.9363	21.5886	21.5568	21.8035	22.2751	22.3711	22.674	21.2373	21.5822	20.9923
sp|Q9H582|ZN644_HUMAN Zinc finger protein 644 OS=Homo sapiens GN=ZNF644 PE=1 SV=2;sp|Q9H582-2|ZN644_HUMAN Isoform 2 of Zinc finger protein 644 OS=Homo sapiens GN=ZNF644	Zinc finger protein 644	ZNF644	+	5.19329	4.11565		1.73936	-1.0189	64	64	64	63.6	63.6	63.6	149.56	0	323.31	21890000000	970	Q9H582;Q9H582-2;A0A087WZL9;Q9H582-3	Q9H582;Q9H582-2	23.2628	23.2034	25.6331	28.6304	28.8153	29.293	27.7706	27.9746	29.0513	27.5876	27.2209	28.0377	28.2001	28.1089	27.0945
sp|Q14865|ARI5B_HUMAN AT-rich interactive domain-containing protein 5B OS=Homo sapiens GN=ARID5B PE=1 SV=3;sp|Q14865-2|ARI5B_HUMAN Isoform 2 of AT-rich interactive domain-containing protein 5B OS=Homo sapiens GN=ARID5B	AT-rich interactive domain-containing protein 5B	ARID5B		4.10553	-1.23611		3.80794	-2.32594	48	48	48	55.3	55.3	55.3	132.37	0	323.31	9312300000	287	Q14865;Q14865-2;Q14865-3	Q14865;Q14865-2	25.7914	25.9937	24.9531	25.8073	26.3976	26.0583	23.073	23.9039	23.6374	23.74	24.6858	23.9789	24.5283	23.7071	22.6017
tr|B1APH0|B1APH0_HUMAN Zinc finger protein basonuclin-2 OS=Homo sapiens GN=BNC2 PE=1 SV=1;sp|Q6ZN30|BNC2_HUMAN Zinc finger protein basonuclin-2 OS=Homo sapiens GN=BNC2 PE=1 SV=1;sp|Q6ZN30-2|BNC2_HUMAN Isoform 2 of Zinc finger protein basonuclin-2 OS=Homo s	Zinc finger protein basonuclin-2	BNC2	+	5.69002	4.62641		1.20517	-1.00756	15	15	14	20.5	20.5	19.6	114.53	0	62.334	2215900000	125	B1APH0;Q6ZN30;Q6ZN30-2;H0Y6W5;F5H586;Q06HB9;Q06HC2;S4R351;S4R3R8;F5GY04;A0A087WUP5;Q01954;H0Y4J1;S4R3K9	B1APH0;Q6ZN30;Q6ZN30-2;H0Y6W5;F5H586	20.0844	21.3005	19.5446	25.5603	25.4175	26.098	23.6113	23.6481	24.7855	25.387	25.1858	25.9864	24.6618	24.7165	24.1769
sp|Q8NAF0|ZN579_HUMAN Zinc finger protein 579 OS=Homo sapiens GN=ZNF579 PE=1 SV=2	Zinc finger protein 579	ZNF579	+	2.38956	3.38173		0.645943	-0.908577	4	4	4	11.6	11.6	11.6	60.509	0	26.182	880770000	28	Q8NAF0	Q8NAF0	17.9371	21.9573	19.3045	23.0701	24.0858	24.2326	21.1138	23.2046	24.5321	23.2713	23.3034	24.1834	22.1125	21.5565	22.7108
tr|E9PFE2|E9PFE2_HUMAN General transcription factor II-I repeat domain-containing protein 1 OS=Homo sapiens GN=GTF2IRD1 PE=1 SV=1;sp|Q9UHL9-2|GT2D1_HUMAN Isoform 2 of General transcription factor II-I repeat domain-containing protein 1 OS=Homo sapiens GN=G	General transcription factor II-I repeat domain-containing protein 1	GTF2IRD1	+	3.81957	4.71237		1.13952	-0.884554	29	29	29	53.3	53.3	53.3	106.05	0	219.57	6269900000	340	E9PFE2;Q9UHL9-2;Q9UHL9;Q9UHL9-3;H7C4Q8	E9PFE2;Q9UHL9-2;Q9UHL9;Q9UHL9-3	23.5174	22.6174	18.8687	26.7873	26.8854	27.4581	25.6654	25.6411	27.363	26.1249	26.0566	26.9133	26.4748	26.2412	24.9511
sp|Q8WXF7-2|ATLA1_HUMAN Isoform 2 of Atlastin-1 OS=Homo sapiens GN=ATL1;sp|Q8WXF7|ATLA1_HUMAN Atlastin-1 OS=Homo sapiens GN=ATL1 PE=1 SV=1	Atlastin-1	ATL1		3.73228	-0.457465		4.3445	-1.47652	14	13	13	30.9	28.9	28.9	63.054	0	43.835	1916200000	83	Q8WXF7-2;Q8WXF7;H0YJ65;G3V5T4	Q8WXF7-2;Q8WXF7	22.8967	23.005	23.9315	23.6956	24.2309	23.8564	22.2372	22.6047	22.1306	23.1218	22.7648	22.449	22.4229	22.2446	22.0845
tr|V9GY86|V9GY86_HUMAN Ataxin-2 OS=Homo sapiens GN=ATXN2 PE=1 SV=1;sp|Q99700-4|ATX2_HUMAN Isoform 4 of Ataxin-2 OS=Homo sapiens GN=ATXN2;sp|Q99700|ATX2_HUMAN Ataxin-2 OS=Homo sapiens GN=ATXN2 PE=1 SV=2;tr|H0YH87|H0YH87_HUMAN Ataxin-2 (Fragment) OS=Homo sap	Ataxin-2	ATXN2		1.76396	-1.97744		1.1354	-1.41677	42	42	3	42	42	2.6	124.4	0	323.31	38128000000	728	V9GY86;Q99700-4;Q99700;H0YH87;Q99700-2;F8VQP2;Q99700-5	V9GY86;Q99700-4;Q99700;H0YH87;Q99700-2;F8VQP2;Q99700-5	27.0507	27.6501	25.2618	26.3255	26.5211	24.3715	24.8381	24.7926	23.8976	25.4999	25.1809	25.2566	23.7898	22.8941	22.7534
sp|Q8WWM7|ATX2L_HUMAN Ataxin-2-like protein OS=Homo sapiens GN=ATXN2L PE=1 SV=2;sp|Q8WWM7-6|ATX2L_HUMAN Isoform 6 of Ataxin-2-like protein OS=Homo sapiens GN=ATXN2L;sp|Q8WWM7-8|ATX2L_HUMAN Isoform 8 of Ataxin-2-like protein OS=Homo sapiens GN=ATXN2L;sp|Q8W	Ataxin-2-like protein	ATXN2L		3.15912	-1.78222		1.67904	-1.07662	39	39	3	35.9	35.9	4.3	113.37	0	323.31	27670000000	679	Q8WWM7;Q8WWM7-6;Q8WWM7-8;Q8WWM7-5;Q8WWM7-4;Q8WWM7-9;Q8WWM7-2;Q8WWM7-3;H3BRB0;A0A0C4DGL7	Q8WWM7;Q8WWM7-6;Q8WWM7-8;Q8WWM7-5;Q8WWM7-4;Q8WWM7-9;Q8WWM7-2;Q8WWM7-3	27.5991	27.4981	26.4219	26.5858	26.709	25.3001	25.7123	25.7464	24.825	24.9955	24.8723	25.4474	24.5607	24.3006	25.6349
sp|Q8WXX7|AUTS2_HUMAN Autism susceptibility gene 2 protein OS=Homo sapiens GN=AUTS2 PE=1 SV=1;sp|Q8WXX7-2|AUTS2_HUMAN Isoform 2 of Autism susceptibility gene 2 protein OS=Homo sapiens GN=AUTS2;tr|Q75MD7|Q75MD7_HUMAN Autism susceptibility gene 2 protein (Fr	Autism susceptibility gene 2 protein	AUTS2		3.61675	-1.91739		2.51328	-1.91939	52	52	52	47.5	47.5	47.5	138.98	0	323.31	106310000000	811	Q8WXX7;Q8WXX7-2;Q75MD7;A0A087WVB5;Q8WXX7-5;H7BZZ9;Q8WXX7-3;H7C090;H7C0G5	Q8WXX7;Q8WXX7-2;Q75MD7;A0A087WVB5;Q8WXX7-5	28.342	27.7529	27.9441	27.6696	27.2604	27.6755	26.0522	25.989	26.5285	25.3321	25.2372	26.5875	24.3042	24.5184	25.9928
sp|Q9Y2T1|AXIN2_HUMAN Axin-2 OS=Homo sapiens GN=AXIN2 PE=1 SV=1;tr|E7ES00|E7ES00_HUMAN Axin-2 OS=Homo sapiens GN=AXIN2 PE=1 SV=2;tr|J3QRK4|J3QRK4_HUMAN Axin-2 (Fragment) OS=Homo sapiens GN=AXIN2 PE=1 SV=1;tr|F5GX43|F5GX43_HUMAN Axin-2 (Fragment) OS=Homo sa	Axin-2	AXIN2		2.6184	-1.88221		2.32216	-2.68171	6	6	6	10.1	10.1	10.1	93.557	0	19.613	381510000	41	Q9Y2T1;E7ES00;J3QRK4;F5GX43;J3QQJ3;A0A087WXP8	Q9Y2T1;E7ES00;J3QRK4;F5GX43;J3QQJ3	23.3943	24.019	22.1339	23.3287	22.9628	23.6429	18.6557	21.2923	21.756	21.8251	20.6839	21.7547	20.1875	18.7178	20.795
sp|Q8IYH5-2|ZZZ3_HUMAN Isoform 2 of ZZ-type zinc finger-containing protein 3 OS=Homo sapiens GN=ZZZ3;sp|Q8IYH5|ZZZ3_HUMAN ZZ-type zinc finger-containing protein 3 OS=Homo sapiens GN=ZZZ3 PE=1 SV=1;sp|Q8IYH5-4|ZZZ3_HUMAN Isoform 4 of ZZ-type zinc finger-con	ZZ-type zinc finger-containing protein 3	ZZZ3	+	8.08081	4.95166		2.18973	-0.877666	11	11	11	25.2	25.2	25.2	101.92	0	57.922	1379400000	73	Q8IYH5-2;Q8IYH5;Q8IYH5-4;Q8IYH5-3	Q8IYH5-2;Q8IYH5;Q8IYH5-4	18.9811	20.2795	18.7332	25.1075	25.0307	24.6853	23.8184	23.5162	24.4003	23.6348	23.7279	23.9729	24.5267	24.5931	24.3814
sp|Q96T23|RSF1_HUMAN Remodeling and spacing factor 1 OS=Homo sapiens GN=RSF1 PE=1 SV=2;sp|Q96T23-2|RSF1_HUMAN Isoform 2 of Remodeling and spacing factor 1 OS=Homo sapiens GN=RSF1;sp|Q96T23-3|RSF1_HUMAN Isoform 3 of Remodeling and spacing factor 1 OS=Homo s	Remodeling and spacing factor 1	RSF1	+	7.15312	11.2457		0.731417	-0.804801	62	62	62	46.4	46.4	46.4	163.82	0	323.31	75695000000	1571	Q96T23;Q96T23-2;Q96T23-3;H0YCN2;H0YER1;H0YEX0;H7C306;H0YDG9	Q96T23;Q96T23-2;Q96T23-3;H0YCN2;H0YER1	20.1518	15.7765	20.4601	30.5327	31.1784	30.2251	29.821	28.6434	29.0854	30.9437	30.8432	30.46	30.6408	29.4397	28.6882
sp|Q9UKY1|ZHX1_HUMAN Zinc fingers and homeoboxes protein 1 OS=Homo sapiens GN=ZHX1 PE=1 SV=1	Zinc fingers and homeoboxes protein 1	ZHX1	+	7.86118	7.63645		0.706527	-0.779623	31	31	31	50.6	50.6	50.6	98.096	0	323.31	18197000000	629	Q9UKY1	Q9UKY1	20.0202	20.4366	19.9672	28.165	27.9631	28.9595	26.7789	26.6655	28.3294	26.5341	26.5543	28.1576	28.4708	28.342	28.4133
sp|Q6UN15-3|FIP1_HUMAN Isoform 3 of Pre-mRNA 3-end-processing factor FIP1 OS=Homo sapiens GN=FIP1L1;tr|A0A0B4J203|A0A0B4J203_HUMAN Uncharacterized protein OS=Homo sapiens PE=3 SV=1;sp|Q6UN15-4|FIP1_HUMAN Isoform 4 of Pre-mRNA 3-end-processing factor FIP1	Pre-mRNA 3-end-processing factor FIP1	FIP1L1	+	1.8185	0.577125		1.56588	-0.75171	4	4	4	11.5	11.5	11.5	58.375	0	18.749	446420000	38	Q6UN15-3;A0A0B4J203;Q6UN15-4;Q6UN15-5;Q6UN15	Q6UN15-3;A0A0B4J203;Q6UN15-4;Q6UN15-5;Q6UN15	22.2114	21.9123	21.6664	23.1984	23.0483	22.966	22.2354	22.464	21.9941	21.889	22.3361	21.7754	22.7603	23.3261	22.0923
sp|P20700|LMNB1_HUMAN Lamin-B1 OS=Homo sapiens GN=LMNB1 PE=1 SV=2;tr|E9PBF6|E9PBF6_HUMAN Lamin-B1 OS=Homo sapiens GN=LMNB1 PE=1 SV=1;tr|A0A0D9SFE5|A0A0D9SFE5_HUMAN Lamin B1, isoform CRA_a OS=Homo sapiens GN=LMNB1 PE=1 SV=1	Lamin-B1	LMNB1	+	6.82163	5.45385		0.92448	-0.732745	41	40	38	80.2	80.2	78.5	66.408	0	323.31	16733000000	589	P20700;E9PBF6;A0A0D9SFE5;A0A0D9SFY5	P20700;E9PBF6;A0A0D9SFE5	23.0965	21.6588	21.4908	27.2814	27.9988	28.9761	27.1026	27.413	27.5654	27.9188	28.008	27.9728	27.1759	26.568	26.4497
tr|A0A0G2JIS2|A0A0G2JIS2_HUMAN Histone-lysine N-methyltransferase EHMT2 OS=Homo sapiens GN=EHMT2 PE=1 SV=1;sp|Q96KQ7-2|EHMT2_HUMAN Isoform 2 of Histone-lysine N-methyltransferase EHMT2 OS=Homo sapiens GN=EHMT2;sp|Q96KQ7|EHMT2_HUMAN Histone-lysine N-methylt	Histone-lysine N-methyltransferase EHMT2	EHMT2	+	4.20813	4.09822		1.0252	-0.704636	12	12	12	21.1	21.1	21.1	129.03	0	116.79	1615500000	104	A0A0G2JIS2;Q96KQ7-2;Q96KQ7;A2ABF8;A0A0G2JIR1;A2ABF9;A0A0G2JK64;A0A0G2JRR0;A0A0G2JRN8;H0Y4K5;Q96KQ7-3	A0A0G2JIS2;Q96KQ7-2;Q96KQ7;A2ABF8;A0A0G2JIR1;A2ABF9;A0A0G2JK64;A0A0G2JRR0;A0A0G2JRN8	18.1164	21.1378	21.544	24.8057	24.2452	25.6273	23.6317	23.5058	24.7909	24.3741	23.9555	25.0673	24.1046	24.5132	23.7498
tr|J9JID7|J9JID7_HUMAN Lamin B2, isoform CRA_a OS=Homo sapiens GN=LMNB2 PE=1 SV=1;sp|Q03252|LMNB2_HUMAN Lamin-B2 OS=Homo sapiens GN=LMNB2 PE=1 SV=4	Lamin-B2	LMNB2	+	4.7851	4.00103		1.21481	-0.702804	22	19	19	60.2	56.5	56.5	69.948	0	172.44	2426800000	152	J9JID7;Q03252	J9JID7;Q03252	18.8226	19.6786	21.8873	24.4997	24.2644	25.2089	23.9733	23.8775	24.7603	23.8465	23.9396	24.7409	23.5921	23.2772	23.5863
sp|Q9Y462|ZN711_HUMAN Zinc finger protein 711 OS=Homo sapiens GN=ZNF711 PE=1 SV=2;sp|Q9Y462-3|ZN711_HUMAN Isoform 3 of Zinc finger protein 711 OS=Homo sapiens GN=ZNF711;sp|Q9Y462-2|ZN711_HUMAN Isoform 2 of Zinc finger protein 711 OS=Homo sapiens GN=ZNF711	Zinc finger protein 711	ZNF711	+	2.46834	1.69939		0.771527	-0.685557	37	37	35	48.4	48.4	46	86.244	0	323.31	13516000000	448	Q9Y462;Q9Y462-3;Q9Y462-2	Q9Y462;Q9Y462-3;Q9Y462-2	24.9286	24.9017	24.3111	26.9292	26.3836	27.4692	25.6526	25.238	27.2308	25.9287	25.6927	27.2837	26.7308	25.9195	26.4996
sp|Q9HC78|ZBT20_HUMAN Zinc finger and BTB domain-containing protein 20 OS=Homo sapiens GN=ZBTB20 PE=1 SV=3;sp|Q9HC78-2|ZBT20_HUMAN Isoform 2 of Zinc finger and BTB domain-containing protein 20 OS=Homo sapiens GN=ZBTB20	Zinc finger and BTB domain-containing protein 20	ZBTB20	+	5.96695	7.69163		0.33928	-0.628234	18	18	18	28.7	28.7	28.7	81.082	0	304.45	13127000000	281	Q9HC78;Q9HC78-2;Q96K62;M0QZ57	Q9HC78;Q9HC78-2	18.4183	19.6177	19.8748	26.6497	26.6421	29.1074	26.2869	26.5752	28.4844	25.139	25.3153	26.5841	27.6673	27.4593	28.0319
tr|H0Y9M2|H0Y9M2_HUMAN Zinc finger protein 827 (Fragment) OS=Homo sapiens GN=ZNF827 PE=1 SV=1		ZNF827	+	3.30915	3.55824		0.390781	-0.617769	7	6	6	60.9	55.3	55.3	20.777	0	38.109	907510000	46	H0Y9M2	H0Y9M2	19.3901	19.8225	20.6058	24.0917	23.3818	24.4096	22.4946	22.9708	23.7313	24.6175	24.5831	24.981	22.2348	21.811	22.6652
sp|P51149|RAB7A_HUMAN Ras-related protein Rab-7a OS=Homo sapiens GN=RAB7A PE=1 SV=1;tr|C9J592|C9J592_HUMAN Ras-related protein Rab-7a (Fragment) OS=Homo sapiens GN=RAB7A PE=1 SV=1;tr|C9J8S3|C9J8S3_HUMAN Ras-related protein Rab-7a OS=Homo sapiens GN=RAB7A P	Ras-related protein Rab-7a	RAB7A	+	1.62521	0.0739325		1.9386	-0.60302	19	19	19	87	87	87	23.489	0	279.6	7841800000	250	P51149;C9J592;C9J8S3;C9J4V0;C9IZZ0;C9J4S4;C9J7D1	P51149;C9J592;C9J8S3;C9J4V0	24.0635	23.6621	23.6872	24.0038	24.7024	24.2852	23.6513	23.2982	23.3717	23.9045	23.7599	23.9054	24.0121	23.5647	24.0792
tr|J3KPS0|J3KPS0_HUMAN DnaJ (Hsp40) homolog, subfamily B, member 12, isoform CRA_c OS=Homo sapiens GN=DNAJB12 PE=1 SV=1;tr|V9GYN7|V9GYN7_HUMAN DnaJ homolog subfamily B member 12 (Fragment) OS=Homo sapiens GN=DNAJB12 PE=1 SV=1		DNAJB12	+	1.66863	1.78716		0.720029	-0.596374	23	1	0	51.1	5.1	0	45.489	0	26.892	279150000	10	J3KPS0;V9GYN7	J3KPS0;V9GYN7	21.8047	18.5626	19.7553	22.4761	22.0391	22.3108	20.6309	20.4847	21.577	21.8792	21.8924	22.6297	22.0334	21.7515	22.2317
sp|Q9Y6X8|ZHX2_HUMAN Zinc fingers and homeoboxes protein 2 OS=Homo sapiens GN=ZHX2 PE=1 SV=1	Zinc fingers and homeoboxes protein 2	ZHX2	+	3.15402	2.5511		0.584171	-0.58435	13	13	13	26.6	26.6	26.6	92.306	0	27.66	646000000	48	Q9Y6X8;H0YKA3	Q9Y6X8	19.4253	21.1759	20.4989	23.0828	23.2757	23.7098	22.099	22.6771	23.5731	22.3113	21.3631	22.3604	23.6824	23.3936	23.4855
sp|Q9ULD4|BRPF3_HUMAN Bromodomain and PHD finger-containing protein 3 OS=Homo sapiens GN=BRPF3 PE=1 SV=2;sp|Q9ULD4-3|BRPF3_HUMAN Isoform 3 of Bromodomain and PHD finger-containing protein 3 OS=Homo sapiens GN=BRPF3;sp|Q9ULD4-2|BRPF3_HUMAN Isoform 2 of Brom	Bromodomain and PHD finger-containing protein 3	BRPF3	+	2.72323	3.16739		0.34336	-0.582507	11	11	10	12.2	12.2	11.4	135.74	0	40.016	6699500000	58	Q9ULD4;Q9ULD4-3;Q9ULD4-2;E9PI60;E9PSF3;H0Y7B4;F6XDC4;A8WI62;A8WI61;E9PJ12	Q9ULD4;Q9ULD4-3;Q9ULD4-2;E9PI60;E9PSF3;H0Y7B4;F6XDC4	20.0236	18.7412	19.7639	23.2142	22.6381	23.4894	20.5019	20.4226	23.4377	23.2853	22.9043	23.8867	22.6752	22.6894	22.979
sp|Q9H2P0|ADNP_HUMAN Activity-dependent neuroprotector homeobox protein OS=Homo sapiens GN=ADNP PE=1 SV=1	Activity-dependent neuroprotector homeobox protein	ADNP	+	7.51755	3.40585		2.13456	-0.573573	40	40	40	54.3	54.3	54.3	123.56	0	323.31	17656000000	663	Q9H2P0;E9PQK8	Q9H2P0	24.1268	24.1973	25.4049	28.5042	28.3192	28.4137	27.5018	27.5497	28.3449	27.6408	27.6785	28.1721	27.9277	27.8294	27.9044
sp|O60885|BRD4_HUMAN Bromodomain-containing protein 4 OS=Homo sapiens GN=BRD4 PE=1 SV=2;sp|O60885-2|BRD4_HUMAN Isoform C of Bromodomain-containing protein 4 OS=Homo sapiens GN=BRD4;sp|O60885-3|BRD4_HUMAN Isoform B of Bromodomain-containing protein 4 OS=Hom	Bromodomain-containing protein 4	BRD4		2.15718	-1.2108		1.45645	-1.14829	49	49	40	33	33	28.9	152.22	0	323.31	24360000000	694	O60885;O60885-2;O60885-3;M0QZD9;M0R0H4;M0QYW0;A0A0G2JHN8;A0A140T9I1;Q58F21-5;Q58F21-4;Q58F21;Q58F21-3;Q58F21-2	O60885;O60885-2;O60885-3	27.2954	27.2553	27.024	27.0545	26.9269	26.5445	25.6947	25.5815	26.5311	26.1488	26.0213	26.8272	24.9879	25.0113	24.4396
sp|Q4LE39|ARI4B_HUMAN AT-rich interactive domain-containing protein 4B OS=Homo sapiens GN=ARID4B PE=1 SV=2;sp|Q4LE39-2|ARI4B_HUMAN Isoform 2 of AT-rich interactive domain-containing protein 4B OS=Homo sapiens GN=ARID4B;sp|Q4LE39-3|ARI4B_HUMAN Isoform 3 of	AT-rich interactive domain-containing protein 4B	ARID4B	+	6.20869	7.67702		0.306132	-0.555108	39	37	37	37.2	37.2	37.2	147.81	0	323.31	19744000000	738	Q4LE39;Q4LE39-2;Q4LE39-3;X6RCR8;Q4LE39-4;H0Y7Y8;H7C5R6	Q4LE39;Q4LE39-2;Q4LE39-3;X6RCR8;Q4LE39-4	19.921	20.4295	19.2619	27.8726	28.696	27.3238	26.0665	26.1843	28.9164	27.4019	27.3217	29.8204	26.9062	26.3683	27.6956
sp|P17535|JUND_HUMAN Transcription factor jun-D OS=Homo sapiens GN=JUND PE=1 SV=3	Transcription factor jun-D	JUND	+	2.54592	3.15674		0.296889	-0.542782	4	4	4	24.8	24.8	24.8	35.173	0	40.362	620810000	40	P17535;U3KPR5	P17535	18.5879	19.8046	19.8056	22.7314	22.4023	23.756	20.0914	21.5351	24.4147	22.0616	22.7907	23.9316	22.5469	22.1353	22.2767
sp|Q9Y2X0-2|MED16_HUMAN Isoform 2 of Mediator of RNA polymerase II transcription subunit 16 OS=Homo sapiens GN=MED16;sp|Q9Y2X0-3|MED16_HUMAN Isoform 3 of Mediator of RNA polymerase II transcription subunit 16 OS=Homo sapiens GN=MED16;sp|Q9Y2X0|MED16_HUMAN	Mediator of RNA polymerase II transcription subunit 16	MED16	+	1.52944	1.92721		0.493079	-0.533006	15	15	15	23.8	23.8	23.8	93.028	0	61.684	2414700000	110	Q9Y2X0-2;Q9Y2X0-3;Q9Y2X0;B9TWZ6;U3KQ43;Q9Y2X0-5;Q9Y2X0-4;K7EKS6;U3KQB4;B9TX12;B9TX03;B9TX11;A0A0J9YYC6;A0A0J9YXE6;A0A0J9YXA0;K7EKX2;K7EKX6;A0A087WU12;A0A0J9YY02;A0A0J9YXK9;A0A0J9YXL6;A0A0J9YW49	Q9Y2X0-2;Q9Y2X0-3;Q9Y2X0;B9TWZ6;U3KQ43;Q9Y2X0-5;Q9Y2X0-4;K7EKS6;U3KQB4	18.7111	19.1931	21.9464	21.4307	22.4379	22.963	21.0914	22.5924	21.2488	21.6398	20.3568	22.7882	22.1387	22.0295	21.8121
sp|Q86XI2|CNDG2_HUMAN Condensin-2 complex subunit G2 OS=Homo sapiens GN=NCAPG2 PE=1 SV=1;sp|Q86XI2-2|CNDG2_HUMAN Isoform 2 of Condensin-2 complex subunit G2 OS=Homo sapiens GN=NCAPG2;tr|H0Y6U5|H0Y6U5_HUMAN Condensin-2 complex subunit G2 (Fragment) OS=Homo	Condensin-2 complex subunit G2	NCAPG2	+	1.39599	1.38707		0.447047	-0.515809	9	9	9	10	10	10	130.96	0	19.718	476960000	25	Q86XI2;Q86XI2-2;H0Y6U5;F8WE06	Q86XI2;Q86XI2-2;H0Y6U5	19.6919	19.9004	18.6267	20.7967	21.0319	21.7122	18.6626	20.4908	20.7025	20.713	20.4783	21.2717	20.9329	20.8749	21.8532
sp|P35613-2|BASI_HUMAN Isoform 2 of Basigin OS=Homo sapiens GN=BSG;sp|P35613|BASI_HUMAN Basigin OS=Homo sapiens GN=BSG PE=1 SV=2;tr|A0A087X2B5|A0A087X2B5_HUMAN Basigin (Fragment) OS=Homo sapiens GN=BSG PE=1 SV=1;tr|I3L192|I3L192_HUMAN Basigin (Fragment) OS	Basigin	BSG		1.3023	-0.352285		1.16297	0.46838	11	11	11	48.3	48.3	48.3	29.221	0	182.92	36828000000	367	P35613-2;P35613;A0A087X2B5;I3L192;P35613-4;A0A087WUV8;P35613-3;R4GMX5;R4GN83	P35613-2;P35613;A0A087X2B5;I3L192;P35613-4	24.746	24.5356	24.774	24.0536	23.7141	24.1772	24.6636	24.3867	23.8477	24.6791	24.5531	23.9809	25.024	24.61	24.3051
sp|Q17R98-2|ZN827_HUMAN Isoform 2 of Zinc finger protein 827 OS=Homo sapiens GN=ZNF827;sp|Q17R98|ZN827_HUMAN Zinc finger protein 827 OS=Homo sapiens GN=ZNF827 PE=1 SV=1;tr|G5E9Z1|G5E9Z1_HUMAN Uncharacterized protein OS=Homo sapiens GN=ZNF827 PE=1 SV=1;sp|Q	Zinc finger protein 827	ZNF827	+	4.77429	5.33936		0.371769	-0.504314	34	34	33	49.8	49.8	48.8	118.72	0	323.31	8898800000	400	Q17R98-2;Q17R98;G5E9Z1;Q17R98-3;H0Y9K9	Q17R98-2;Q17R98;G5E9Z1;Q17R98-3	19.6219	21.9812	22.5751	27.0302	27.1204	27.1804	26.9815	26.4586	27.0038	27.2566	27.5117	28.0847	25.4082	25.2386	25.5104
sp|Q9NS73|MBIP1_HUMAN MAP3K12-binding inhibitory protein 1 OS=Homo sapiens GN=MBIP PE=1 SV=2;sp|Q9NS73-5|MBIP1_HUMAN Isoform 4 of MAP3K12-binding inhibitory protein 1 OS=Homo sapiens GN=MBIP;tr|S4R3P6|S4R3P6_HUMAN MAP3K12-binding inhibitory protein 1 (Frag	MAP3K12-binding inhibitory protein 1	MBIP	+	5.49618	3.26269		0.798728	-0.503656	5	5	5	21.5	21.5	21.5	39.281	0	21.775	1081100000	27	Q9NS73;Q9NS73-5;S4R3P6;S4R3N2;A0A087X1L0;S4R2X9;Q9NS73-3;Q9NS73-2;S4R3Y0	Q9NS73;Q9NS73-5;S4R3P6;S4R3N2;A0A087X1L0;S4R2X9;Q9NS73-3;Q9NS73-2	20.7578	19.353	19.571	23.2197	23.2264	24.157	22.635	22.6767	23.5192	22.7032	22.4274	22.7957	23.7883	23.2294	23.5015
tr|J3KN32|J3KN32_HUMAN REST corepressor 1 OS=Homo sapiens GN=RCOR1 PE=1 SV=1;sp|Q9UKL0|RCOR1_HUMAN REST corepressor 1 OS=Homo sapiens GN=RCOR1 PE=1 SV=1	REST corepressor 1	RCOR1	+	7.56672	4.41964		0.848885	-0.491732	8	5	5	30.7	22.3	22.3	53.327	0	81.591	1661200000	71	J3KN32;Q9UKL0	J3KN32;Q9UKL0	20.5828	19.6291	19.6175	25.0511	24.604	24.5396	24.4541	24.1771	24.9435	23.6433	23.5496	24.2297	24.4005	23.8616	24.8993
sp|P15408-3|FOSL2_HUMAN Isoform 3 of Fos-related antigen 2 OS=Homo sapiens GN=FOSL2;sp|P15408|FOSL2_HUMAN Fos-related antigen 2 OS=Homo sapiens GN=FOSL2 PE=1 SV=1;tr|C9JCN8|C9JCN8_HUMAN Fos-related antigen 2 (Fragment) OS=Homo sapiens GN=FOSL2 PE=1 SV=1;sp	Fos-related antigen 2	FOSL2	+	5.37466	5.04701		0.345576	-0.482667	5	5	5	25.4	25.4	25.4	31.095	0	233.48	4009000000	91	P15408-3;P15408;C9JCN8;P15408-2	P15408-3;P15408;C9JCN8;P15408-2	20.6129	20.3757	19.6989	25.3996	25.6016	25.9134	24.9722	24.7161	26.994	25.2779	24.9606	26.6772	24.455	24.1865	24.1602
sp|P49711|CTCF_HUMAN Transcriptional repressor CTCF OS=Homo sapiens GN=CTCF PE=1 SV=1;sp|P49711-2|CTCF_HUMAN Isoform 2 of Transcriptional repressor CTCF OS=Homo sapiens GN=CTCF	Transcriptional repressor CTCF	CTCF	+	1.86386	1.70739		0.430096	-0.453532	52	52	52	53.5	53.5	53.5	82.785	0	323.31	74890000000	1339	P49711;P49711-2;V9GY73;Q8NI51-11;Q8NI51-6;Q8NI51-5;Q8NI51-10;Q8NI51-2;Q8NI51;Q8NI51-3;Q8NI51-7;F5H2V8;Q8NI51-8	P49711;P49711-2	26.2217	26.2926	27.9237	28.8014	28.4942	29.2851	27.7207	27.8978	29.6378	27.6386	27.3602	29.1131	28.7698	28.4825	29.0397
sp|Q9H972-2|CN093_HUMAN Isoform 2 of Uncharacterized protein C14orf93 OS=Homo sapiens GN=C14orf93;sp|Q9H972|CN093_HUMAN Uncharacterized protein C14orf93 OS=Homo sapiens GN=C14orf93 PE=1 SV=1;tr|A0A0C4DFZ6|A0A0C4DFZ6_HUMAN Uncharacterized protein C14orf93 O	Uncharacterized protein C14orf93	C14orf93	+	7.98952	4.99927		0.700338	-0.453318	8	8	8	22.7	22.7	22.7	54.164	0	45.619	2217500000	105	Q9H972-2;Q9H972;A0A0C4DFZ6;G3V4W6;G3V2P0;J3KPV9;G3V396	Q9H972-2;Q9H972;A0A0C4DFZ6	19.8114	19.6332	20.5801	25.2108	25.1031	25.7286	24.1055	24.2922	24.9378	25.2405	25.1915	25.8846	24.8985	24.8059	24.6912
tr|A0A0A0MQY7|A0A0A0MQY7_HUMAN VWFA and cache domain-containing protein 1 OS=Homo sapiens GN=CACHD1 PE=1 SV=1;sp|Q5VU97|CAHD1_HUMAN VWFA and cache domain-containing protein 1 OS=Homo sapiens GN=CACHD1 PE=2 SV=2	VWFA and cache domain-containing protein 1	CACHD1		4.05339	-1.40876		3.98529	-2.06123	10	10	10	10.6	10.6	10.6	136.71	0	12.29	348270000	28	A0A0A0MQY7;Q5VU97;Q5VU97-2	A0A0A0MQY7;Q5VU97	22.7032	23.9639	22.4349	22.8216	23.2276	23.4643	20.7274	20.5721	21.9441	21.0315	20.2842	21.2374	21.5749	21.5887	21.0291
sp|Q9H0E9-2|BRD8_HUMAN Isoform 2 of Bromodomain-containing protein 8 OS=Homo sapiens GN=BRD8;tr|B5MCW3|B5MCW3_HUMAN Bromodomain-containing protein 8 OS=Homo sapiens GN=BRD8 PE=1 SV=1	Bromodomain-containing protein 8	BRD8	+	9.36248	7.32081		0.550261	-0.442916	26	26	2	28.7	28.7	3.3	102.84	0	323.31	14257000000	409	Q9H0E9-2;B5MCW3	Q9H0E9-2;B5MCW3	19.9043	19.8589	20.4845	27.74	27.5371	27.9296	26.3946	26.2698	28.0704	27.1009	27.1647	28.0663	27.3542	27.5026	27.7104
sp|Q13555-4|KCC2G_HUMAN Isoform 4 of Calcium/calmodulin-dependent protein kinase type II subunit gamma OS=Homo sapiens GN=CAMK2G;tr|A0A0A0MT11|A0A0A0MT11_HUMAN Calcium/calmodulin-dependent protein kinase type II subunit gamma OS=Homo sapiens GN=CAMK2G PE=1	Calcium/calmodulin-dependent protein kinase type II subunit gamma	CAMK2G		2.58856	-1.17342		1.93476	-1.34531	25	25	0	66	66	0	59.606	0	323.31	10625000000	417	Q13555-4;A0A0A0MT11;Q13555-10;Q13555-2;Q13555-8;Q13555;Q8WU40;H0Y6G2	Q13555-4;A0A0A0MT11;Q13555-10;Q13555-2;Q13555-8;Q13555;Q8WU40;H0Y6G2	26.9974	26.6895	26.8823	26.7622	26.7813	26.5324	24.8523	24.7907	24.9809	26.1096	25.355	26.3059	24.7537	24.5717	26.4002
sp|Q6AHZ1|Z518A_HUMAN Zinc finger protein 518A OS=Homo sapiens GN=ZNF518A PE=1 SV=2;sp|Q6AHZ1-2|Z518A_HUMAN Isoform 2 of Zinc finger protein 518A OS=Homo sapiens GN=ZNF518A	Zinc finger protein 518A	ZNF518A	+	6.14947	5.76382		0.386066	-0.426433	56	56	56	53.3	53.3	53.3	166.78	0	323.31	14170000000	748	Q6AHZ1;Q6AHZ1-2;A0A087WWK1	Q6AHZ1;Q6AHZ1-2	22.2907	22.5878	20.4076	27.4423	27.8093	28.2855	26.0183	26.3704	26.987	27.5843	27.8359	28.0205	28.3683	28.1173	27.4713
sp|P04040|CATA_HUMAN Catalase OS=Homo sapiens GN=CAT PE=1 SV=3	Catalase	CAT		2.42456	-1.49362		1.98293	-1.73286	23	23	23	61.7	61.7	61.7	59.755	0	182.52	4519300000	247	P04040	P04040	24.8099	24.9899	26.1514	24.4168	24.7644	26.188	23.5045	23.7211	24.6915	22.4824	22.1705	22.9474	23.77	23.1134	24.1111
sp|Q75N03|HAKAI_HUMAN E3 ubiquitin-protein ligase Hakai OS=Homo sapiens GN=CBLL1 PE=1 SV=1;tr|C9J2P9|C9J2P9_HUMAN E3 ubiquitin-protein ligase Hakai (Fragment) OS=Homo sapiens GN=CBLL1 PE=1 SV=7	E3 ubiquitin-protein ligase Hakai	CBLL1		2.50107	-1.12046		0.881536	-0.410836	23	23	3	42.2	42.2	4.9	54.519	0	323.31	36321000000	525	Q75N03;C9J2P9;C9K074;F8WEM5	Q75N03;C9J2P9	26.8193	26.4301	25.6576	26.116	25.2792	25.0749	25.2558	25.1496	24.9771	25.2159	25.222	24.7716	25.6043	25.0185	24.4977
sp|Q96QT6|PHF12_HUMAN PHD finger protein 12 OS=Homo sapiens GN=PHF12 PE=1 SV=2;sp|Q96QT6-4|PHF12_HUMAN Isoform 4 of PHD finger protein 12 OS=Homo sapiens GN=PHF12	PHD finger protein 12	PHF12	+	8.65118	4.11184		1.25149	-0.41875	7	7	7	12.6	12.6	12.6	109.7	0	92.424	1006600000	94	Q96QT6;Q96QT6-4;C9J9G2;Q96QT6-2;Q96QT6-5;Q96QT6-3;K7EJY3;K7EPF7	Q96QT6;Q96QT6-4	20.105	20.2245	19.1514	24.2081	24.2248	24.3257	23.407	23.3838	23.9126	24.0832	23.9892	24.3514	24.0341	23.6691	23.6768
sp|Q9NSC2|SALL1_HUMAN Sal-like protein 1 OS=Homo sapiens GN=SALL1 PE=1 SV=2;sp|Q9NSC2-2|SALL1_HUMAN Isoform 2 of Sal-like protein 1 OS=Homo sapiens GN=SALL1;tr|H3BSM9|H3BSM9_HUMAN Sal-like protein 1 (Fragment) OS=Homo sapiens GN=SALL1 PE=1 SV=1	Sal-like protein 1	SALL1	+	6.62629	6.87049		0.768789	-0.416892	31	31	31	39.1	39.1	39.1	140.4	0	323.31	9392300000	523	Q9NSC2;Q9NSC2-2;H3BSM9;A9JR48;A0A087WXW6;A0A140TA74;A0A140TA70;Q9BXA9-3;Q9BXA9-4;Q9BXA9-2;Q9BXA9;H0YFS7;E7EW59;Q9Y467;Q9UJQ4	Q9NSC2;Q9NSC2-2;H3BSM9	22.2464	20.1162	18.2721	27.5119	27.4805	27.1918	26.5589	26.4619	27.84	26.9309	26.8127	27.3583	27.2435	27.1389	26.4552
sp|Q8TAQ2|SMRC2_HUMAN SWI/SNF complex subunit SMARCC2 OS=Homo sapiens GN=SMARCC2 PE=1 SV=1	SWI/SNF complex subunit SMARCC2	SMARCC2	+	2.23526	0.736165		1.02694	-0.373986	58	58	2	48.2	48.2	1.6	132.88	0	323.31	22526000000	867	Q8TAQ2	Q8TAQ2	26.3166	26.3547	26.9717	27.4734	27.4324	27.7871	26.9143	26.8847	27.6543	26.9288	26.8255	27.6238	27.4514	27.2252	27.2052
sp|O00257|CBX4_HUMAN E3 SUMO-protein ligase CBX4 OS=Homo sapiens GN=CBX4 PE=1 SV=3;sp|O00257-3|CBX4_HUMAN Isoform 2 of E3 SUMO-protein ligase CBX4 OS=Homo sapiens GN=CBX4	E3 SUMO-protein ligase CBX4	CBX4		3.89822	-0.962167		2.66534	-0.616409	88	88	88	82.1	82.1	82.1	61.367	0	323.31	1003000000000	3117	O00257;O00257-3;F8WCW6;I3L4F1	O00257;O00257-3	30.9165	30.7553	31.5764	30.4676	30.3396	30.9414	30.1356	30.184	30.0124	29.7862	29.9123	29.969	29.8386	29.6332	30.2269
sp|Q86X29-5|LSR_HUMAN Isoform 5 of Lipolysis-stimulated lipoprotein receptor OS=Homo sapiens GN=LSR;sp|Q86X29-4|LSR_HUMAN Isoform 4 of Lipolysis-stimulated lipoprotein receptor OS=Homo sapiens GN=LSR;sp|Q86X29|LSR_HUMAN Lipolysis-stimulated lipoprotein rec	Lipolysis-stimulated lipoprotein receptor	LSR	+	1.46047	2.16646		0.17359	-0.352178	11	11	11	24.1	24.1	24.1	64.052	0	18.329	1794700000	48	Q86X29-5;Q86X29-4;Q86X29;S4R3V8;Q86X29-6;Q86X29-2;Q86X29-3;M0R0W1;M0QZL9;M0R1W9	Q86X29-5;Q86X29-4;Q86X29;S4R3V8;Q86X29-6;Q86X29-2;Q86X29-3	19.4932	20.0622	18.776	21.8708	22.4807	21.2717	20.3472	22.2818	19.3055	22.099	22.251	19.8181	22.3414	22.481	22.7749
sp|Q12830-4|BPTF_HUMAN Isoform 4 of Nucleosome-remodeling factor subunit BPTF OS=Homo sapiens GN=BPTF;sp|Q12830|BPTF_HUMAN Nucleosome-remodeling factor subunit BPTF OS=Homo sapiens GN=BPTF PE=1 SV=3;tr|E7ETD6|E7ETD6_HUMAN Nucleosome-remodeling factor subun	Nucleosome-remodeling factor subunit BPTF	BPTF	+	4.59483	4.49128		0.327027	-0.347923	45	45	45	23.9	23.9	23.9	322.21	0	282.35	56148000000	429	Q12830-4;Q12830;E7ETD6;Q12830-2;F5GXF5;A0A0A0MR81;J3QQK4;F5H176;J3QQQ8;E9PE19;J3KSY0;J3KSK9	Q12830-4;Q12830;E7ETD6;Q12830-2;F5GXF5	21.1669	20.8852	23.8148	26.884	26.77	26.4696	25.3738	25.2461	27.5261	26.8483	26.3558	27.0394	26.5777	26.5478	25.7246
tr|M0QXA7|M0QXA7_HUMAN Protein Wiz OS=Homo sapiens GN=WIZ PE=1 SV=1;sp|O95785-3|WIZ_HUMAN Isoform 3 of Protein Wiz OS=Homo sapiens GN=WIZ	Protein Wiz	WIZ	+	10.692	7.99401		0.564547	-0.305572	31	31	3	50.5	50.5	7	103.28	0	323.31	15622000000	529	M0QXA7;O95785-3;O95785-2	M0QXA7;O95785-3	19.9012	20.4095	18.9984	27.8884	27.9365	28.1537	27.4644	27.5158	28.6705	27.4643	27.6166	27.9944	27.6621	27.6783	27.1192
sp|Q15542-2|TAF5_HUMAN Isoform Short of Transcription initiation factor TFIID subunit 5 OS=Homo sapiens GN=TAF5;sp|Q15542|TAF5_HUMAN Transcription initiation factor TFIID subunit 5 OS=Homo sapiens GN=TAF5 PE=1 SV=3	Transcription initiation factor TFIID subunit 5	TAF5	+	1.51435	1.64204		0.207125	-0.302136	5	5	5	9	9	9	80.507	0	6.2558	242050000	7	Q15542-2;Q15542	Q15542-2;Q15542	20.092	19.0201	19.7291	21.1177	21.1871	22.1423	21.2963	20.5855	23.2062	21.1171	19.6435	21.5753	21.3315	20.7292	21.1375
tr|H7BY22|H7BY22_HUMAN Zinc finger and BTB domain-containing protein 44 OS=Homo sapiens GN=ZBTB44 PE=1 SV=1;sp|Q8NCP5-3|ZBT44_HUMAN Isoform 3 of Zinc finger and BTB domain-containing protein 44 OS=Homo sapiens GN=ZBTB44;sp|Q8NCP5-4|ZBT44_HUMAN Isoform 4 of	Zinc finger and BTB domain-containing protein 44	ZBTB44	+	2.44922	2.64439		0.172956	-0.297633	4	4	4	9.3	9.3	9.3	63.881	0	19.076	425520000	35	H7BY22;Q8NCP5-3;Q8NCP5-4;Q8NCP5-2;Q8NCP5;H0YEM9;A0A087WV65	H7BY22;Q8NCP5-3;Q8NCP5-4;Q8NCP5-2;Q8NCP5;H0YEM9	19.3212	19.4138	20.1791	22.2145	22.1389	23.1636	20.2476	21.5221	20.9531	22.3066	22.3508	23.0581	22.7915	22.9146	23.7281
sp|Q13105|ZBT17_HUMAN Zinc finger and BTB domain-containing protein 17 OS=Homo sapiens GN=ZBTB17 PE=1 SV=3;sp|Q13105-2|ZBT17_HUMAN Isoform 2 of Zinc finger and BTB domain-containing protein 17 OS=Homo sapiens GN=ZBTB17;sp|Q13105-3|ZBT17_HUMAN Isoform 3 of	Zinc finger and BTB domain-containing protein 17	ZBTB17	+	1.36062	1.42099		0.236836	-0.291967	4	4	4	8	8	8	87.927	0	12.503	171390000	17	Q13105;Q13105-2;Q13105-3;H0Y6X2	Q13105;Q13105-2;Q13105-3	19.5616	19.332	20.931	21.6416	21.2515	21.8514	21.7426	22.5483	21.9294	20.7775	21.3819	21.2936	21.4806	20.8959	19.5558
sp|Q8WVC0-2|LEO1_HUMAN Isoform 2 of RNA polymerase-associated protein LEO1 OS=Homo sapiens GN=LEO1;sp|Q8WVC0|LEO1_HUMAN RNA polymerase-associated protein LEO1 OS=Homo sapiens GN=LEO1 PE=1 SV=1	RNA polymerase-associated protein LEO1	LEO1	+	2.26081	2.38282		0.176771	-0.289942	3	3	3	6.4	6.4	6.4	68.003	0	9.2682	390350000	10	Q8WVC0-2;Q8WVC0	Q8WVC0-2;Q8WVC0	19.9566	19.1918	20.0778	22.133	22.5296	22.3644	20.4923	19.9233	22.9902	22.245	22.3026	22.9961	22.4644	22.5545	22.5031
sp|Q92797|SYMPK_HUMAN Symplekin OS=Homo sapiens GN=SYMPK PE=1 SV=2;tr|A0A087WUE9|A0A087WUE9_HUMAN Symplekin OS=Homo sapiens GN=SYMPK PE=1 SV=1	Symplekin	SYMPK	+	3.85667	2.7283		0.318356	-0.277323	34	34	34	35.9	35.9	35.9	141.15	0	295.39	7211800000	372	Q92797;A0A087WUE9;M0R3C7;Q92797-2;M0R033;M0R1C2;M0R180;M0QXP5	Q92797;A0A087WUE9	21.377	22.2433	23.416	25.2541	25.2008	25.3903	24.0721	24.1672	25.7411	24.7851	24.7041	24.946	25.4887	25.7664	25.3689
sp|Q92610|ZN592_HUMAN Zinc finger protein 592 OS=Homo sapiens GN=ZNF592 PE=1 SV=2;tr|H0YM74|H0YM74_HUMAN Zinc finger protein 592 OS=Homo sapiens GN=ZNF592 PE=1 SV=1	Zinc finger protein 592	ZNF592	+	3.26358	1.59694		0.455128	-0.269953	25	25	25	34.3	34.3	34.3	137.53	0	323.31	3533000000	189	Q92610;H0YM74	Q92610;H0YM74	23.4913	23.6024	24.641	25.6887	25.5194	25.9248	24.6988	25.3069	26.2049	25.1714	25.3026	25.999	25.2868	25.3553	25.6436
sp|P19022-2|CADH2_HUMAN Isoform 2 of Cadherin-2 OS=Homo sapiens GN=CDH2;sp|P19022|CADH2_HUMAN Cadherin-2 OS=Homo sapiens GN=CDH2 PE=1 SV=4	Cadherin-2	CDH2		2.97128	-1.30675		2.60693	-1.41039	19	19	17	26.3	26.3	24.5	97.039	0	318.63	16928000000	383	P19022-2;P19022;C9J126;C9J8J8	P19022-2;P19022	25.401	25.0614	26.5677	25.3242	25.1516	25.8074	23.8406	23.4266	23.4008	24.8033	24.1287	23.5844	24.804	24.4991	23.6687
sp|P29374|ARI4A_HUMAN AT-rich interactive domain-containing protein 4A OS=Homo sapiens GN=ARID4A PE=1 SV=3;sp|P29374-3|ARI4A_HUMAN Isoform III of AT-rich interactive domain-containing protein 4A OS=Homo sapiens GN=ARID4A;sp|P29374-2|ARI4A_HUMAN Isoform II	AT-rich interactive domain-containing protein 4A	ARID4A	+	8.08494	8.37657		0.19575	-0.267503	46	46	44	48.1	48.1	48.1	142.75	0	323.31	29766000000	828	P29374;P29374-3;P29374-2;H7C485;C9J1W3;F8WAR5;C9JIF4	P29374;P29374-3;P29374-2;H7C485	20.1248	20.6572	19.1771	28.7477	28.6277	28.3151	27.6216	27.4539	29.7313	27.822	27.6788	29.32	27.7864	27.8032	29.447
sp|Q15424|SAFB1_HUMAN Scaffold attachment factor B1 OS=Homo sapiens GN=SAFB PE=1 SV=4;sp|Q15424-4|SAFB1_HUMAN Isoform 4 of Scaffold attachment factor B1 OS=Homo sapiens GN=SAFB;sp|Q15424-3|SAFB1_HUMAN Isoform 3 of Scaffold attachment factor B1 OS=Homo sapi	Scaffold attachment factor B1	SAFB	+	7.39439	5.55231		0.269269	-0.261632	57	28	28	45.9	28.9	28.9	102.64	0	323.31	47091000000	625	Q15424;Q15424-4;Q15424-3;Q15424-2;K7ES42;K7EII0	Q15424;Q15424-4;Q15424-3;Q15424-2	23.3427	22.9864	24.2337	29.2778	29.1358	29.3949	28.8043	28.2218	29.9743	28.6462	27.9589	29.1766	29.6472	28.9366	29.7047
sp|A0FGR8-2|ESYT2_HUMAN Isoform 2 of Extended synaptotagmin-2 OS=Homo sapiens GN=ESYT2;tr|H7BXI1|H7BXI1_HUMAN Extended synaptotagmin-2 (Fragment) OS=Homo sapiens GN=ESYT2 PE=1 SV=1;tr|A0A087WXU3|A0A087WXU3_HUMAN Extended synaptotagmin-2 OS=Homo sapiens GN=	Extended synaptotagmin-2	ESYT2	+	1.92997	2.25097		0.751891	-0.2565	26	26	26	34.2	34.2	34.2	98.9	0	92.274	4518900000	217	A0FGR8-2;H7BXI1;A0A087WXU3;A0FGR8;A0FGR8-6;A0FGR8-4;A0FGR8-5	A0FGR8-2;H7BXI1;A0A087WXU3;A0FGR8;A0FGR8-6;A0FGR8-4	19.7174	20.4097	23.9895	23.6288	23.8209	23.9971	23.3838	23.0676	23.1863	23.8012	23.8813	23.6368	23.7161	23.6609	23.6976
sp|Q8N655|CJ012_HUMAN Uncharacterized protein C10orf12 OS=Homo sapiens GN=C10orf12 PE=1 SV=1	Uncharacterized protein C10orf12	C10orf12	+	5.47465	3.36036		0.554211	-0.248468	15	15	15	24.8	24.8	24.8	137.22	0	176.52	1625900000	110	Q8N655	Q8N655	20.9262	20.2052	22.493	24.7241	24.4893	25.0512	24.0437	23.9695	24.6506	24.5691	24.4926	24.9708	24.8426	24.6598	24.3588
sp|Q8NCY6|MSD4_HUMAN Myb/SANT-like DNA-binding domain-containing protein 4 OS=Homo sapiens GN=MSANTD4 PE=1 SV=1	Myb/SANT-like DNA-binding domain-containing protein 4	MSANTD4	+	9.38363	5.18895		0.407403	-0.248286	8	8	8	32.8	32.8	32.8	41.149	0	265.73	4062200000	177	Q8NCY6;E9PKC8;E9PRK0;E9PLV2	Q8NCY6	20.4509	20.8396	20.5038	25.7598	25.7093	26.4507	25.2688	25.3487	25.9064	26.0619	25.5433	26.6164	25.6695	25.5412	25.5687
sp|O94913|PCF11_HUMAN Pre-mRNA cleavage complex 2 protein Pcf11 OS=Homo sapiens GN=PCF11 PE=1 SV=3	Pre-mRNA cleavage complex 2 protein Pcf11	PCF11	+	7.51549	7.60965		0.184378	-0.246582	33	33	5	28.7	28.7	5.1	173.05	0	323.31	14851000000	607	O94913;E9PNY7	O94913	19.2895	20.8623	19.1377	27.4798	27.5246	27.669	26.5649	26.7123	27.8073	26.5317	26.641	27.3332	27.4525	27.4107	29.3471
sp|P12270|TPR_HUMAN Nucleoprotein TPR OS=Homo sapiens GN=TPR PE=1 SV=3	Nucleoprotein TPR	TPR	+	1.34065	1.56959		0.180863	-0.230178	19	19	19	12.1	12.1	12.1	267.29	0	45.74	1057500000	62	P12270;P12270-2;Q5SWX9	P12270	20.5837	22.46	22.9847	23.5684	23.3411	24.3456	23.5793	23.5024	24.5554	23.0054	22.1214	23.8461	23.2549	23.066	24.7626
tr|B4DWF2|B4DWF2_HUMAN Zinc finger protein Helios OS=Homo sapiens GN=IKZF2 PE=1 SV=1;sp|Q9UKS7|IKZF2_HUMAN Zinc finger protein Helios OS=Homo sapiens GN=IKZF2 PE=1 SV=2	Zinc finger protein Helios	ZNFN1A2;IKZF2	+	3.45521	3.81455		0.112728	-0.219976	5	5	2	17.3	17.3	7	60.26	0	73.852	1321400000	60	B4DWF2;Q9UKS7;Q9UKS7-6;F8VPL6;Q9UKS7-3;Q9H2S9-2;Q9H2S9	B4DWF2;Q9UKS7	20.2309	20.0148	19.3219	23.6856	23.2402	24.5804	22.1081	21.9437	23.8232	23.3661	24.5369	25.7686	23.187	23.5303	24.2748
sp|O14978|ZN263_HUMAN Zinc finger protein 263 OS=Homo sapiens GN=ZNF263 PE=1 SV=2	Zinc finger protein 263	ZNF263	+	3.70674	2.55749		0.187114	-0.216674	17	17	16	39.2	39.2	37.9	77.298	0	79.655	2780400000	125	O14978;B4DI05;I3L4C4;I3NI39;I3L393;I3L2X3;I3L0N0;I3L538	O14978	21.3392	21.1399	20.7287	23.8888	24.2352	23.2437	24.0293	23.7697	24.8333	22.922	23.7347	24.245	23.1422	22.6873	22.7897
sp|Q9HCK8|CHD8_HUMAN Chromodomain-helicase-DNA-binding protein 8 OS=Homo sapiens GN=CHD8 PE=1 SV=5;sp|Q9HCK8-2|CHD8_HUMAN Isoform 2 of Chromodomain-helicase-DNA-binding protein 8 OS=Homo sapiens GN=CHD8	Chromodomain-helicase-DNA-binding protein 8	CHD8		1.6497	-0.992565		1.21002	-1.01989	208	208	120	68.5	68.5	43.2	290.52	0	323.31	249070000000	4396	Q9HCK8;Q9HCK8-2;H0YJA4;Q8TD26;G3V2T9;G3V303;C9JFU2;H7C294;Q8TD26-3	Q9HCK8;Q9HCK8-2	29.9734	30.0213	29.7592	29.6834	29.4941	29.8934	28.5522	28.7644	29.525	28.9243	28.7523	29.6183	27.5782	27.219	29.0998
sp|Q5TYW1|ZN658_HUMAN Zinc finger protein 658 OS=Homo sapiens GN=ZNF658 PE=2 SV=2;sp|Q4V348|Z658B_HUMAN Zinc finger protein 658B OS=Homo sapiens GN=ZNF658B PE=2 SV=1	Zinc finger protein 658;Zinc finger protein 658B	ZNF658;ZNF658B	+	1.46981	2.31065		0.351291	-0.198491	12	8	3	16.1	11.5	4.7	122.27	0	9.6333	30647000000	21	Q5TYW1;Q4V348;A0A087WVA2;Q5TYW1-2;A0A087X186;P0CG00;Q9Y2H8	Q5TYW1;Q4V348	24.9785	25.2538	20.2813	25.8248	25.9085	26.1588	25.4708	25.8587	26.1524	26.1789	25.791	25.4486	25.9779	26.0746	24.9371
sp|Q8IWX8|CHERP_HUMAN Calcium homeostasis endoplasmic reticulum protein OS=Homo sapiens GN=CHERP PE=1 SV=3;tr|J3QK89|J3QK89_HUMAN Calcium homeostasis endoplasmic reticulum protein OS=Homo sapiens GN=CHERP PE=1 SV=1	Calcium homeostasis endoplasmic reticulum protein	CHERP		3.30134	-1.13691		2.18411	-1.07819	41	41	41	43.2	43.2	43.2	103.7	0	323.31	35022000000	837	Q8IWX8;J3QK89	Q8IWX8;J3QK89	27.2987	27.3764	27.2668	27.207	26.8564	26.8937	25.7254	25.581	24.8907	26.1476	26.0129	25.8511	26.6402	26.5147	25.8039
sp|Q92785|REQU_HUMAN Zinc finger protein ubi-d4 OS=Homo sapiens GN=DPF2 PE=1 SV=2;tr|J3KMZ8|J3KMZ8_HUMAN Zinc finger protein ubi-d4 OS=Homo sapiens GN=DPF2 PE=1 SV=1	Zinc finger protein ubi-d4	DPF2	+	5.6947	5.22389		0.167526	-0.197429	16	16	15	59.3	59.3	56.8	44.155	0	290.73	11868000000	295	Q92785;J3KMZ8;Q92785-2;E9PN04	Q92785;J3KMZ8	20.6823	22.5533	23.2138	27.5252	27.5078	27.5324	26.9826	26.8533	28.5366	27.3535	26.8935	28.6699	27.3085	26.9534	26.3676
sp|Q9H9B1|EHMT1_HUMAN Histone-lysine N-methyltransferase EHMT1 OS=Homo sapiens GN=EHMT1 PE=1 SV=4;sp|Q9H9B1-3|EHMT1_HUMAN Isoform 3 of Histone-lysine N-methyltransferase EHMT1 OS=Homo sapiens GN=EHMT1;sp|Q9H9B1-4|EHMT1_HUMAN Isoform 4 of Histone-lysine N-m	Histone-lysine N-methyltransferase EHMT1	EHMT1	+	8.04784	5.04508		0.526922	-0.195475	17	17	17	24.9	24.9	24.9	141.46	0	73.426	2494100000	136	Q9H9B1;Q9H9B1-3;Q9H9B1-4;A0A0C4DGF8;A0A0D9SFX4;A0A0D9SF38;A0A0D9SEQ1;A0A0D9SEP2;A0A0D9SFD7;A0A0D9SEY2;A0A0D9SFM6;A0A0D9SFS4;A0A0D9SER3;A0A0D9SFG7;A0A0D9SER9	Q9H9B1;Q9H9B1-3;Q9H9B1-4;A0A0C4DGF8	19.1598	21.2621	20.1976	25.4312	25.1822	25.5811	24.957	24.6756	25.4114	25.3141	25.2082	25.3723	25.5249	25.406	24.9547
tr|F8WA11|F8WA11_HUMAN CLIP-associating protein 1 OS=Homo sapiens GN=CLASP1 PE=1 SV=2;sp|Q7Z460-2|CLAP1_HUMAN Isoform 2 of CLIP-associating protein 1 OS=Homo sapiens GN=CLASP1;sp|Q7Z460-4|CLAP1_HUMAN Isoform 4 of CLIP-associating protein 1 OS=Homo sapiens	CLIP-associating protein 1	CLASP1		1.42616	-0.647421		0.556445	-0.31211	14	14	14	15.8	15.8	15.8	162.76	0	62.726	811540000	43	F8WA11;Q7Z460-2;Q7Z460-4;Q7Z460-5;Q7Z460-3;Q7Z460;H0Y5T1;C9J151;E3W994;J3KR49;A0A0U1RQI6;E7ERI8;E7EW49;O75122;O75122-3;C9JP76;H7C4X8;H7C5M8	F8WA11;Q7Z460-2;Q7Z460-4;Q7Z460-5;Q7Z460-3;Q7Z460;H0Y5T1	22.6063	22.4271	22.4565	22.3201	21.7986	22.1311	21.6049	21.6747	21.3186	22.1901	22.0511	22.4286	21.1012	21.5151	22.0564
tr|A0A0U1RRH6|A0A0U1RRH6_HUMAN PHD finger protein 14 OS=Homo sapiens GN=PHF14 PE=1 SV=1;sp|O94880|PHF14_HUMAN PHD finger protein 14 OS=Homo sapiens GN=PHF14 PE=1 SV=2;sp|O94880-2|PHF14_HUMAN Isoform 2 of PHD finger protein 14 OS=Homo sapiens GN=PHF14	PHD finger protein 14	PHF14	+	10.1319	6.1653		0.321429	-0.186734	20	20	20	30	30	30	106.99	0	320.64	3830800000	301	A0A0U1RRH6;O94880;O94880-2	A0A0U1RRH6;O94880;O94880-2	20.032	19.0746	19.6934	25.9192	25.8892	25.9077	25.1188	25.116	26.2607	25.9344	25.8343	26.2737	25.7201	25.72	25.4898
sp|O96005|CLPT1_HUMAN Cleft lip and palate transmembrane protein 1 OS=Homo sapiens GN=CLPTM1 PE=1 SV=1;sp|O96005-3|CLPT1_HUMAN Isoform 2 of Cleft lip and palate transmembrane protein 1 OS=Homo sapiens GN=CLPTM1;sp|O96005-4|CLPT1_HUMAN Isoform 3 of Cleft li	Cleft lip and palate transmembrane protein 1	CLPTM1	+	2.18593	1.65966		0.515844	-0.185557	8	8	8	13.6	13.6	13.6	76.096	0	35.547	2233100000	107	O96005;O96005-3;O96005-4;K7EQQ1;K7ERL5	O96005;O96005-3;O96005-4	20.0345	20.5927	22.8452	22.821	22.8464	23.2014	22.7614	23.1262	22.2863	22.7435	22.9378	22.5273	22.6063	22.8923	23.0556
sp|P51911|CNN1_HUMAN Calponin-1 OS=Homo sapiens GN=CNN1 PE=1 SV=2;tr|B7Z7E1|B7Z7E1_HUMAN Calponin OS=Homo sapiens GN=CNN1 PE=1 SV=1;sp|P51911-2|CNN1_HUMAN Isoform 2 of Calponin-1 OS=Homo sapiens GN=CNN1;tr|K7EQ72|K7EQ72_HUMAN Calponin-1 (Fragment) OS=Homo	Calponin-1;Calponin	CNN1		1.44335	-1.37436		0.871979	-0.87211	8	8	8	41.4	41.4	41.4	33.17	0	85.003	825810000	47	P51911;B7Z7E1;P51911-2;K7EQ72;K7ER02;K7ESJ2;K7ENC5;K7ERK4	P51911;B7Z7E1;P51911-2;K7EQ72;K7ER02	25.582	24.8568	23.6087	24.5152	24.2248	23.1468	22.5671	22.9895	22.3161	24.0669	23.8157	24.3135	22.0404	22.445	23.2571
sp|Q96JN0-2|LCOR_HUMAN Isoform 2 of Ligand-dependent corepressor OS=Homo sapiens GN=LCOR;sp|Q96JN0|LCOR_HUMAN Ligand-dependent corepressor OS=Homo sapiens GN=LCOR PE=1 SV=2	Ligand-dependent corepressor	LCOR	+	4.22789	1.979		0.300168	-0.183611	3	3	3	13.1	13.1	13.1	44.083	0	12.986	269420000	25	Q96JN0-2;Q96JN0	Q96JN0-2;Q96JN0	19.8401	19.2409	20.485	22.091	21.9963	21.8287	21.456	21.4226	22.697	21.2994	21.4764	22.0041	21.8494	22.0322	21.8587
sp|Q8N684-2|CPSF7_HUMAN Isoform 2 of Cleavage and polyadenylation specificity factor subunit 7 OS=Homo sapiens GN=CPSF7;sp|Q8N684|CPSF7_HUMAN Cleavage and polyadenylation specificity factor subunit 7 OS=Homo sapiens GN=CPSF7 PE=1 SV=1;sp|Q8N684-3|CPSF7_HUM	Cleavage and polyadenylation specificity factor subunit 7	CPSF7		4.20791	-1.59436		2.78563	-1.38568	16	16	16	43.3	43.3	43.3	51.095	0	263.05	11521000000	331	Q8N684-2;Q8N684;Q8N684-3;F5H669;J3QT54;F5H6M0;F5H047;C9J286;C9J323;C9JM38;F5H5B7;F5H1W4;F5H2K8;F5H6P5;F5H6A8;F5GXA3	Q8N684-2;Q8N684;Q8N684-3;F5H669	25.6107	25.855	26.2637	25.5797	25.2511	25.2334	24.6363	24.3539	24.308	23.8683	23.936	24.5835	23.4348	23.3928	23.2078
sp|Q02930|CREB5_HUMAN Cyclic AMP-responsive element-binding protein 5 OS=Homo sapiens GN=CREB5 PE=1 SV=3;sp|Q02930-2|CREB5_HUMAN Isoform 2 of Cyclic AMP-responsive element-binding protein 5 OS=Homo sapiens GN=CREB5;sp|Q02930-3|CREB5_HUMAN Isoform 3 of Cycl	Cyclic AMP-responsive element-binding protein 5	CREB5		2.38424	-0.970298		0.701693	-0.380594	49	49	19	66.3	66.3	31.9	56.918	0	323.31	910590000000	2313	Q02930;Q02930-2;Q02930-3;H9KVC5;H0YFV2;F5H629;B8ZZU6;P15336-6;P15336-8;P15336-2;P15336-4;P15336-5;P15336	Q02930;Q02930-2;Q02930-3	29.9997	30.0574	29.94	29.1166	29.3041	29.5217	28.8973	28.7208	29.281	29.0153	29.1109	29.7381	29.0094	28.398	28.2314
sp|Q96HD1|CREL1_HUMAN Cysteine-rich with EGF-like domain protein 1 OS=Homo sapiens GN=CRELD1 PE=1 SV=3;sp|Q96HD1-2|CREL1_HUMAN Isoform 2 of Cysteine-rich with EGF-like domain protein 1 OS=Homo sapiens GN=CRELD1	Cysteine-rich with EGF-like domain protein 1	CRELD1		1.35775	-0.985592		0.928184	-0.818968	13	13	13	27.9	27.9	27.9	45.439	0	168.52	2942200000	141	Q96HD1;Q96HD1-2;F8WBY3;H7C2L3	Q96HD1;Q96HD1-2	23.2686	23.9375	24.1955	23.4284	22.8333	24.0258	22.3131	21.8371	21.3474	22.8133	22.4617	22.4077	23.3823	23.407	23.5221
sp|P17275|JUNB_HUMAN Transcription factor jun-B OS=Homo sapiens GN=JUNB PE=1 SV=1	Transcription factor jun-B	JUNB	+	4.3732	3.25902		0.126243	-0.16639	5	5	5	24.5	24.5	24.5	35.879	0	323.31	1477500000	88	P17275	P17275	20.6282	20.7969	21.1915	24.0755	23.9579	24.7347	23.5123	23.4452	25.3241	24.145	24.2693	25.5336	23.5054	23.5539	23.518
sp|Q9ULM3|YETS2_HUMAN YEATS domain-containing protein 2 OS=Homo sapiens GN=YEATS2 PE=1 SV=2	YEATS domain-containing protein 2	YEATS2	+	7.51301	6.24541		0.132851	-0.154127	41	41	41	44.6	44.6	44.6	150.78	0	323.31	8712800000	490	Q9ULM3;H0Y6M6	Q9ULM3	21.4202	20.0217	20.3131	26.8793	26.4743	27.4844	25.9794	26.0675	27.6017	26.2144	26.2133	27.2698	26.7195	27.7669	27.2947
sp|Q9Y2L8|ZKSC5_HUMAN Zinc finger protein with KRAB and SCAN domains 5 OS=Homo sapiens GN=ZKSCAN5 PE=1 SV=1	Zinc finger protein with KRAB and SCAN domains 5	ZKSCAN5	+	6.9789	3.71008		0.278163	-0.150597	11	11	10	19.5	19.5	17.9	96.902	0	41.097	945080000	74	Q9Y2L8	Q9Y2L8	20.4526	19.2198	20.6953	23.9411	23.6181	24.2776	23.5933	23.3649	23.3753	23.9748	23.5037	23.8911	24.3177	23.9639	24.1701
sp|Q9P2K3-4|RCOR3_HUMAN Isoform 4 of REST corepressor 3 OS=Homo sapiens GN=RCOR3;sp|Q9P2K3|RCOR3_HUMAN REST corepressor 3 OS=Homo sapiens GN=RCOR3 PE=1 SV=2;sp|Q9P2K3-3|RCOR3_HUMAN Isoform 3 of REST corepressor 3 OS=Homo sapiens GN=RCOR3;tr|B4DV59|B4DV59_H	REST corepressor 3	RCOR3	+	6.69693	3.22992		0.212194	-0.146688	8	8	5	24.9	24.9	15.8	50.376	0	75.434	2240200000	117	Q9P2K3-4;Q9P2K3;Q9P2K3-3;B4DV59;Q9P2K3-2;E9PQE5;E9PR63;H0YF22;H0YDD7	Q9P2K3-4;Q9P2K3;Q9P2K3-3;B4DV59;Q9P2K3-2;E9PQE5	21.6081	22.1938	21.466	24.9374	25.3044	25.0459	24.9826	24.6185	25.4989	24.8224	23.9343	25.1354	25.3171	25.0048	25.2292
sp|Q8WUB8-3|PHF10_HUMAN Isoform 3 of PHD finger protein 10 OS=Homo sapiens GN=PHF10;sp|Q8WUB8|PHF10_HUMAN PHD finger protein 10 OS=Homo sapiens GN=PHF10 PE=1 SV=3;tr|S5FZ81|S5FZ81_HUMAN PHD finger protein 10 OS=Homo sapiens GN=PHF10 PE=1 SV=1;sp|Q8WUB8-2|P	PHD finger protein 10	PHF10	+	7.91161	5.19756		0.219094	-0.139864	9	9	9	26.8	26.8	26.8	51.289	0	316.68	3176700000	95	Q8WUB8-3;Q8WUB8;S5FZ81;Q8WUB8-2	Q8WUB8-3;Q8WUB8;S5FZ81;Q8WUB8-2	20.8724	20.467	19.0931	25.4166	25.6003	25.323	25.0597	25.2583	25.9798	24.5473	24.8569	25.5953	25.4373	25.5916	25.4347
sp|P00387-2|NB5R3_HUMAN Isoform 2 of NADH-cytochrome b5 reductase 3 OS=Homo sapiens GN=CYB5R3;sp|P00387|NB5R3_HUMAN NADH-cytochrome b5 reductase 3 OS=Homo sapiens GN=CYB5R3 PE=1 SV=3;sp|P00387-3|NB5R3_HUMAN Isoform 3 of NADH-cytochrome b5 reductase 3 OS=Ho	NADH-cytochrome b5 reductase 3;NADH-cytochrome b5 reductase 3 membrane-bound form;NADH-cytochrome b5 reductase 3 soluble form	CYB5R3		1.88915	-0.422276		2.05598	-0.841887	19	19	19	77	77	77	31.628	0	180.38	12529000000	228	P00387-2;P00387;P00387-3;B1AHF3	P00387-2;P00387;P00387-3;B1AHF3	24.615	25.1532	25.4851	24.9888	25.0262	25.8657	24.6278	24.9805	24.3437	24.5245	23.9205	24.9312	24.141	24.4376	24.1581
sp|Q13029|PRDM2_HUMAN PR domain zinc finger protein 2 OS=Homo sapiens GN=PRDM2 PE=1 SV=3;sp|Q13029-2|PRDM2_HUMAN Isoform 2 of PR domain zinc finger protein 2 OS=Homo sapiens GN=PRDM2;sp|Q13029-3|PRDM2_HUMAN Isoform 3 of PR domain zinc finger protein 2 OS=H	PR domain zinc finger protein 2	PRDM2	+	7.38856	6.96823		0.112608	-0.139848	53	53	53	44.8	44.8	44.8	188.91	0	323.31	25016000000	837	Q13029;Q13029-2;Q13029-3;Q13029-5;D6RAA0;Q13029-4	Q13029;Q13029-2;Q13029-3;Q13029-5	21.3286	20.1984	22.3529	29.163	27.2831	28.6531	28.0005	27.9558	29.1949	28.5699	27.4313	29.0183	27.8401	27.58	28.4484
sp|Q7L576|CYFP1_HUMAN Cytoplasmic FMR1-interacting protein 1 OS=Homo sapiens GN=CYFIP1 PE=1 SV=1;tr|A0A0G2JR96|A0A0G2JR96_HUMAN Cytoplasmic FMR1-interacting protein 1 (Fragment) OS=Homo sapiens GN=CYFIP1 PE=1 SV=3;tr|A0A0G2JQT1|A0A0G2JQT1_HUMAN Cytoplasmic	Cytoplasmic FMR1-interacting protein 1	CYFIP1		1.39544	-0.357119		1.58724	-0.819575	38	38	21	34	34	20.6	145.18	0	157.15	7228800000	321	Q7L576;A0A0G2JR96;A0A0G2JQT1;Q7L576-2;Q7L576-3;A0A0G2JRX2;A0A087WU52;A0A0G2JRV9;A0A087WWL1;H0YL50;A0A0G2JQH3;A0A087WVZ5	Q7L576;A0A0G2JR96;A0A0G2JQT1;Q7L576-2	24.8433	24.3333	25.1675	24.7176	25.3043	25.0948	24.2964	23.5546	24.3058	24.3562	24.9123	24.6453	23.6359	23.612	24.6556
sp|Q14118|DAG1_HUMAN Dystroglycan OS=Homo sapiens GN=DAG1 PE=1 SV=2	Dystroglycan;Alpha-dystroglycan;Beta-dystroglycan	DAG1		2.208	-0.774664		3.19328	-1.90461	10	10	10	10.6	10.6	10.6	97.44	0	38.715	3494100000	65	Q14118	Q14118	22.2486	22.0486	24.522	23.1005	23.2253	24.4548	22.0627	22.1811	20.3944	21.6252	21.4897	22.0762	21.7076	21.7515	21.9116
sp|Q6UX04|CWC27_HUMAN Peptidyl-prolyl cis-trans isomerase CWC27 homolog OS=Homo sapiens GN=CWC27 PE=1 SV=1	Peptidyl-prolyl cis-trans isomerase CWC27 homolog	CWC27		1.26226	0.911661	+	1.41681	1.39566	3	3	3	11.9	11.9	11.9	53.846	0	13.905	216900000	20	Q6UX04;D6REK3;Q6UX04-2	Q6UX04	20.8906	21.0292	19.0168	20.6137	19.3178	20.5998	21.811	21.805	22.3002	19.2721	21.3011	22.0786	22.0975	21.7138	21.7757
sp|Q00325-2|MPCP_HUMAN Isoform B of Phosphate carrier protein, mitochondrial OS=Homo sapiens GN=SLC25A3;sp|Q00325|MPCP_HUMAN Phosphate carrier protein, mitochondrial OS=Homo sapiens GN=SLC25A3 PE=1 SV=2;tr|F8VVM2|F8VVM2_HUMAN Phosphate carrier protein, mit	Phosphate carrier protein, mitochondrial	SLC25A3	+	1.54568	0.762947		0.393847	-0.134465	30	30	30	62.6	62.6	62.6	39.958	0	323.31	79529000000	691	Q00325-2;Q00325;F8VVM2;F8VWQ0;F8VZL5;F8VWR4	Q00325-2;Q00325;F8VVM2	26.9965	26.5065	28.0478	27.9289	28.1295	28.0837	28.0916	28.4471	27.742	27.6235	27.8083	27.6691	27.9878	27.9817	27.8651
sp|O00267-2|SPT5H_HUMAN Isoform 2 of Transcription elongation factor SPT5 OS=Homo sapiens GN=SUPT5H;sp|O00267|SPT5H_HUMAN Transcription elongation factor SPT5 OS=Homo sapiens GN=SUPT5H PE=1 SV=1	Transcription elongation factor SPT5	SUPT5H	+	6.5763	5.45902		0.118626	-0.103918	23	23	23	35.5	35.5	35.5	120.5	0	323.31	5808200000	324	O00267-2;O00267;M0QYL9	O00267-2;O00267	19.731	20.6031	22.4149	26.5533	26.9606	25.846	26.5014	26.2308	26.4709	25.8655	25.5461	26.052	27.0286	26.5157	26.9334
sp|Q86T24|KAISO_HUMAN Transcriptional regulator Kaiso OS=Homo sapiens GN=ZBTB33 PE=1 SV=2	Transcriptional regulator Kaiso	ZBTB33	+	7.34492	6.40193		0.0735787	-0.0911533	15	15	15	36.3	36.3	36.3	74.484	0	82.79	3816600000	202	Q86T24	Q86T24	19.8204	18.0691	19.3654	25.19	25.1057	26.37	24.9406	24.8233	26.1346	25.032	25.0182	26.655	25.2771	25.1223	26.1738
sp|Q8WYB5-2|KAT6B_HUMAN Isoform 2 of Histone acetyltransferase KAT6B OS=Homo sapiens GN=KAT6B;sp|Q8WYB5|KAT6B_HUMAN Histone acetyltransferase KAT6B OS=Homo sapiens GN=KAT6B PE=1 SV=3;sp|Q8WYB5-3|KAT6B_HUMAN Isoform 3 of Histone acetyltransferase KAT6B OS=H	Histone acetyltransferase KAT6B	KAT6B	+	2.63411	2.29021		0.0691129	-0.0889433	13	13	10	10.4	10.4	8.9	211.54	0	36.251	646380000	32	Q8WYB5-2;Q8WYB5;Q8WYB5-3;H3BMX5;E7EUP3;O95251-3;Q9H7Z6;Q9H7Z6-2;O95251-5;O95251-2;O95251-4;O95251	Q8WYB5-2;Q8WYB5;Q8WYB5-3	21.5968	20.0898	19.5235	22.6173	22.4809	23.1827	22.4661	22.6496	24.269	22.6024	22.1874	23.5478	21.8775	22.2121	22.2301
sp|O96028|NSD2_HUMAN Histone-lysine N-methyltransferase NSD2 OS=Homo sapiens GN=WHSC1 PE=1 SV=1;sp|O96028-5|NSD2_HUMAN Isoform 5 of Histone-lysine N-methyltransferase NSD2 OS=Homo sapiens GN=WHSC1;sp|O96028-3|NSD2_HUMAN Isoform 3 of Histone-lysine N-methyl	Histone-lysine N-methyltransferase NSD2	WHSC1	+	1.56736	1.01024		0.240624	-0.087289	5	5	5	6.4	6.4	6.4	152.26	0	11.819	182710000	12	O96028;O96028-5;O96028-3;D6R9V2;O96028-6;O96028-4;O96028-2;H0Y9L4	O96028;O96028-5;O96028-3	19.0348	19.7554	21.2206	21.0732	21.0395	21.1253	21.0421	20.9093	21.293	20.9656	20.5433	21.2163	21.1504	21.1416	20.6668
sp|Q9P1Z0|ZBTB4_HUMAN Zinc finger and BTB domain-containing protein 4 OS=Homo sapiens GN=ZBTB4 PE=1 SV=3	Zinc finger and BTB domain-containing protein 4	ZBTB4	+	9.98589	7.41197		0.106302	-0.0794508	12	12	12	24.1	24.1	24.1	105.11	0	312.72	4665000000	152	Q9P1Z0	Q9P1Z0	19.1276	17.7825	19.0583	26.2099	25.8009	26.3721	25.534	25.7089	26.2736	26.3878	26.2548	26.888	26.0642	25.7155	25.6072
sp|Q86XP3|DDX42_HUMAN ATP-dependent RNA helicase DDX42 OS=Homo sapiens GN=DDX42 PE=1 SV=1;sp|Q86XP3-2|DDX42_HUMAN Isoform 2 of ATP-dependent RNA helicase DDX42 OS=Homo sapiens GN=DDX42;tr|A0A0A0MSJ0|A0A0A0MSJ0_HUMAN ATP-dependent RNA helicase DDX42 OS=Homo	ATP-dependent RNA helicase DDX42	DDX42		5.17069	-0.762744		3.52935	-0.721842	69	69	69	67	67	67	102.97	0	323.31	54927000000	1332	Q86XP3;Q86XP3-2;A0A0A0MSJ0;J3QRI2;J3KTK9;J3KRE3	Q86XP3;Q86XP3-2;A0A0A0MSJ0	28.1351	28.271	28.2191	28.1766	28.0295	27.755	27.2473	27.3242	27.3185	27.0918	26.8651	27.1917	27.4038	27.4463	27.4981
sp|O15015|ZN646_HUMAN Zinc finger protein 646 OS=Homo sapiens GN=ZNF646 PE=1 SV=1;sp|O15015-2|ZN646_HUMAN Isoform 2 of Zinc finger protein 646 OS=Homo sapiens GN=ZNF646	Zinc finger protein 646	ZNF646	+	7.21639	4.6489		0.0801485	-0.0751866	51	51	51	41.6	41.6	41.6	200.76	0	323.31	13980000000	604	O15015;O15015-2;C9J3L0;H3BSD0	O15015;O15015-2	23.1054	22.8112	21.8894	27.3409	26.9115	27.6696	27.2067	27.0036	28.2852	27.0006	26.53	27.8368	27.3118	26.6881	27.2264
sp|Q14151|SAFB2_HUMAN Scaffold attachment factor B2 OS=Homo sapiens GN=SAFB2 PE=1 SV=1	Scaffold attachment factor B2	SAFB2	+	5.59688	2.06356		0.125115	-0.0718695	101	101	72	66	66	52.3	107.47	0	323.31	311200000000	2581	Q14151;Q14151-2;K7EQU4;K7ERX3	Q14151	28.9887	29.2248	29.7115	31.5382	31.5071	31.2321	31.2507	31.0333	31.4575	31.4894	30.7559	31.0955	31.7025	31.9185	31.4822
sp|Q12824|SNF5_HUMAN SWI/SNF-related matrix-associated actin-dependent regulator of chromatin subfamily B member 1 OS=Homo sapiens GN=SMARCB1 PE=1 SV=2;tr|B5MCL5|B5MCL5_HUMAN SWI/SNF-related matrix-associated actin-dependent regulator of chromatin subfamil	SWI/SNF-related matrix-associated actin-dependent regulator of chromatin subfamily B member 1	SMARCB1	+	5.80788	2.73523		0.107382	-0.0677297	5	5	5	22.1	22.1	22.1	44.141	0	12.78	524570000	30	Q12824;B5MCL5;G5E975;Q12824-2;A0A0U1RRB8;C9JTA6;A0A0G2JSE9;A0A0U1RQQ2	Q12824;B5MCL5;G5E975;Q12824-2;A0A0U1RRB8;C9JTA6;A0A0G2JSE9	20.7319	19.4175	19.8327	22.8212	22.6744	22.8445	22.7297	22.4004	23.4121	22.4245	22.2992	23.2324	22.8018	22.3567	22.7542
sp|Q15906|VPS72_HUMAN Vacuolar protein sorting-associated protein 72 homolog OS=Homo sapiens GN=VPS72 PE=1 SV=1;sp|Q15906-2|VPS72_HUMAN Isoform 2 of Vacuolar protein sorting-associated protein 72 homolog OS=Homo sapiens GN=VPS72	Vacuolar protein sorting-associated protein 72 homolog	VPS72	+	7.75163	3.83551		0.111038	-0.0630733	3	3	3	14.8	14.8	14.8	40.594	0	26.655	543200000	28	Q15906;Q15906-2	Q15906;Q15906-2	19.3604	19.8573	18.5519	23.6186	22.764	23.0354	23.2588	22.8147	23.3238	22.7438	23.0017	22.9429	23.6449	23.0521	22.9037
sp|Q9P215|POGK_HUMAN Pogo transposable element with KRAB domain OS=Homo sapiens GN=POGK PE=1 SV=2	Pogo transposable element with KRAB domain	POGK	+	1.78131	2.55703		0.0256572	-0.0604339	6	6	6	16.4	16.4	16.4	69.443	0	37.709	696370000	37	Q9P215;Q5TIJ2	Q9P215	20.8117	19.9235	19.4866	22.9807	22.5117	22.5365	19.7853	22.7874	23.6523	22.8089	22.0454	24.1316	21.8415	22.3005	24.19
sp|Q9UBM7|DHCR7_HUMAN 7-dehydrocholesterol reductase OS=Homo sapiens GN=DHCR7 PE=1 SV=1	7-dehydrocholesterol reductase	DHCR7		2.29962	-1.50347		1.3219	-0.790973	8	8	8	15.6	15.6	15.6	54.489	0	65.803	5057300000	114	Q9UBM7;H0YE57;E9PM00;E9PRL8;E9PQ71;E9PIP9;E9PJ54;E9PLZ2	Q9UBM7	24.6737	25.9175	23.9078	23.3476	24.4483	23.9725	22.9239	23.1496	22.5691	23.138	22.8066	22.4431	23.6309	24.0542	23.4708
sp|Q13111|CAF1A_HUMAN Chromatin assembly factor 1 subunit A OS=Homo sapiens GN=CHAF1A PE=1 SV=2;sp|Q13111-3|CAF1A_HUMAN Isoform 3 of Chromatin assembly factor 1 subunit A OS=Homo sapiens GN=CHAF1A;sp|Q13111-2|CAF1A_HUMAN Isoform 2 of Chromatin assembly fac	Chromatin assembly factor 1 subunit A	CHAF1A	+	7.00974	5.55009		0.0428437	-0.0584282	24	24	24	40.3	40.3	40.3	106.92	0	266.46	3716200000	200	Q13111;Q13111-3;Q13111-2;K7EPA1;K7EJF1	Q13111;Q13111-3;Q13111-2	20.2838	19.9576	20.4831	25.7997	25.6578	26.0486	26.636	26.5262	26.7669	25.1288	25.0071	25.2323	26.1322	25.9739	24.589
sp|Q9BZ95-4|NSD3_HUMAN Isoform 4 of Histone-lysine N-methyltransferase NSD3 OS=Homo sapiens GN=WHSC1L1;sp|Q9BZ95-2|NSD3_HUMAN Isoform 2 of Histone-lysine N-methyltransferase NSD3 OS=Homo sapiens GN=WHSC1L1;sp|Q9BZ95-5|NSD3_HUMAN Isoform 5 of Histone-lysine	Histone-lysine N-methyltransferase NSD3	WHSC1L1	+	4.38229	3.76542		0.0333042	-0.0551256	14	14	14	18.9	18.9	18.9	154.52	0	108.6	1471900000	81	Q9BZ95-4;Q9BZ95-2;Q9BZ95-5;Q9BZ95;Q9BZ95-3;E9PKA2	Q9BZ95-4;Q9BZ95-2;Q9BZ95-5;Q9BZ95;Q9BZ95-3	19.8326	20.2613	20.4598	23.9249	24.0826	23.9665	22.9712	22.9497	25.3271	24.4432	24.6289	25.2436	23.275	23.37	23.217
sp|Q8N1G0|ZN687_HUMAN Zinc finger protein 687 OS=Homo sapiens GN=ZNF687 PE=1 SV=1;sp|Q8N1G0-2|ZN687_HUMAN Isoform 2 of Zinc finger protein 687 OS=Homo sapiens GN=ZNF687;tr|H0Y5I5|H0Y5I5_HUMAN Zinc finger protein 687 (Fragment) OS=Homo sapiens GN=ZNF687 PE=	Zinc finger protein 687	ZNF687	+	8.70542	9.664		0.033061	-0.0507359	43	43	42	57.8	57.8	57.1	129.53	0	323.31	76249000000	1009	Q8N1G0;Q8N1G0-2;H0Y5I5;F8WCX2;A6PVV7;A2A3Q2	Q8N1G0;Q8N1G0-2;H0Y5I5	19.6686	19.6297	21.2555	29.4889	29.174	30.9971	28.7651	29.1893	30.7746	29.6124	29.3039	30.805	30.2447	29.3181	30.5102
sp|Q68CP9-3|ARID2_HUMAN Isoform 2 of AT-rich interactive domain-containing protein 2 OS=Homo sapiens GN=ARID2;sp|Q68CP9|ARID2_HUMAN AT-rich interactive domain-containing protein 2 OS=Homo sapiens GN=ARID2 PE=1 SV=2;tr|F8WCU9|F8WCU9_HUMAN AT-rich interactiv	AT-rich interactive domain-containing protein 2	ARID2	+	2.70766	1.82251		0.0502778	-0.0485744	21	21	21	17.8	17.8	17.8	191.42	0	138.88	2918800000	176	Q68CP9-3;Q68CP9;F8WCU9;F8W108;F8VWP4;A0A087WY37	Q68CP9-3;Q68CP9;F8WCU9;F8W108	22.8329	23.171	24.5699	25.167	25.0446	25.939	24.9831	24.6578	26.1277	24.9373	24.6963	25.545	25.7007	25.643	25.7237
sp|Q8N7H5-3|PAF1_HUMAN Isoform 3 of RNA polymerase II-associated factor 1 homolog OS=Homo sapiens GN=PAF1;sp|Q8N7H5|PAF1_HUMAN RNA polymerase II-associated factor 1 homolog OS=Homo sapiens GN=PAF1 PE=1 SV=2;sp|Q8N7H5-2|PAF1_HUMAN Isoform 2 of RNA polymeras	RNA polymerase II-associated factor 1 homolog	PAF1	+	5.19457	2.24346		0.0342941	-0.0239446	7	7	7	22.1	22.1	22.1	55.472	0	28.038	293790000	33	Q8N7H5-3;Q8N7H5;Q8N7H5-2;B4DGJ5	Q8N7H5-3;Q8N7H5;Q8N7H5-2;B4DGJ5	19.8366	19.8454	18.9289	22.0658	22.1419	21.1874	21.5217	21.6122	22.0504	21.5854	21.3302	21.8175	21.7525	21.9225	22.3777
tr|A6NHB5|A6NHB5_HUMAN Zinc finger MYM-type protein 3 OS=Homo sapiens GN=ZMYM3 PE=1 SV=1;sp|Q14202|ZMYM3_HUMAN Zinc finger MYM-type protein 3 OS=Homo sapiens GN=ZMYM3 PE=1 SV=2;tr|A6NHN7|A6NHN7_HUMAN Zinc finger MYM-type protein 3 OS=Homo sapiens GN=ZMYM3	Zinc finger MYM-type protein 3	ZMYM3	+	6.58879	6.90401		0.0102281	-0.0188688	29	29	1	38.7	38.7	1.3	152.6	0	323.31	8553800000	411	A6NHB5;Q14202;A6NHN7;A6NL54;Q14202-3;A6NC58	A6NHB5;Q14202;A6NHN7	18.8886	19.734	20.2662	25.8726	26.2251	27.5457	25.0717	25.3546	27.4043	26.4509	25.6745	27.4779	27.3052	26.5501	27.471
sp|Q86YP4|P66A_HUMAN Transcriptional repressor p66-alpha OS=Homo sapiens GN=GATAD2A PE=1 SV=1;sp|Q86YP4-3|P66A_HUMAN Isoform 3 of Transcriptional repressor p66-alpha OS=Homo sapiens GN=GATAD2A;sp|Q86YP4-2|P66A_HUMAN Isoform 2 of Transcriptional repressor p	Transcriptional repressor p66-alpha	GATAD2A	+	7.35758	5.21154		0.0157435	-0.0171337	15	15	15	38.2	38.2	38.2	68.062	0	223.29	2829600000	129	Q86YP4;Q86YP4-3;Q86YP4-2;C9JHD7;C9JJK9;C9JGN4;V9GYX5;C9JVY3;V9GY85;H7C3H1;C9JMI3	Q86YP4;Q86YP4-3;Q86YP4-2	19.2623	20.636	19.7813	25.0821	25.0642	25.2064	24.9071	24.6766	26.4267	24.9216	24.9204	25.9054	24.6557	24.7055	24.785
sp|Q9H165|BC11A_HUMAN B-cell lymphoma/leukemia 11A OS=Homo sapiens GN=BCL11A PE=1 SV=2;sp|Q9H165-6|BC11A_HUMAN Isoform 6 of B-cell lymphoma/leukemia 11A OS=Homo sapiens GN=BCL11A;sp|Q9H165-2|BC11A_HUMAN Isoform 2 of B-cell lymphoma/leukemia 11A OS=Homo sap	B-cell lymphoma/leukemia 11A	BCL11A	+	6.66919	3.71892		0.0255909	-0.0152094	13	8	8	20.8	15.4	15.4	91.196	0	153.86	1006700000	80	Q9H165;Q9H165-6;Q9H165-2;Q9H165-4;A0A0J9YXG2;Q9H165-3;Q9H165-5;Q66LN6;A0A0J9YYJ9	Q9H165;Q9H165-6;Q9H165-2;Q9H165-4	19.7743	21.3001	19.5437	23.8691	23.6117	24.3283	23.9417	23.8036	24.5795	23.8395	23.7103	24.2084	23.6478	23.8043	23.7553
sp|Q6PJT7-2|ZC3HE_HUMAN Isoform 2 of Zinc finger CCCH domain-containing protein 14 OS=Homo sapiens GN=ZC3H14;tr|H0YJA2|H0YJA2_HUMAN Zinc finger CCCH domain-containing protein 14 (Fragment) OS=Homo sapiens GN=ZC3H14 PE=1 SV=1;sp|Q6PJT7-11|ZC3HE_HUMAN Isofor		ZC3H14	+	9.56134	8.05814		0.0149962	-0.00841543	27	27	0	66.3	66.3	0	82.804	0	323.31	24191000000	512	Q6PJT7-2;H0YJA2;Q6PJT7-11;Q6PJT7-6;H0YJ87	Q6PJT7-2;H0YJA2;Q6PJT7-11	18.8687	21.254	20.831	28.4857	28.2205	28.4409	28.1056	28.0697	28.9551	28.0431	28.0863	28.4815	28.5001	28.5172	28.6068
sp|Q14126|DSG2_HUMAN Desmoglein-2 OS=Homo sapiens GN=DSG2 PE=1 SV=2	Desmoglein-2	DSG2		1.33995	-0.774909		1.14042	-0.942404	33	33	33	38.2	38.2	38.2	122.29	0	123.96	6562100000	327	Q14126;J3KSI6	Q14126	24.8061	24.9316	25.3486	24.9383	25.1174	24.8263	23.6995	23.928	22.7071	25.0557	24.728	23.8194	24.6013	24.5331	23.092
sp|O75319|DUS11_HUMAN RNA/RNP complex-1-interacting phosphatase OS=Homo sapiens GN=DUSP11 PE=1 SV=1;sp|O75319-2|DUS11_HUMAN Isoform 2 of RNA/RNP complex-1-interacting phosphatase OS=Homo sapiens GN=DUSP11;tr|C9JYA6|C9JYA6_HUMAN RNA/RNP complex-1-interactin	RNA/RNP complex-1-interacting phosphatase	DUSP11		1.59854	-0.986464		0.956007	-0.745566	26	26	26	81.5	81.5	81.5	38.938	0	111.68	12988000000	289	O75319;O75319-2;C9JYA6;H7C0E6	O75319;O75319-2;C9JYA6	25.2508	25.114	25.6442	25.0627	25.1662	24.4982	24.5839	24.7383	24.6022	24.6708	22.7588	23.6698	24.1966	24.6942	23.5566
sp|Q13409-6|DC1I2_HUMAN Isoform 2F of Cytoplasmic dynein 1 intermediate chain 2 OS=Homo sapiens GN=DYNC1I2;sp|Q13409-3|DC1I2_HUMAN Isoform 2C of Cytoplasmic dynein 1 intermediate chain 2 OS=Homo sapiens GN=DYNC1I2;sp|Q13409-7|DC1I2_HUMAN Isoform 3 of Cytop	Cytoplasmic dynein 1 intermediate chain 2	DYNC1I2		1.63968	-1.15702		0.76805	-0.599223	5	5	5	12.3	12.3	12.3	68.297	0	35.035	671860000	61	Q13409-6;Q13409-3;Q13409-7;E7EQL5;Q13409-2;Q13409-5;Q13409;E7EUM4;E7ET01;E7EQU2;E7ESD3;E9PGG1;E7ERR6;E7ERH4;E7ETL8;E7EMU4;E7EV09;E7EU01	Q13409-6;Q13409-3;Q13409-7;E7EQL5;Q13409-2;Q13409-5;Q13409;E7EUM4;E7ET01;E7EQU2;E7ESD3	24.6102	24.2086	23.3123	23.5959	23.6422	22.7702	22.9758	23.0519	22.9097	22.9804	22.553	23.6424	21.8446	21.6267	23.0472
tr|E9PFR3|E9PFR3_HUMAN Serine/threonine-protein phosphatase 2A 56 kDa regulatory subunit delta isoform OS=Homo sapiens GN=PPP2R5D PE=1 SV=1;sp|Q14738-3|2A5D_HUMAN Isoform Delta-3 of Serine/threonine-protein phosphatase 2A 56 kDa regulatory subunit delta is	Serine/threonine-protein phosphatase 2A 56 kDa regulatory subunit delta isoform	PPP2R5D	+	1.3786	1.11856		0.00499875	-0.00556543	8	7	3	18.5	16.5	6.1	69.116	0	27.121	568510000	36	E9PFR3;Q14738-3;Q14738-2;Q14738;H0Y8C4;H7C5Q9;H0YN84;H0YJ35;H0YJ49;H0YJU0	E9PFR3;Q14738-3;Q14738-2;Q14738;H0Y8C4	19.1952	19.7653	20.6558	20.9266	20.9882	21.0697	20.8078	20.3189	21.1676	21.6197	20.678	22.1469	20.4521	20.3367	21.3756
sp|P49750-4|YLPM1_HUMAN Isoform 4 of YLP motif-containing protein 1 OS=Homo sapiens GN=YLPM1;sp|P49750|YLPM1_HUMAN YLP motif-containing protein 1 OS=Homo sapiens GN=YLPM1 PE=1 SV=3;tr|F8VU51|F8VU51_HUMAN YLP motif-containing protein 1 OS=Homo sapiens GN=YL	YLP motif-containing protein 1	YLPM1	+	2.71717	2.85736		0.000479559	0.000941171	22	22	22	15.7	15.7	15.7	241.64	0	268.57	5579900000	338	P49750-4;P49750;F8VU51;H0YIQ2;P49750-3;H0YI23	P49750-4;P49750;F8VU51;H0YIQ2;P49750-3	22.9427	23.0745	24.0677	25.518	26.2833	26.8535	25.1456	24.6206	26.7159	26.5174	24.9442	26.2949	27.5598	27.2143	26.9605
tr|B4DY08|B4DY08_HUMAN Heterogeneous nuclear ribonucleoproteins C1/C2 OS=Homo sapiens GN=HNRNPC PE=1 SV=1;tr|G3V4W0|G3V4W0_HUMAN Heterogeneous nuclear ribonucleoproteins C1/C2 (Fragment) OS=Homo sapiens GN=HNRNPC PE=1 SV=1;tr|B2R5W2|B2R5W2_HUMAN Heterogene	Heterogeneous nuclear ribonucleoproteins C1/C2	HNRNPC	+	9.63628	10.9271		0.00902515	0.00866254	33	33	24	67.7	67.7	58	31.971	0	323.31	115940000000	857	B4DY08;G3V4W0;B2R5W2;G3V4C1;P07910-2;G3V2Q1;P07910;G3V576;P07910-4;G3V555;G3V575;P07910-3;G3V5X6;G3V3K6;G3V251;B4DSU6;G3V4M8;G3V2D6;G3V2H6;G3V5V7;O60812;A0A0G2JPF8;P0DMR1;B7ZW38;E5RG71;B3KT61;Q86SE5;Q86SE5-3	B4DY08;G3V4W0;B2R5W2;G3V4C1;P07910-2;G3V2Q1;P07910;G3V576;P07910-4;G3V555;G3V575;P07910-3;G3V5X6;G3V3K6;G3V251;B4DSU6	18.7308	18.8238	21.4767	31.1195	31.0525	29.6211	30.3419	30.0076	30.2785	30.6399	30.5688	31.0638	30.9798	30.6648	30.912
sp|Q9UQ35|SRRM2_HUMAN Serine/arginine repetitive matrix protein 2 OS=Homo sapiens GN=SRRM2 PE=1 SV=2;sp|Q9UQ35-2|SRRM2_HUMAN Isoform 2 of Serine/arginine repetitive matrix protein 2 OS=Homo sapiens GN=SRRM2	Serine/arginine repetitive matrix protein 2	SRRM2	+	4.57881	4.05444		0.00824165	0.0126805	15	15	15	7.7	7.7	7.7	299.61	0	140.65	3512500000	180	Q9UQ35;Q9UQ35-2;I3L4D8;I3L1C0;I3L0N7;A0A087X1W1;I3L1I8;I3L182;Q9UQ35-3	Q9UQ35;Q9UQ35-2	19.3391	21.2446	20.855	24.7847	24.7046	24.0842	24.8882	24.9341	25.5	25.1692	24.9748	25.0624	23.6709	23.0894	23.5452
sp|P60228|EIF3E_HUMAN Eukaryotic translation initiation factor 3 subunit E OS=Homo sapiens GN=EIF3E PE=1 SV=1;tr|E5RGA2|E5RGA2_HUMAN Eukaryotic translation initiation factor 3 subunit E OS=Homo sapiens GN=EIF3E PE=1 SV=1	Eukaryotic translation initiation factor 3 subunit E	EIF3E		1.52794	-0.857146		0.167614	-0.133149	36	36	36	73	73	73	52.22	0	323.31	26785000000	591	P60228;E5RGA2;H0YBR5;E5RHS5;H0YAW4;E5RII3;E5RIT4;H0YBP5;E5RIP5;E5RJ25	P60228;E5RGA2	25.8936	25.6164	25.6061	25.0516	24.9316	24.8611	24.6298	24.3651	24.8619	25.328	24.9439	25.3198	24.5349	23.8697	25.4812
sp|P05423|RPC4_HUMAN DNA-directed RNA polymerase III subunit RPC4 OS=Homo sapiens GN=POLR3D PE=1 SV=2	DNA-directed RNA polymerase III subunit RPC4	POLR3D	+	7.95239	6.38621		0.0114356	0.0153054	14	14	14	58	58	58	44.395	0	323.31	11390000000	252	P05423;E5RHT4;E7EQ68	P05423	20.0315	20.2889	20.5454	26.4839	26.4742	27.0318	26.2678	26.1745	27.724	26.0187	25.8228	27.0738	26.5649	26.503	27.9582
sp|P0C7U0|ELFN1_HUMAN Protein ELFN1 OS=Homo sapiens GN=ELFN1 PE=1 SV=2	Protein ELFN1	ELFN1		1.96775	-1.66932		1.45974	-1.67726	9	9	7	18.1	18.1	15.1	90.476	0	16.611	464310000	19	P0C7U0	P0C7U0	22.6027	22.3373	23.6298	22.2569	22.256	22.8227	21.1877	19.5367	19.9943	22.009	21.1683	19.404	21.5455	22.4112	19.6549
sp|Q9NYP7|ELOV5_HUMAN Elongation of very long chain fatty acids protein 5 OS=Homo sapiens GN=ELOVL5 PE=1 SV=1;sp|Q9NYP7-2|ELOV5_HUMAN Isoform 2 of Elongation of very long chain fatty acids protein 5 OS=Homo sapiens GN=ELOVL5	Elongation of very long chain fatty acids protein 5	ELOVL5		1.30841	-0.297013		0.835955	-0.240489	3	3	3	15.7	15.7	15.7	35.293	0	165.09	2302900000	71	Q9NYP7;Q9NYP7-2;A0A0A0MTI6;Q9NYP7-3	Q9NYP7;Q9NYP7-2	23.4851	23.4585	23.4453	23.2808	23.3396	23.4185	22.9661	23.1131	22.6336	23.1621	22.9687	23.0037	23.5128	23.3149	23.2774
sp|P50402|EMD_HUMAN Emerin OS=Homo sapiens GN=EMD PE=1 SV=1;tr|Q5HY57|Q5HY57_HUMAN Emerin OS=Homo sapiens GN=EMD PE=1 SV=1	Emerin	EMD		1.389	-0.322738		1.61729	-1.61771	24	24	24	81.5	81.5	81.5	28.994	0	323.31	45889000000	397	P50402;Q5HY57;F8WEQ1	P50402;Q5HY57	24.4924	24.0466	24.8939	25.4411	25.7038	24.9596	21.9145	23.2825	25.0242	23.8438	23.3899	23.1291	23.5642	25.011	24.5947
sp|Q15836|VAMP3_HUMAN Vesicle-associated membrane protein 3 OS=Homo sapiens GN=VAMP3 PE=1 SV=3	Vesicle-associated membrane protein 3	VAMP3	+	1.92808	3.03793		0.0114085	0.0284492	7	7	3	65	65	34	11.309	0	232.77	5180200000	117	Q15836	Q15836	21.0514	18.3393	20.1497	22.3271	23.8701	22.393	20.8579	21.7177	21.506	23.3793	23.0681	22.3025	24.4282	24.4686	24.2985
tr|A0A0U1RRM1|A0A0U1RRM1_HUMAN Transcriptional repressor p66-beta OS=Homo sapiens GN=GATAD2B PE=1 SV=1;sp|Q8WXI9|P66B_HUMAN Transcriptional repressor p66-beta OS=Homo sapiens GN=GATAD2B PE=1 SV=1;tr|A0A0U1RR34|A0A0U1RR34_HUMAN Transcriptional repressor p66	Transcriptional repressor p66-beta	GATAD2B	+	6.54414	3.07701		0.0430415	0.0295317	7	7	7	19.9	19.9	19.9	63.461	0	135.54	689880000	40	A0A0U1RRM1;Q8WXI9;A0A0U1RR34;A0A0U1RRK3;A0A0U1RR30	A0A0U1RRM1;Q8WXI9;A0A0U1RR34	19.4095	19.7013	20.5328	22.997	22.8195	22.9917	22.5114	22.6659	23.6659	22.7512	22.6428	22.9086	23.5565	22.9033	23.0849
sp|O60506-4|HNRPQ_HUMAN Isoform 4 of Heterogeneous nuclear ribonucleoprotein Q OS=Homo sapiens GN=SYNCRIP;sp|O60506-3|HNRPQ_HUMAN Isoform 3 of Heterogeneous nuclear ribonucleoprotein Q OS=Homo sapiens GN=SYNCRIP;sp|O60506-2|HNRPQ_HUMAN Isoform 2 of Heterog	Heterogeneous nuclear ribonucleoprotein Q	SYNCRIP	+	4.37745	2.86869		0.0289423	0.03119	14	7	7	31.5	22.2	22.2	58.735	0	43.351	454950000	43	O60506-4;O60506-3;O60506-2;O60506;B7Z645;O60506-5;F6UXX1	O60506-4;O60506-3;O60506-2;O60506;B7Z645;O60506-5	19.1404	19.4455	20.6879	22.379	22.4158	23.0148	22.3209	21.9279	22.9217	23.1023	21.9313	22.5671	23.3923	23.4497	22.0964
sp|O95239|KIF4A_HUMAN Chromosome-associated kinesin KIF4A OS=Homo sapiens GN=KIF4A PE=1 SV=3;sp|O95239-2|KIF4A_HUMAN Isoform 2 of Chromosome-associated kinesin KIF4A OS=Homo sapiens GN=KIF4A	Chromosome-associated kinesin KIF4A	KIF4A	+	7.20766	4.69059		0.0378154	0.040009	32	32	32	42	42	42	139.88	0	323.31	2980700000	198	O95239;O95239-2;Q2VIQ3	O95239;O95239-2	20.6111	20.7508	19.8949	25.3511	25.2896	24.5978	24.6547	24.4909	25.241	25.0475	24.855	26.2544	24.8307	24.8056	25.8958
sp|Q9H8E8|CSR2B_HUMAN Cysteine-rich protein 2-binding protein OS=Homo sapiens GN=CSRP2BP PE=1 SV=3;sp|Q9H8E8-2|CSR2B_HUMAN Isoform 2 of Cysteine-rich protein 2-binding protein OS=Homo sapiens GN=CSRP2BP	Cysteine-rich protein 2-binding protein	CSRP2BP	+	4.69531	3.54048		0.0316354	0.0440691	6	6	1	11.9	11.9	2.3	88.843	0	17.824	895740000	50	Q9H8E8;Q9H8E8-2	Q9H8E8;Q9H8E8-2	20.3086	19.2166	19.6972	22.8517	22.8137	24.0792	22.7357	22.6216	24.2784	22.5335	22.5659	23.829	23.7421	23.0664	24.2579
tr|A0A0C4DGZ0|A0A0C4DGZ0_HUMAN DNA-directed RNA polymerase subunit OS=Homo sapiens GN=POLR2A PE=1 SV=1;tr|A0A087WWE2|A0A087WWE2_HUMAN DNA-directed RNA polymerase subunit OS=Homo sapiens GN=POLR2A PE=1 SV=1;sp|P24928|RPB1_HUMAN DNA-directed RNA polymerase I	DNA-directed RNA polymerase;DNA-directed RNA polymerase II subunit RPB1	POLR2A	+	10.5643	4.86865		0.0886996	0.0478107	26	26	26	19.4	19.4	19.4	217.2	0	221.25	2002000000	128	A0A0C4DGZ0;A0A087WWE2;P24928;P24928-2	A0A0C4DGZ0;A0A087WWE2;P24928	19.9842	19.5689	19.585	24.3819	24.4371	24.8175	24.4723	24.3294	25.3171	24.5473	24.2824	24.3935	24.7239	24.7193	24.5546
sp|P29323-2|EPHB2_HUMAN Isoform 2 of Ephrin type-B receptor 2 OS=Homo sapiens GN=EPHB2;sp|P29323-3|EPHB2_HUMAN Isoform 3 of Ephrin type-B receptor 2 OS=Homo sapiens GN=EPHB2;sp|P29323|EPHB2_HUMAN Ephrin type-B receptor 2 OS=Homo sapiens GN=EPHB2 PE=1 SV=5;	Ephrin type-B receptor 2;Receptor protein-tyrosine kinase	EPHB2		1.78511	-0.584846		2.3897	-1.21818	21	21	19	26.7	26.7	25.9	109.87	0	103.83	4504200000	245	P29323-2;P29323-3;P29323;B1AKC9;Q6NVW1;P54762-5;P54762;Q15375-2;Q15375-4;Q15375;J3KR66;A0A0B4J1T8;Q9UF33;Q5JY90;U3NG26;F8W9W0;C9JXA2;E9PG71;F8VP57;B7ZKW7;B7ZKJ3;Q06187;P54764-2;P54756-3;P29320;P54764;P29322;P54756-2;P54756	P29323-2;P29323-3;P29323;B1AKC9	22.8474	23.8964	24.7385	24.0467	24.1061	24.3158	23.3641	22.465	22.3973	22.9912	22.5424	22.3948	23.689	23.7551	22.8434
tr|Q96L35|Q96L35_HUMAN EPH receptor B4, isoform CRA_b OS=Homo sapiens GN=EPHB4 PE=1 SV=1;sp|P54760|EPHB4_HUMAN Ephrin type-B receptor 4 OS=Homo sapiens GN=EPHB4 PE=1 SV=2;sp|P54753|EPHB3_HUMAN Ephrin type-B receptor 3 OS=Homo sapiens GN=EPHB3 PE=1 SV=2	Receptor protein-tyrosine kinase;Ephrin type-B receptor 4;Ephrin type-B receptor 3	EPHB4;EPHB3		1.31625	-1.16607		1.00214	-1.09935	5	3	3	7.2	5.1	5.1	102.56	0	11.8	220060000	22	Q96L35;P54760;P54753;P54760-3;P54760-4;P54760-2	Q96L35;P54760;P54753	22.019	21.9325	23.1043	21.9927	21.9713	22.0671	18.8877	20.0666	20.841	21.7275	21.6039	21.0385	21.8843	21.8717	20.2781
sp|Q96JM2-3|ZN462_HUMAN Isoform 3 of Zinc finger protein 462 OS=Homo sapiens GN=ZNF462;sp|Q96JM2|ZN462_HUMAN Zinc finger protein 462 OS=Homo sapiens GN=ZNF462 PE=1 SV=3;tr|H3BLX4|H3BLX4_HUMAN Zinc finger protein 462 (Fragment) OS=Homo sapiens GN=ZNF462 PE=	Zinc finger protein 462	ZNF462	+	8.5089	6.79143		0.041079	0.0485168	76	76	76	46.4	46.4	46.4	291.11	0	323.31	32559000000	1447	Q96JM2-3;Q96JM2;H3BLX4;Q96JM2-2;H0Y6H9	Q96JM2-3;Q96JM2;H3BLX4;Q96JM2-2	21.4709	21.8587	22.4404	28.64	28.0036	29.3915	28.2625	27.7709	29.642	28.4311	28.1491	29.2944	28.8775	29.0856	29.0291
sp|Q9NPI1|BRD7_HUMAN Bromodomain-containing protein 7 OS=Homo sapiens GN=BRD7 PE=1 SV=1	Bromodomain-containing protein 7	BRD7	+	4.67121	5.60073		0.0432202	0.0493253	21	21	1	53.6	53.6	3.8	74.138	0	323.31	12592000000	365	Q9NPI1;I3L4V5;I3L0Y7	Q9NPI1	20.8271	19.6048	24.2072	26.9432	26.8281	27.559	26.5467	26.7222	28.0721	26.5162	26.3128	27.5967	27.7956	27.2287	27.644
tr|E5RGZ2|E5RGZ2_HUMAN Homeobox-containing protein 1 OS=Homo sapiens GN=HMBOX1 PE=1 SV=1;tr|H0YKJ1|H0YKJ1_HUMAN Homeobox-containing protein 1 OS=Homo sapiens GN=HMBOX1 PE=1 SV=1;sp|Q6NT76-2|HMBX1_HUMAN Isoform 2 of Homeobox-containing protein 1 OS=Homo sap	Homeobox-containing protein 1	HMBOX1	+	6.00226	6.57779		0.0260456	0.051931	14	14	14	36.5	36.5	36.5	43.709	0	323.31	7849300000	202	E5RGZ2;H0YKJ1;Q6NT76-2;Q6NT76-3;Q6NT76;Q6NT76-5;H0YLF2;Q6NT76-4;E5RHH9;E0YMJ8;A0A0C4DGS8;U3KQS6;A0A087WZC2;A0A0A0MQU7;F5H0K0;A0A0A0MTK8;P35680-3;P20823-6;P35680-4;P20823-3;P35680-2;P35680;P20823-2;P20823;P20823-7	E5RGZ2;H0YKJ1;Q6NT76-2;Q6NT76-3;Q6NT76;Q6NT76-5;H0YLF2;Q6NT76-4	19.1801	20.3489	19.9429	26.2472	26.133	26.7082	24.5582	24.5904	25.9472	26.6956	26.657	27.3994	27.5642	26.9325	27.3881
tr|Q5QPL9|Q5QPL9_HUMAN RNA-binding protein Raly (Fragment) OS=Homo sapiens GN=RALY PE=1 SV=1;sp|Q9UKM9-2|RALY_HUMAN Isoform 1 of RNA-binding protein Raly OS=Homo sapiens GN=RALY;sp|Q9UKM9|RALY_HUMAN RNA-binding protein Raly OS=Homo sapiens GN=RALY PE=1 SV=	RNA-binding protein Raly	RALY	+	8.99129	3.99194		0.134036	0.0548984	8	8	8	39.7	39.7	39.7	24.665	0	103.36	1216100000	111	Q5QPL9;Q9UKM9-2;Q9UKM9;Q5QPM0;Q5QPM1;Q5QPM2	Q5QPL9;Q9UKM9-2;Q9UKM9;Q5QPM0;Q5QPM1;Q5QPM2	20.3867	20.9445	19.7651	24.3164	24.5547	24.0776	24.5075	24.4194	23.8792	24.3469	24.1686	24.3554	24.7021	24.5316	24.4294
tr|J3KSZ8|J3KSZ8_HUMAN Male-specific lethal 1 homolog OS=Homo sapiens GN=MSL1 PE=1 SV=1;sp|Q68DK7|MSL1_HUMAN Male-specific lethal 1 homolog OS=Homo sapiens GN=MSL1 PE=1 SV=3;tr|J3QQY0|J3QQY0_HUMAN Male-specific lethal 1 homolog OS=Homo sapiens GN=MSL1 PE=1	Male-specific lethal 1 homolog	MSL1	+	2.93842	1.76198		0.0537261	0.0580268	3	3	3	8.2	8.2	8.2	65.539	0	7.2893	165090000	21	J3KSZ8;Q68DK7;J3QQY0;Q68DK7-3;Q68DK7-2	J3KSZ8;Q68DK7;J3QQY0	19.6811	19.4272	19.0369	21.0979	21.3231	20.8796	20.9804	20.7686	21.964	20.7702	20.76	22.4113	20.6749	20.6651	21.4294
sp|Q9C0K0-2|BC11B_HUMAN Isoform 2 of B-cell lymphoma/leukemia 11B OS=Homo sapiens GN=BCL11B;sp|Q9C0K0|BC11B_HUMAN B-cell lymphoma/leukemia 11B OS=Homo sapiens GN=BCL11B PE=1 SV=1;tr|D3YTK1|D3YTK1_HUMAN B-cell lymphoma/leukemia 11B OS=Homo sapiens GN=BCL11B	B-cell lymphoma/leukemia 11B	BCL11B	+	8.89057	6.57472		0.0591871	0.0627853	20	20	15	31.2	31.2	25.8	88.475	0	188.52	5860500000	264	Q9C0K0-2;Q9C0K0;D3YTK1	Q9C0K0-2;Q9C0K0;D3YTK1	19.8033	19.5881	19.0975	25.3506	25.6657	27.0556	25.7489	25.9578	26.8745	26.2522	26.1816	26.6623	25.6659	25.8966	25.5407
sp|O15446|RPA34_HUMAN DNA-directed RNA polymerase I subunit RPA34 OS=Homo sapiens GN=CD3EAP PE=1 SV=1;sp|O15446-2|RPA34_HUMAN Isoform 2 of DNA-directed RNA polymerase I subunit RPA34 OS=Homo sapiens GN=CD3EAP	DNA-directed RNA polymerase I subunit RPA34	CD3EAP	+	6.91753	6.41542		0.0516011	0.0829103	25	25	25	48.6	48.6	48.6	54.985	0	323.31	10713000000	311	O15446;O15446-2	O15446;O15446-2	20.2541	20.6132	20.4807	26.973	26.4747	26.9599	27.8234	27.4054	28.3462	26.7903	26.6728	27.467	25.6431	25.6605	26.1606
tr|A0A0A0MQS0|A0A0A0MQS0_HUMAN PHD finger protein 20-like protein 1 OS=Homo sapiens GN=PHF20L1 PE=1 SV=1;tr|F8W9L8|F8W9L8_HUMAN PHD finger protein 20-like protein 1 OS=Homo sapiens GN=PHF20L1 PE=1 SV=1;sp|A8MW92|P20L1_HUMAN PHD finger protein 20-like prote	PHD finger protein 20-like protein 1	PHF20L1	+	6.08802	3.38016		0.0980343	0.0834416	15	15	15	27.2	27.2	27.2	112.26	0	116.35	941270000	52	A0A0A0MQS0;F8W9L8;A8MW92;A8MW92-4;A8MW92-2;E9PM57;A8MUE8;A8MXR8;H0YDF7;A0A0D9SG14	A0A0A0MQS0;F8W9L8;A8MW92;A8MW92-4	20.106	19.5145	20.6725	23.5495	23.4083	23.288	23.4343	23.5003	24.7656	23.5685	23.4687	23.5353	23.2325	23.1143	22.8689
sp|Q6P4R8-3|NFRKB_HUMAN Isoform 3 of Nuclear factor related to kappa-B-binding protein OS=Homo sapiens GN=NFRKB;sp|Q6P4R8|NFRKB_HUMAN Nuclear factor related to kappa-B-binding protein OS=Homo sapiens GN=NFRKB PE=1 SV=2;sp|Q6P4R8-2|NFRKB_HUMAN Isoform 2 of	Nuclear factor related to kappa-B-binding protein	NFRKB	+	12.3089	8.01118		0.157876	0.0947215	28	28	28	35.3	35.3	35.3	138.87	0	323.31	13374000000	578	Q6P4R8-3;Q6P4R8;Q6P4R8-2;E9PQ59;E9PJG2;E9PJU3	Q6P4R8-3;Q6P4R8;Q6P4R8-2;E9PQ59	19.2658	19.7802	19.4203	27.4147	27.346	27.5262	27.3357	27.2788	28.4151	27.3494	27.328	27.7275	27.6845	27.516	27.078
sp|Q9Y230-2|RUVB2_HUMAN Isoform 2 of RuvB-like 2 OS=Homo sapiens GN=RUVBL2;sp|Q9Y230|RUVB2_HUMAN RuvB-like 2 OS=Homo sapiens GN=RUVBL2 PE=1 SV=3;tr|M0R0Y3|M0R0Y3_HUMAN RuvB-like helicase OS=Homo sapiens GN=RUVBL2 PE=1 SV=1	RuvB-like 2	RUVBL2	+	12.2078	4.76965		0.414547	0.121388	11	11	11	35.6	35.6	35.6	46.306	0	66.53	1501300000	106	Q9Y230-2;Q9Y230;M0R0Y3;X6R2L4;M0QXI6	Q9Y230-2;Q9Y230;M0R0Y3	19.425	19.475	19.8491	24.385	24.1992	24.2007	24.1938	24.1645	24.795	24.2203	24.4184	24.4	24.3162	24.6672	24.2719
sp|O95864|FADS2_HUMAN Fatty acid desaturase 2 OS=Homo sapiens GN=FADS2 PE=1 SV=1;sp|O95864-3|FADS2_HUMAN Isoform 3 of Fatty acid desaturase 2 OS=Homo sapiens GN=FADS2;sp|O95864-4|FADS2_HUMAN Isoform 4 of Fatty acid desaturase 2 OS=Homo sapiens GN=FADS2;sp|	Fatty acid desaturase 2	FADS2		3.24875	-1.41674		2.20847	-1.32834	19	19	19	34.2	34.2	34.2	52.259	0	168.68	18793000000	330	O95864;O95864-3;O95864-4;O95864-2;E5RGZ5	O95864;O95864-3;O95864-4;O95864-2	26.1092	26.5479	25.9042	25.8548	25.4822	25.9629	24.1432	24.2541	23.2343	24.4186	24.3664	24.3659	25.5231	25.0957	24.543
sp|P47897-2|SYQ_HUMAN Isoform 2 of Glutamine--tRNA ligase OS=Homo sapiens GN=QARS;sp|P47897|SYQ_HUMAN Glutamine--tRNA ligase OS=Homo sapiens GN=QARS PE=1 SV=1;tr|B4DDN1|B4DDN1_HUMAN Glutamine--tRNA ligase OS=Homo sapiens GN=QARS PE=1 SV=1;tr|H7C0R3|H7C0R3_	Glutamine--tRNA ligase	QARS	+	1.66238	1.47004		0.128695	0.135389	12	12	12	26.2	26.2	26.2	86.578	0	176.96	1003900000	41	P47897-2;P47897;B4DDN1;H7C0R3;C9J165;A0A0U1RQX5;A0A0U1RQT0;A0A0U1RRC8;A0A0U1RR66;F2Z2V6;A0A0U1RQM8;A0A0U1RQU2;A0A0U1RQC3;A0A0U1RQX9;A0A0U1RQJ6;A0A0U1RRI9;A0A0U1RQE9;A0A0U1RQQ5	P47897-2;P47897;B4DDN1;H7C0R3	19.0472	19.7033	21.1057	21.2254	20.9855	21.7508	21.1901	20.1572	21.377	21.3954	21.5055	22.1835	21.2838	21.5549	22.456
tr|E9PK91|E9PK91_HUMAN Bcl-2-associated transcription factor 1 OS=Homo sapiens GN=BCLAF1 PE=1 SV=1;sp|Q9NYF8-3|BCLF1_HUMAN Isoform 3 of Bcl-2-associated transcription factor 1 OS=Homo sapiens GN=BCLAF1;tr|E9PK09|E9PK09_HUMAN Bcl-2-associated transcription	Bcl-2-associated transcription factor 1	BCLAF1	+	5.01518	5.05915		0.10394	0.139357	38	1	1	41.3	3.2	3.2	100.4	0	27.571	5806600000	63	E9PK91;Q9NYF8-3;E9PK09;E9PQN2;E9PKI6;E9PJA7;H0YF00;H0YF63	E9PK91;Q9NYF8-3;E9PK09;E9PQN2;E9PKI6;E9PJA7	20.3428	19.7828	22.7084	26.3722	25.2605	26.0653	25.5861	25.3122	27.4903	25.9967	24.7327	26.3695	26.2981	25.9815	26.5809
sp|O95125-2|ZN202_HUMAN Isoform Alpha of Zinc finger protein 202 OS=Homo sapiens GN=ZNF202;sp|O95125|ZN202_HUMAN Zinc finger protein 202 OS=Homo sapiens GN=ZNF202 PE=1 SV=4	Zinc finger protein 202	ZNF202	+	6.57905	5.25234		0.122838	0.145347	13	13	13	42.2	42.2	42.2	48.951	0	107.52	3726400000	174	O95125-2;O95125;A0PJY2-2;A0PJY2-3;A0PJY2	O95125-2;O95125	19.5651	20.8555	20.9528	25.4949	25.3497	25.9589	25.2783	25.1114	25.4373	26.1861	25.2802	25.4487	27.103	26.7225	25.1511
sp|Q5HYJ3|FA76B_HUMAN Protein FAM76B OS=Homo sapiens GN=FAM76B PE=1 SV=3	Protein FAM76B	FAM76B		4.60217	-1.34065		2.55731	-0.772784	61	61	4	87.6	87.6	13	38.708	0	323.31	521870000000	1854	Q5HYJ3	Q5HYJ3	31.527	31.5065	32.1892	30.592	30.9252	31.4223	29.9136	30.3978	30.0241	29.9008	30.0139	30.3067	30.2949	30.3781	30.6337
tr|E9PH82|E9PH82_HUMAN Protein FAM98A OS=Homo sapiens GN=FAM98A PE=1 SV=1;sp|Q8NCA5-2|FA98A_HUMAN Isoform 2 of Protein FAM98A OS=Homo sapiens GN=FAM98A;sp|Q8NCA5|FA98A_HUMAN Protein FAM98A OS=Homo sapiens GN=FAM98A PE=1 SV=1	Protein FAM98A	FAM98A		3.95655	-0.781011		1.50443	-0.356622	6	6	6	32.1	32.1	32.1	34.431	0	39.018	1154200000	103	E9PH82;Q8NCA5-2;Q8NCA5;C9J3G8;Q52LJ0;Q52LJ0-2	E9PH82;Q8NCA5-2;Q8NCA5	24.6349	24.8704	24.8504	24.4374	24.1702	24.2075	23.8914	23.7259	23.859	24.2033	23.7902	24.1112	23.5693	23.8351	24.2503
sp|Q8NHM5-4|KDM2B_HUMAN Isoform 4 of Lysine-specific demethylase 2B OS=Homo sapiens GN=KDM2B;sp|Q8NHM5|KDM2B_HUMAN Lysine-specific demethylase 2B OS=Homo sapiens GN=KDM2B PE=1 SV=1;sp|Q8NHM5-3|KDM2B_HUMAN Isoform 3 of Lysine-specific demethylase 2B OS=Homo	Lysine-specific demethylase 2B	KDM2B	+	4.5051	3.80144		0.119235	0.159277	11	11	11	14.3	14.3	14.3	144.77	0	62.409	954130000	58	Q8NHM5-4;Q8NHM5;Q8NHM5-3;A0A0C4DGG3;Q8NHM5-2;F6SRV7;S4R3G4;Q8NHM5-5;F8WBN2	Q8NHM5-4;Q8NHM5;Q8NHM5-3;A0A0C4DGG3;Q8NHM5-2	20.5054	18.8241	18.9983	23.0889	22.574	23.7109	22.6505	22.7789	24.487	23.2008	23.0911	24.6656	22.6383	22.5082	23.5346
sp|Q8WVX9|FACR1_HUMAN Fatty acyl-CoA reductase 1 OS=Homo sapiens GN=FAR1 PE=1 SV=1;tr|E9PNW8|E9PNW8_HUMAN Fatty acyl-CoA reductase 1 (Fragment) OS=Homo sapiens GN=FAR1 PE=1 SV=1	Fatty acyl-CoA reductase 1	FAR1		3.9273	-0.915837		3.69412	-1.2025	27	27	27	54.8	54.8	54.8	59.356	0	136.58	12989000000	335	Q8WVX9;E9PNW8;E9PPB8	Q8WVX9;E9PNW8	25.0621	24.7227	25.6999	25.0412	25.1723	25.2292	24.2377	24.5584	23.9442	24.1143	24.1614	23.7116	23.6915	23.6108	23.4761
sp|Q86XK2|FBX11_HUMAN F-box only protein 11 OS=Homo sapiens GN=FBXO11 PE=1 SV=3;sp|Q86XK2-5|FBX11_HUMAN Isoform 5 of F-box only protein 11 OS=Homo sapiens GN=FBXO11;sp|Q86XK2-6|FBX11_HUMAN Isoform 6 of F-box only protein 11 OS=Homo sapiens GN=FBXO11;sp|Q86	F-box only protein 11	FBXO11		1.66147	-0.741743		0.808062	-0.420973	22	22	22	35.3	35.3	35.3	103.58	0	45.415	2869300000	151	Q86XK2;Q86XK2-5;Q86XK2-6;Q86XK2-3;A0A0A0MR53;C9IYF0;H0YAV3;Q86XK2-2;Q86XK2-4	Q86XK2;Q86XK2-5;Q86XK2-6;Q86XK2-3;A0A0A0MR53	23.472	23.5559	24.1059	23.0994	23.4425	23.3138	23.4544	23.427	22.7172	23.1669	22.9942	22.2243	22.7859	22.7874	22.2211
tr|S4R3H4|S4R3H4_HUMAN Apoptotic chromatin condensation inducer in the nucleus OS=Homo sapiens GN=ACIN1 PE=1 SV=1		ACIN1	+	7.60258	7.63974		0.170047	0.161753	36	36	2	39.5	39.5	1.7	145.44	0	323.31	25859000000	660	S4R3H4	S4R3H4	19.3552	20.2526	22.3815	28.2451	28.2521	28.0473	27.6205	27.6472	29.4744	28.2481	27.6758	28.4406	28.5452	28.5227	28.9151
sp|O95202|LETM1_HUMAN LETM1 and EF-hand domain-containing protein 1, mitochondrial OS=Homo sapiens GN=LETM1 PE=1 SV=1	LETM1 and EF-hand domain-containing protein 1, mitochondrial	LETM1	+	1.51434	0.88617		0.290637	0.167234	45	45	45	57.5	57.5	57.5	83.353	0	323.31	33658000000	713	O95202;O95202-2;O95202-3	O95202	24.5006	24.5433	25.8114	25.6724	25.5946	25.8706	25.8922	25.5741	25.1101	26.3145	26.2558	25.612	26.1659	26.2459	25.7475
sp|Q53EP0|FND3B_HUMAN Fibronectin type III domain-containing protein 3B OS=Homo sapiens GN=FNDC3B PE=1 SV=2;sp|Q53EP0-2|FND3B_HUMAN Isoform 2 of Fibronectin type III domain-containing protein 3B OS=Homo sapiens GN=FNDC3B	Fibronectin type III domain-containing protein 3B	FNDC3B		1.41151	-0.674737		1.02132	-0.640811	34	34	34	35	35	35	132.89	0	183.38	8296500000	404	Q53EP0;Q53EP0-2;C9JKH7	Q53EP0;Q53EP0-2	24.8875	25.2905	25.1469	25.17	24.9882	24.5843	24.2022	24.0194	23.3158	24.7614	24.4481	23.9411	24.9747	24.9701	23.8274
tr|B4DGM3|B4DGM3_HUMAN SWI/SNF-related matrix-associated actin-dependent regulator of chromatin subfamily E member 1 OS=Homo sapiens GN=SMARCE1 PE=1 SV=1;sp|Q969G3-6|SMCE1_HUMAN Isoform 6 of SWI/SNF-related matrix-associated actin-dependent regulator of ch	SWI/SNF-related matrix-associated actin-dependent regulator of chromatin subfamily E member 1	SMARCE1	+	10.8104	6.40589		0.308252	0.182916	9	9	9	33.8	33.8	33.8	44.77	0	323.31	3810800000	163	B4DGM3;Q969G3-6;Q969G3-5;Q969G3-3;Q969G3-2;Q969G3-4;Q969G3;J3QKS7;H7C048;K7EMQ8;J3KT85;J3QR61;J3QKX6	B4DGM3;Q969G3-6;Q969G3-5;Q969G3-3;Q969G3-2;Q969G3-4;Q969G3;J3QKS7;H7C048;K7EMQ8	19.6092	19.1832	19.5306	25.924	25.5773	25.6278	25.7852	25.4859	26.3345	25.5335	25.551	26.3722	26.5332	25.9305	25.5075
sp|P55316|FOXG1_HUMAN Forkhead box protein G1 OS=Homo sapiens GN=FOXG1 PE=1 SV=2	Forkhead box protein G1	FOXG1		1.6603	-0.750363		1.38619	-0.755318	16	16	16	38.9	38.9	38.9	52.352	0	252.27	15869000000	304	P55316	P55316	25.2841	25.4677	26.3267	25.1926	25.4146	25.9196	24.7243	25.3557	25.4825	24.1206	24.2734	25.2686	24.5678	24.2711	24.7186
sp|Q9P0K8-2|FOXJ2_HUMAN Isoform FOXJ2.S of Forkhead box protein J2 OS=Homo sapiens GN=FOXJ2;sp|Q9P0K8|FOXJ2_HUMAN Forkhead box protein J2 OS=Homo sapiens GN=FOXJ2 PE=1 SV=1	Forkhead box protein J2	FOXJ2		2.02989	-1.85808		1.31862	-0.555493	6	5	5	12	9.9	9.9	57.22	0	8.6979	689630000	35	Q9P0K8-2;Q9P0K8	Q9P0K8-2;Q9P0K8	23.0086	22.9691	19.9282	20.5784	20.8223	20.1808	20.1318	20.1079	19.9274	19.9003	20.1053	20.274	19.1322	19.7162	20.45
tr|A0A0B4J2F3|A0A0B4J2F3_HUMAN Forkhead box protein P1 OS=Homo sapiens GN=FOXP1 PE=1 SV=1;tr|E9PFD3|E9PFD3_HUMAN Forkhead box protein P1 OS=Homo sapiens GN=FOXP1 PE=1 SV=1;sp|Q9H334-4|FOXP1_HUMAN Isoform 4 of Forkhead box protein P1 OS=Homo sapiens GN=FOXP	Forkhead box protein P1	FOXP1		3.07791	-0.659813		2.78544	-1.31646	7	7	1	23.2	23.2	3.1	64.776	0	23.929	717490000	60	A0A0B4J2F3;E9PFD3;Q9H334-4;Q9H334;G5E965;H0Y882;Q9H334-2;Q9H334-3;Q9H334-6;C9J0F0;A0A087X299;Q9H334-8;A0A087X2G3;C9J5T4;C9IYY1	A0A0B4J2F3;E9PFD3;Q9H334-4;Q9H334;G5E965;H0Y882;Q9H334-2;Q9H334-3;Q9H334-6;C9J0F0;A0A087X299;Q9H334-8	23.6618	23.8981	23.9619	23.915	24.2234	24.366	22.6569	22.3642	23.6327	22.5798	22.6032	23.7416	22.3914	22.7839	22.9113
tr|A0A087X1V3|A0A087X1V3_HUMAN Transcription intermediary factor 1-alpha OS=Homo sapiens GN=TRIM24 PE=1 SV=1;sp|O15164-2|TIF1A_HUMAN Isoform Short of Transcription intermediary factor 1-alpha OS=Homo sapiens GN=TRIM24;sp|O15164|TIF1A_HUMAN Transcription in	Transcription intermediary factor 1-alpha	TRIM24	+	7.37291	6.46758		0.157484	0.19594	26	25	24	32.8	31.6	31.6	113.05	0	323.31	10957000000	342	A0A087X1V3;O15164-2;O15164	A0A087X1V3;O15164-2;O15164	20.8563	19.622	20.7987	26.0829	26.7325	27.4236	26.5309	26.8043	28.3045	26.4282	26.443	27.9988	27.1839	26.6177	26.169
sp|Q9UIS9-7|MBD1_HUMAN Isoform 7 of Methyl-CpG-binding domain protein 1 OS=Homo sapiens GN=MBD1;sp|Q9UIS9|MBD1_HUMAN Methyl-CpG-binding domain protein 1 OS=Homo sapiens GN=MBD1 PE=1 SV=2;sp|Q9UIS9-9|MBD1_HUMAN Isoform 9 of Methyl-CpG-binding domain protein	Methyl-CpG-binding domain protein 1	MBD1	+	8.76623	6.76745		0.200197	0.196428	14	14	14	49.5	49.5	49.5	60.001	0	323.31	13678000000	279	Q9UIS9-7;Q9UIS9;Q9UIS9-9;Q9UIS9-5;A0A0A0MS90;Q9UIS9-4;Q9UIS9-8;Q9UIS9-10;Q9UIS9-12;Q9UIS9-11;Q9UIS9-6;Q9UIS9-2;K7EPZ6;K7EN65;K7EMA9;K7EIN3	Q9UIS9-7;Q9UIS9;Q9UIS9-9;Q9UIS9-5;A0A0A0MS90;Q9UIS9-4;Q9UIS9-8;Q9UIS9-10;Q9UIS9-12;Q9UIS9-11;Q9UIS9-6;Q9UIS9-2	19.9865	20.6544	20.852	26.9694	26.8476	27.5363	26.7064	26.6786	28.4002	27.1021	26.7091	28.2232	27.2601	27.2016	27.5464
sp|Q6P1J9|CDC73_HUMAN Parafibromin OS=Homo sapiens GN=CDC73 PE=1 SV=1	Parafibromin	CDC73	+	4.47166	2.15202		0.363424	0.196533	8	8	8	16.8	16.8	16.8	60.576	0	13.01	392930000	44	Q6P1J9	Q6P1J9	19.7457	21.2621	20.4401	22.2197	22.4015	22.8406	22.0746	22.356	23.2535	22.678	22.5247	22.6052	22.8762	23.1573	22.6284
tr|A0A087WY61|A0A087WY61_HUMAN Nuclear mitotic apparatus protein 1 OS=Homo sapiens GN=NUMA1 PE=1 SV=1;sp|Q14980-4|NUMA1_HUMAN Isoform Numa-s of Nuclear mitotic apparatus protein 1 OS=Homo sapiens GN=NUMA1;sp|Q14980-3|NUMA1_HUMAN Isoform Numa-m of Nuclear m	Nuclear mitotic apparatus protein 1	NUMA1	+	1.75676	1.57088		0.319332	0.198512	10	10	10	8.4	8.4	8.4	236.16	0	81.947	683270000	51	A0A087WY61;Q14980-4;Q14980-3;Q14980-2;Q14980;F5H6Y5;F5H4J1;H0YFY6;Q14980-5;K4DIE0;F5H2F3;F5H3L6;F5H0Z7;F5H763	A0A087WY61;Q14980-4;Q14980-3;Q14980-2;Q14980;F5H6Y5;F5H4J1;H0YFY6;Q14980-5	19.7519	22.1309	22.5724	22.7944	22.9565	22.9704	22.8244	22.603	23.6864	23.0233	23.0904	24.0053	22.8354	22.8678	23.0145
sp|Q92538-3|GBF1_HUMAN Isoform 3 of Golgi-specific brefeldin A-resistance guanine nucleotide exchange factor 1 OS=Homo sapiens GN=GBF1;sp|Q92538-2|GBF1_HUMAN Isoform 2 of Golgi-specific brefeldin A-resistance guanine nucleotide exchange factor 1 OS=Homo sa	Golgi-specific brefeldin A-resistance guanine nucleotide exchange factor 1	GBF1		1.33342	-0.786212		1.14278	-0.843281	13	13	13	10.8	10.8	10.8	206.01	0	66.199	840310000	45	Q92538-3;Q92538-2;Q92538	Q92538-3;Q92538-2;Q92538	22.9461	23.4738	22.3254	22.979	22.7365	22.5686	21.3626	21.4954	21.288	22.7775	22.389	22.1231	21.3083	21.4296	23.0893
tr|I3L2C7|I3L2C7_HUMAN Gem-associated protein 4 OS=Homo sapiens GN=GEMIN4 PE=1 SV=1;sp|P57678|GEMI4_HUMAN Gem-associated protein 4 OS=Homo sapiens GN=GEMIN4 PE=1 SV=2	Gem-associated protein 4	GEMIN4		1.91745	-0.899907		0.560328	-0.33718	16	16	13	17.9	17.9	15.8	118.82	0	41.709	2055900000	64	I3L2C7;P57678;I3L399	I3L2C7;P57678	23.6195	23.56	23.9795	23.2366	22.9109	23.0705	22.9484	22.5634	22.4745	23.2347	22.8423	23.1053	21.9831	22.1173	23.3504
sp|Q92896|GSLG1_HUMAN Golgi apparatus protein 1 OS=Homo sapiens GN=GLG1 PE=1 SV=2;sp|Q92896-3|GSLG1_HUMAN Isoform 3 of Golgi apparatus protein 1 OS=Homo sapiens GN=GLG1;sp|Q92896-2|GSLG1_HUMAN Isoform 2 of Golgi apparatus protein 1 OS=Homo sapiens GN=GLG1;	Golgi apparatus protein 1	GLG1		3.37551	-1.02147		3.03354	-1.24481	28	28	28	33.6	33.6	33.6	134.55	0	69.62	7204600000	229	Q92896;Q92896-3;Q92896-2;H3BM42;H3BQU9;H3BQT1;H3BRD8	Q92896;Q92896-3;Q92896-2;H3BM42	24.1392	24.5209	25.2502	24.6167	24.6766	24.3533	23.6983	23.1544	22.4109	23.9097	23.1969	22.9969	23.4962	23.5814	23.2921
sp|Q92766|RREB1_HUMAN Ras-responsive element-binding protein 1 OS=Homo sapiens GN=RREB1 PE=1 SV=3;sp|Q92766-2|RREB1_HUMAN Isoform 2 of Ras-responsive element-binding protein 1 OS=Homo sapiens GN=RREB1;sp|Q92766-5|RREB1_HUMAN Isoform 5 of Ras-responsive ele	Ras-responsive element-binding protein 1	RREB1	+	4.49221	5.05825		0.0986501	0.199723	42	42	42	36.7	36.7	36.7	181.42	0	323.31	8648500000	383	Q92766;Q92766-2;Q92766-5;Q92766-3;C9JU34;A0A087X055;Q92766-6;Q92766-4;C9JPJ6;C9JE09	Q92766;Q92766-2;Q92766-5;Q92766-3;C9JU34	20.7888	21.107	21.7836	25.08	26.351	26.9738	25.4602	25.3436	28.0946	25.4416	26.4161	28.4758	25.6988	25.7577	26.3235
sp|Q8TBA6-2|GOGA5_HUMAN Isoform 2 of Golgin subfamily A member 5 OS=Homo sapiens GN=GOLGA5;sp|Q8TBA6|GOGA5_HUMAN Golgin subfamily A member 5 OS=Homo sapiens GN=GOLGA5 PE=1 SV=3	Golgin subfamily A member 5	GOLGA5		2.92438	-1.28092		1.97908	-0.852716	26	26	26	48	48	48	78.107	0	83.43	4075900000	160	Q8TBA6-2;Q8TBA6;H0YK03	Q8TBA6-2;Q8TBA6	23.9535	23.9741	25.2078	23.9423	23.1312	24.1379	22.7076	22.5434	22.4492	23.0765	22.7671	22.7041	23.5037	22.7971	23.4108
sp|Q14789-4|GOGB1_HUMAN Isoform 4 of Golgin subfamily B member 1 OS=Homo sapiens GN=GOLGB1;sp|Q14789-3|GOGB1_HUMAN Isoform 3 of Golgin subfamily B member 1 OS=Homo sapiens GN=GOLGB1;sp|Q14789|GOGB1_HUMAN Golgin subfamily B member 1 OS=Homo sapiens GN=GOLGB	Golgin subfamily B member 1	GOLGB1		1.82628	-1.15454		1.55575	-1.15113	45	45	45	21.4	21.4	21.4	367.42	0	141.7	4504700000	203	Q14789-4;Q14789-3;Q14789;Q14789-2;E7EU81;H0Y867;H7C5I7	Q14789-4;Q14789-3;Q14789;Q14789-2	24.0139	24.5873	25.7568	24.4371	24.4511	24.5962	22.991	22.6701	21.7808	23.773	23.7186	23.4514	24.2207	23.8959	23.5917
sp|Q8N0Y2-2|ZN444_HUMAN Isoform 2 of Zinc finger protein 444 OS=Homo sapiens GN=ZNF444;sp|Q8N0Y2|ZN444_HUMAN Zinc finger protein 444 OS=Homo sapiens GN=ZNF444 PE=1 SV=1	Zinc finger protein 444	ZNF444	+	2.35137	1.47132		0.24149	0.201438	2	2	2	13.2	13.2	13.2	35.132	0.0096192	2.5232	340330000	15	Q8N0Y2-2;Q8N0Y2	Q8N0Y2-2;Q8N0Y2	20.0283	20.487	21.3578	22.0281	21.8293	21.9764	21.7248	21.6777	22.5579	22.2552	22.2156	23.397	21.8602	21.4793	22.1467
sp|Q9UKJ3|GPTC8_HUMAN G patch domain-containing protein 8 OS=Homo sapiens GN=GPATCH8 PE=1 SV=2;sp|Q9UKJ3-2|GPTC8_HUMAN Isoform 2 of G patch domain-containing protein 8 OS=Homo sapiens GN=GPATCH8	G patch domain-containing protein 8	GPATCH8		2.4878	-1.11108		2.13662	-1.1219	55	55	55	42	42	42	164.2	0	323.31	25131000000	659	Q9UKJ3;Q9UKJ3-2;K7EKU0;Q7Z570;A4D1E1	Q9UKJ3;Q9UKJ3-2	26.5202	26.7332	25.3492	26.3099	26.2889	25.1949	24.1388	24.0988	24.6121	25.3425	25.2064	25.2083	24.7146	24.8407	25.1219
sp|P28799|GRN_HUMAN Granulins OS=Homo sapiens GN=GRN PE=1 SV=2;sp|P28799-3|GRN_HUMAN Isoform 3 of Granulins OS=Homo sapiens GN=GRN;tr|K7EKL3|K7EKL3_HUMAN Granulins (Fragment) OS=Homo sapiens GN=GRN PE=1 SV=1;sp|P28799-2|GRN_HUMAN Isoform 2 of Granulins OS=	Granulins;Acrogranin;Paragranulin;Granulin-1;Granulin-2;Granulin-3;Granulin-4;Granulin-5;Granulin-6;Granulin-7	GRN		1.40423	-0.689047		1.1316	-0.792464	18	18	18	32.4	32.4	32.4	63.544	0	112.1	8506300000	276	P28799;P28799-3;K7EKL3;P28799-2;K7EQ05;K7EQI0;K7EMR1;K7EPL0	P28799;P28799-3;K7EKL3;P28799-2;K7EQ05	25.2189	25.4516	25.2925	25.4257	25.0001	25.2531	24.1527	24.0338	24.3723	25.2377	25.6601	23.432	24.271	24.2632	24.4817
sp|P49756|RBM25_HUMAN RNA-binding protein 25 OS=Homo sapiens GN=RBM25 PE=1 SV=3;sp|P49756-2|RBM25_HUMAN Isoform 2 of RNA-binding protein 25 OS=Homo sapiens GN=RBM25;sp|P49756-3|RBM25_HUMAN Isoform 3 of RNA-binding protein 25 OS=Homo sapiens GN=RBM25	RNA-binding protein 25	RBM25	+	10.1295	11.1361		0.163672	0.201873	50	50	50	46	46	46	100.18	0	323.31	179230000000	1732	P49756;P49756-2;P49756-3;E9PQU5;H0YE46;E9PSE8;P49756-4	P49756;P49756-2;P49756-3	19.1448	20.5114	19.9195	31.2413	30.2509	31.0375	30.0065	30.3796	32.3231	30.5762	30.4167	31.9208	31.4746	31.1502	31.1582
sp|P12757-5|SKIL_HUMAN Isoform 5 of Ski-like protein OS=Homo sapiens GN=SKIL;sp|P12757|SKIL_HUMAN Ski-like protein OS=Homo sapiens GN=SKIL PE=1 SV=2;sp|P12757-3|SKIL_HUMAN Isoform SNON2 of Ski-like protein OS=Homo sapiens GN=SKIL	Ski-like protein	SKIL	+	7.41669	4.11723		0.327263	0.206878	7	7	7	15.7	15.7	15.7	74.784	0	110.81	945730000	105	P12757-5;P12757;P12757-3;C9J8R9;P12757-4;P12757-2	P12757-5;P12757;P12757-3	19.0778	20.2386	19.2223	23.1157	23.2753	24.034	23.0869	23.2697	23.9716	23.3888	23.5649	24.009	24.2479	23.9855	23.6126
sp|Q9ULJ3|ZBT21_HUMAN Zinc finger and BTB domain-containing protein 21 OS=Homo sapiens GN=ZBTB21 PE=1 SV=2;sp|Q9ULJ3-2|ZBT21_HUMAN Isoform 2 of Zinc finger and BTB domain-containing protein 21 OS=Homo sapiens GN=ZBTB21	Zinc finger and BTB domain-containing protein 21	ZBTB21	+	5.37128	6.00351		0.224497	0.213351	29	29	29	49	49	49	118.87	0	323.31	13631000000	456	Q9ULJ3;Q9ULJ3-2;E7EVF9;Q5KS07	Q9ULJ3;Q9ULJ3-2	19.2775	20.7842	23.5109	26.7462	26.6649	27.6919	26.747	26.7633	28.1885	27.0256	27.0865	28.3135	26.9704	26.9139	27.2206
tr|J3KPG5|J3KPG5_HUMAN Bromodomain adjacent to zinc finger domain protein 2A OS=Homo sapiens GN=BAZ2A PE=1 SV=1;tr|F8VU39|F8VU39_HUMAN Bromodomain adjacent to zinc finger domain protein 2A OS=Homo sapiens GN=BAZ2A PE=1 SV=1;sp|Q9UIF9-2|BAZ2A_HUMAN Isoform	Bromodomain adjacent to zinc finger domain protein 2A	BAZ2A	+	5.52451	5.42853		0.289381	0.228057	19	19	19	18.2	18.2	18.2	208.07	0	323.31	4595800000	176	J3KPG5;F8VU39;Q9UIF9-2;Q9UIF9-3;Q9UIF9;A0A0C4DGI9;H0YII3;H0YHL2;H0YHQ7	J3KPG5;F8VU39;Q9UIF9-2;Q9UIF9-3;Q9UIF9	19.3722	19.3293	22.6165	26.023	25.2111	25.8563	24.9054	25.2269	26.3618	25.757	26.1795	26.2383	26.2981	26.2369	26.1199
sp|Q9BUQ8|DDX23_HUMAN Probable ATP-dependent RNA helicase DDX23 OS=Homo sapiens GN=DDX23 PE=1 SV=3	Probable ATP-dependent RNA helicase DDX23	DDX23	+	9.84468	5.24577		0.649155	0.23079	15	15	15	30.4	30.4	30.4	95.581	0	54.864	2546300000	84	Q9BUQ8;H0YI52;F8VVA2	Q9BUQ8	20.5111	19.2234	19.78	25.1496	24.921	24.662	25.1142	25.021	25.445	24.8583	24.7443	25.0098	25.2641	25.2166	25.6018
tr|F6VRR5|F6VRR5_HUMAN Polymerase delta-interacting protein 3 OS=Homo sapiens GN=POLDIP3 PE=1 SV=1;sp|Q9BY77-2|PDIP3_HUMAN Isoform 2 of Polymerase delta-interacting protein 3 OS=Homo sapiens GN=POLDIP3;sp|Q9BY77|PDIP3_HUMAN Polymerase delta-interacting pro	Polymerase delta-interacting protein 3	POLDIP3;PDIP46	+	3.82745	1.95866		0.401482	0.251416	4	4	4	15.1	15.1	15.1	48.103	0	9.7989	391000000	28	F6VRR5;Q9BY77-2;Q9BY77;Q8WUT1;F8WCX5;Q6R954;F8WEE2	F6VRR5;Q9BY77-2;Q9BY77;Q8WUT1;F8WCX5;Q6R954;F8WEE2	21.3368	19.9921	20.3239	22.2788	22.1829	22.5014	23.1965	23.043	23.2758	22.1254	22.2681	22.3418	22.2579	22.1155	22.5281
sp|Q8N163-2|CCAR2_HUMAN Isoform 2 of Cell cycle and apoptosis regulator protein 2 OS=Homo sapiens GN=CCAR2;sp|Q8N163|CCAR2_HUMAN Cell cycle and apoptosis regulator protein 2 OS=Homo sapiens GN=CCAR2 PE=1 SV=2	Cell cycle and apoptosis regulator protein 2	CCAR2	+	2.26967	0.981817		0.459929	0.251646	7	7	7	14	14	14	103.14	0	32.632	800980000	63	Q8N163-2;Q8N163;H0YC69;E5RGU7;E5RFJ3;H0YC58;E5RHJ4;G3V119;H0YB24	Q8N163-2;Q8N163	22.5324	21.9791	21.777	22.5877	22.7479	23.3321	22.7906	23.1073	23.9389	23.1933	22.5633	23.0882	23.2422	23.3181	23.0262
sp|O95391|SLU7_HUMAN Pre-mRNA-splicing factor SLU7 OS=Homo sapiens GN=SLU7 PE=1 SV=2	Pre-mRNA-splicing factor SLU7	SLU7	+	6.2506	3.11245		0.68664	0.255984	7	7	7	16	16	16	68.386	0	27.514	506270000	32	O95391;A0A0C4DGD2;E5RGM7;E5RK41	O95391	18.9385	19.849	20.6887	22.9947	22.7348	22.508	23.0895	22.8867	23.2631	22.8397	22.9129	22.5056	23.1489	23.5226	22.8473
sp|Q9NYF8-2|BCLF1_HUMAN Isoform 2 of Bcl-2-associated transcription factor 1 OS=Homo sapiens GN=BCLAF1;sp|Q9NYF8|BCLF1_HUMAN Bcl-2-associated transcription factor 1 OS=Homo sapiens GN=BCLAF1 PE=1 SV=2;sp|Q9NYF8-4|BCLF1_HUMAN Isoform 4 of Bcl-2-associated t	Bcl-2-associated transcription factor 1	BCLAF1	+	11.516	9.71215		0.33004	0.257081	41	41	3	40.8	40.8	3.4	105.95	0	323.31	126900000000	1215	Q9NYF8-2;Q9NYF8;Q9NYF8-4;H0YF14	Q9NYF8-2;Q9NYF8;Q9NYF8-4	20.931	20.69	21.2396	30.5164	30.4002	30.502	31.0112	30.8352	31.748	30.3186	29.6638	30.5222	30.7719	30.6311	31.0675
sp|P10412|H14_HUMAN Histone H1.4 OS=Homo sapiens GN=HIST1H1E PE=1 SV=2;sp|P16402|H13_HUMAN Histone H1.3 OS=Homo sapiens GN=HIST1H1D PE=1 SV=2	Histone H1.4;Histone H1.3	HIST1H1E;HIST1H1D		2.31035	-0.562622		2.23485	-1.18719	20	20	5	40.2	40.2	16.4	21.865	0	289.54	135550000000	354	P10412;P16402;P22492;P16401	P10412;P16402	25.6078	25.5002	26.021	25.8613	25.9	26.3511	25.2933	25.3861	24.7765	25.124	24.6095	24.4618	24.3919	23.9479	25.6616
tr|H3BR27|H3BR27_HUMAN RNA-binding motif protein, X chromosome OS=Homo sapiens GN=RBMX PE=1 SV=1;tr|H0Y6E7|H0Y6E7_HUMAN RNA-binding motif protein, X chromosome (Fragment) OS=Homo sapiens GN=RBMX PE=1 SV=2;tr|H3BT71|H3BT71_HUMAN RNA-binding motif protein, X	RNA-binding motif protein, X chromosome;RNA-binding motif protein, X chromosome, N-terminally processed;RNA binding motif protein, X-linked-like-1	RBMX;RBMXL1	+	1.87325	1.74327		0.411097	0.257613	4	4	4	52.6	52.6	52.6	8.6098	0	6.1297	360040000	10	H3BR27;H0Y6E7;H3BT71;P38159-3;P38159;Q96E39;H3BNC1;P38159-2;O75526;Q8N7X1	H3BR27;H0Y6E7;H3BT71;P38159-3;P38159;Q96E39;H3BNC1;P38159-2	19.2524	22.349	19.9827	22.1863	22.064	21.984	22.112	21.9681	21.662	22.6541	22.622	21.9819	23.2089	22.6217	22.1905
tr|A0A087WVQ6|A0A087WVQ6_HUMAN Clathrin heavy chain OS=Homo sapiens GN=CLTC PE=1 SV=1;sp|Q00610-2|CLH1_HUMAN Isoform 2 of Clathrin heavy chain 1 OS=Homo sapiens GN=CLTC;sp|Q00610|CLH1_HUMAN Clathrin heavy chain 1 OS=Homo sapiens GN=CLTC PE=1 SV=5	Clathrin heavy chain;Clathrin heavy chain 1	CLTC	+	1.62694	0.8725		0.375515	0.265856	89	89	72	59	59	52.7	192.06	0	323.31	40177000000	1407	A0A087WVQ6;Q00610-2;Q00610;J3KS13;K7EJJ5;J3KSQ2;J3QL20;J3KRF5;F5H5N6	A0A087WVQ6;Q00610-2;Q00610	26.7264	26.966	26.892	27.3825	27.4807	27.7405	27.1753	27.0411	27.6239	28.5759	27.5614	28.2456	27.7599	27.8427	28.3779
sp|Q7KZ85|SPT6H_HUMAN Transcription elongation factor SPT6 OS=Homo sapiens GN=SUPT6H PE=1 SV=2	Transcription elongation factor SPT6	SUPT6H	+	6.52358	5.51716		0.337187	0.26591	31	31	31	37	37	37	199.07	0	323.31	6152200000	418	Q7KZ85;Q7KZ85-3;Q7KZ85-2	Q7KZ85	22.3121	19.8822	19.9516	26.2446	26.2798	25.5746	26.2871	25.9572	26.5671	25.8827	25.4958	26.0973	26.8021	26.2645	27.3368
tr|B8ZZN6|B8ZZN6_HUMAN Small ubiquitin-related modifier 1 OS=Homo sapiens GN=SUMO1 PE=1 SV=1;sp|P63165|SUMO1_HUMAN Small ubiquitin-related modifier 1 OS=Homo sapiens GN=SUMO1 PE=1 SV=1;tr|B8ZZJ0|B8ZZJ0_HUMAN Small ubiquitin-related modifier 1 OS=Homo sapie	Small ubiquitin-related modifier 1	SUMO1	+	12.6364	6.9299		0.756262	0.26782	19	19	19	52.7	52.7	52.7	16.645	0	323.31	173800000000	480	B8ZZN6;P63165;B8ZZJ0;B8ZZ67;B9A032;P63165-2	B8ZZN6;P63165;B8ZZJ0;B8ZZ67;B9A032;P63165-2	22.7369	23.0742	23.2852	29.89	29.8394	29.554	30.4026	30.2156	29.9571	29.5687	29.6983	30.1438	30.063	29.818	30.3936
sp|O95140|MFN2_HUMAN Mitofusin-2 OS=Homo sapiens GN=MFN2 PE=1 SV=3	Mitofusin-2	MFN2	+	1.42319	1.8667		0.425505	0.269594	18	18	17	29.3	29.3	28.4	86.401	0	31.026	2053600000	79	O95140;O95140-2;Q5JXC5	O95140	19.0962	19.4361	23.0956	22.1416	22.3364	22.1434	22.4061	22.4596	22.5688	22.7596	22.6106	21.5586	23.3268	22.04	22.5605
sp|Q8NF99|ZN397_HUMAN Zinc finger protein 397 OS=Homo sapiens GN=ZNF397 PE=1 SV=2	Zinc finger protein 397	ZNF397	+	2.08502	4.69275		0.458169	0.27557	24	22	22	62.5	62.5	62.5	61.138	0	323.31	7723400000	241	Q8NF99;K7ERU5;Q96K65;Q8NF99-3;Q8NF99-2;M0R288;K7EIM5	Q8NF99	19.0348	19.8149	27.2847	26.6217	26.0913	26.8796	26.8159	26.6462	26.7637	26.6098	26.1749	26.3428	27.4253	27.2736	27.2057
sp|Q9UPW6|SATB2_HUMAN DNA-binding protein SATB2 OS=Homo sapiens GN=SATB2 PE=1 SV=2;tr|C9JR56|C9JR56_HUMAN DNA-binding protein SATB OS=Homo sapiens GN=SATB2 PE=1 SV=1;sp|Q9UPW6-2|SATB2_HUMAN Isoform 2 of DNA-binding protein SATB2 OS=Homo sapiens GN=SATB2	DNA-binding protein SATB2;DNA-binding protein SATB	SATB2	+	6.87893	4.45749		0.337199	0.275759	11	11	11	22.4	22.4	22.4	82.554	0	175.54	1422600000	72	Q9UPW6;C9JR56;Q9UPW6-2;Q01826;Q01826-2;F8WCV6	Q9UPW6;C9JR56;Q9UPW6-2	19.1512	19.9311	20.3858	23.9088	23.8678	24.4436	23.4774	23.8736	25.1083	24.3469	24.2097	24.8072	24.6041	25.0037	23.7113
sp|Q96QD9|UIF_HUMAN UAP56-interacting factor OS=Homo sapiens GN=FYTTD1 PE=1 SV=3;tr|H9KVC6|H9KVC6_HUMAN UAP56-interacting factor (Fragment) OS=Homo sapiens GN=FYTTD1 PE=1 SV=7;sp|Q96QD9-3|UIF_HUMAN Isoform 3 of UAP56-interacting factor OS=Homo sapiens GN=F	UAP56-interacting factor	FYTTD1	+	6.76426	2.08123		1.87967	0.275773	4	4	4	16	16	16	35.818	0	14.25	261690000	10	Q96QD9;H9KVC6;Q96QD9-3;Q96QD9-2;H9KVC1;H9KVD1;Q96QD9-4	Q96QD9;H9KVC6;Q96QD9-3;Q96QD9-2	20.19	20.4323	19.3368	21.9483	21.8566	21.7774	22.3706	22.1265	22.2024	22.027	22.0423	22.0047	21.9556	22.1529	22.3467
sp|Q8WYQ5|DGCR8_HUMAN Microprocessor complex subunit DGCR8 OS=Homo sapiens GN=DGCR8 PE=1 SV=1;sp|Q8WYQ5-3|DGCR8_HUMAN Isoform 3 of Microprocessor complex subunit DGCR8 OS=Homo sapiens GN=DGCR8	Microprocessor complex subunit DGCR8	DGCR8	+	6.52225	3.71386		0.528807	0.276654	11	11	11	21.2	21.2	21.2	86.044	0	31.184	841020000	64	Q8WYQ5;Q8WYQ5-3;Q8WYQ5-2	Q8WYQ5;Q8WYQ5-3	18.79	20.5502	19.7022	22.9548	23.1587	23.448	23.4319	23.5296	23.959	23.0755	22.7226	24.0348	23.3958	23.4534	23.5718
sp|P05412|JUN_HUMAN Transcription factor AP-1 OS=Homo sapiens GN=JUN PE=1 SV=2	Transcription factor AP-1	JUN	+	6.44663	4.11971		0.308685	0.282415	5	5	5	34.7	34.7	34.7	35.675	0	84.645	2111600000	94	P05412	P05412	20.3105	19.6063	19.991	23.6987	23.7514	24.1814	24.1616	24.0096	25.6188	23.5376	23.4824	24.6556	24.1333	24.006	23.8315
sp|Q9UBW7|ZMYM2_HUMAN Zinc finger MYM-type protein 2 OS=Homo sapiens GN=ZMYM2 PE=1 SV=1	Zinc finger MYM-type protein 2	ZMYM2	+	8.03515	7.24233		0.289655	0.282524	44	44	44	44.1	44.1	44.1	154.91	0	323.31	18403000000	830	Q9UBW7;Q9UBW7-2;A0A087X151	Q9UBW7	21.6977	19.6291	20.7077	27.9173	27.1627	28.0458	27.4014	27.8971	28.3543	27.2898	27.0616	27.7998	28.7798	28.5373	28.7989
sp|P14866|HNRPL_HUMAN Heterogeneous nuclear ribonucleoprotein L OS=Homo sapiens GN=HNRNPL PE=1 SV=2;tr|M0QXS5|M0QXS5_HUMAN Heterogeneous nuclear ribonucleoprotein L (Fragment) OS=Homo sapiens GN=HNRNPL PE=1 SV=1;sp|P14866-2|HNRPL_HUMAN Isoform 2 of Heterog	Heterogeneous nuclear ribonucleoprotein L	HNRNPL		3.70234	-0.62827		3.07907	-0.741693	50	50	49	84.9	84.9	84.9	64.132	0	323.31	188310000000	1645	P14866;M0QXS5;P14866-2;M0QYT0;M0R1W6;B4DVF8;M0R076;M0QYL7;H7C464;B7WPG3;Q8WVV9-5	P14866;M0QXS5;P14866-2	30.0255	30.141	30.5253	30.0351	30.2705	30.1702	29.6489	29.6672	29.261	29.3335	29.4859	29.0742	29.6291	29.6421	29.0105
sp|O94776|MTA2_HUMAN Metastasis-associated protein MTA2 OS=Homo sapiens GN=MTA2 PE=1 SV=1	Metastasis-associated protein MTA2	MTA2	+	4.73339	2.43362		0.389796	0.289107	5	5	4	15	15	13	75.022	0	16.803	350220000	33	O94776;O94776-2	O94776	19.7765	19.1094	19.7365	21.8346	21.3107	22.1274	21.6437	21.5455	22.9758	21.738	21.6732	22.4716	21.8789	21.8146	22.679
sp|P78347-2|GTF2I_HUMAN Isoform 2 of General transcription factor II-I OS=Homo sapiens GN=GTF2I;sp|P78347-4|GTF2I_HUMAN Isoform 4 of General transcription factor II-I OS=Homo sapiens GN=GTF2I;sp|P78347-3|GTF2I_HUMAN Isoform 3 of General transcription facto	General transcription factor II-I	GTF2I	+	9.44732	10.4289		0.212451	0.290328	63	63	63	77.1	77.1	77.1	107.97	0	323.31	150330000000	1945	P78347-2;P78347-4;P78347-3;P78347;P78347-5;C9J6M0	P78347-2;P78347-4;P78347-3;P78347	20.237	20.5207	19.9142	30.5138	29.7625	31.029	29.7743	29.8681	31.6863	30.6173	29.4441	31.6685	30.5866	31.4251	31.4587
tr|A0A0A0MRN4|A0A0A0MRN4_HUMAN DBIRD complex subunit ZNF326 OS=Homo sapiens GN=ZNF326 PE=1 SV=1;sp|Q5BKZ1-3|ZN326_HUMAN Isoform 3 of DBIRD complex subunit ZNF326 OS=Homo sapiens GN=ZNF326;sp|Q5BKZ1|ZN326_HUMAN DBIRD complex subunit ZNF326 OS=Homo sapiens G	DBIRD complex subunit ZNF326	ZNF326	+	10.0553	6.61903		0.442903	0.297362	10	10	10	29.6	29.6	29.6	55.57	0	110.83	5780600000	180	A0A0A0MRN4;Q5BKZ1-3;Q5BKZ1	A0A0A0MRN4;Q5BKZ1-3;Q5BKZ1	19.7902	19.631	19.3446	26.2037	25.6862	26.0639	25.6135	25.4431	26.5338	26.2566	26.217	27.0747	26.5111	26.2542	26.6341
tr|F8VXG7|F8VXG7_HUMAN Protein SCAF11 OS=Homo sapiens GN=SCAF11 PE=1 SV=1;sp|Q99590-2|SCAFB_HUMAN Isoform 2 of Protein SCAF11 OS=Homo sapiens GN=SCAF11;sp|Q99590|SCAFB_HUMAN Protein SCAF11 OS=Homo sapiens GN=SCAF11 PE=1 SV=2;tr|A0A0A0MTP7|A0A0A0MTP7_HUMAN	Protein SCAF11	SCAF11	+	4.04456	3.07812		0.257732	0.297975	13	13	13	17.9	17.9	17.9	142.6	0	25.176	623390000	55	F8VXG7;Q99590-2;Q99590;A0A0A0MTP7;A0A087WTB7	F8VXG7;Q99590-2;Q99590;A0A0A0MTP7	20.5669	20.0789	19.2556	22.7678	22.9423	22.7552	22.5582	22.9713	23.9363	22.611	22.7314	23.2687	24.0624	24.172	21.7664
sp|Q9Y265|RUVB1_HUMAN RuvB-like 1 OS=Homo sapiens GN=RUVBL1 PE=1 SV=1;sp|Q9Y265-2|RUVB1_HUMAN Isoform 2 of RuvB-like 1 OS=Homo sapiens GN=RUVBL1;tr|E7ETR0|E7ETR0_HUMAN RuvB-like helicase OS=Homo sapiens GN=RUVBL1 PE=1 SV=1	RuvB-like 1	RUVBL1	+	11.3993	6.59918		1.29055	0.301374	17	17	17	59.4	59.4	59.4	50.227	0	309.18	4763700000	255	Q9Y265;Q9Y265-2;E7ETR0;H7C4G5;H7C4I3;J3QLR1	Q9Y265;Q9Y265-2;E7ETR0	19.8932	18.7601	19.9709	25.8439	26.0337	25.866	26.1379	26.0517	26.4816	26.0785	25.9828	25.9759	26.5101	26.4879	26.2368
sp|Q5T200|ZC3HD_HUMAN Zinc finger CCCH domain-containing protein 13 OS=Homo sapiens GN=ZC3H13 PE=1 SV=1	Zinc finger CCCH domain-containing protein 13	ZC3H13	+	7.03729	4.36858		0.42648	0.30637	15	15	3	14.9	14.9	3.5	196.63	0	156.57	2796400000	131	Q5T200;Q5T9K0;A0A087WX14	Q5T200	20.8137	20.0362	21.3462	25.1577	24.8731	24.5818	25.072	25.1019	26.3389	25.0618	24.9558	25.652	24.7625	24.505	25.1453
sp|Q3SXM5|HSDL1_HUMAN Inactive hydroxysteroid dehydrogenase-like protein 1 OS=Homo sapiens GN=HSDL1 PE=1 SV=3;sp|Q3SXM5-2|HSDL1_HUMAN Isoform 2 of Inactive hydroxysteroid dehydrogenase-like protein 1 OS=Homo sapiens GN=HSDL1	Inactive hydroxysteroid dehydrogenase-like protein 1	HSDL1		1.57669	-0.486275		1.60959	-0.674982	15	15	15	52.4	52.4	52.4	37.001	0	120.84	2969600000	189	Q3SXM5;Q3SXM5-2;H3BQI7;H3BT52;H3BNH5	Q3SXM5;Q3SXM5-2	23.179	23.3202	24.0612	23.4885	23.1535	23.9782	22.697	22.3992	22.7651	22.9999	22.4789	22.8539	23.5901	23.2627	22.739
tr|D6R9N5|D6R9N5_HUMAN Interferon regulatory factor 2 (Fragment) OS=Homo sapiens GN=IRF2 PE=1 SV=1;tr|D6RB08|D6RB08_HUMAN Interferon regulatory factor 2 (Fragment) OS=Homo sapiens GN=IRF2 PE=1 SV=7;tr|K4DIA5|K4DIA5_HUMAN Interferon regulatory factor 2 (Fra	Interferon regulatory factor 2	IRF2	+	3.70497	4.00928		0.181567	0.307618	7	7	7	75.9	75.9	75.9	16.22	0	23.195	1654300000	45	D6R9N5;D6RB08;K4DIA5;P14316-2;P14316;D6RED1;H0Y956;R4GNI0;C9JD95;C9J9C5;V9P921;P10914	D6R9N5;D6RB08;K4DIA5;P14316-2;P14316	20.9352	19.0065	19.3907	23.1081	23.2952	24.2648	23.0837	23.1192	25.2681	22.4829	22.6169	24.7429	23.8076	24.4678	25.1838
tr|C9JFR7|C9JFR7_HUMAN Cytochrome c (Fragment) OS=Homo sapiens GN=CYCS PE=1 SV=1;sp|P99999|CYC_HUMAN Cytochrome c OS=Homo sapiens GN=CYCS PE=1 SV=2	Cytochrome c	CYCS	+	1.71094	0.597593		1.09244	0.312908	9	9	9	50.5	50.5	50.5	11.333	0	19.365	2726300000	143	C9JFR7;P99999;CON__P62894	C9JFR7;P99999	22.8509	22.9411	23.8226	23.422	23.5541	23.7271	23.8833	23.8178	23.6785	24.1012	23.9993	23.5235	24.2578	24.111	23.5536
sp|P45973|CBX5_HUMAN Chromobox protein homolog 5 OS=Homo sapiens GN=CBX5 PE=1 SV=1;tr|F8VNY3|F8VNY3_HUMAN Chromobox protein homolog 5 (Fragment) OS=Homo sapiens GN=CBX5 PE=1 SV=1	Chromobox protein homolog 5	CBX5	+	4.46891	3.24442		0.323163	0.313587	9	9	8	46.6	46.6	40.3	22.225	0	63.75	1767800000	72	P45973;F8VNY3	P45973;F8VNY3	20.8656	19.1025	20.1551	22.9453	23.1791	23.0265	23.0985	23.182	23.7388	22.0712	22.7389	23.2434	24.3913	23.7861	24.0247
sp|Q9Y5Z7|HCFC2_HUMAN Host cell factor 2 OS=Homo sapiens GN=HCFC2 PE=1 SV=1	Host cell factor 2	HCFC2	+	2.80305	2.21896		0.250236	0.314387	9	9	9	15.8	15.8	15.8	86.778	0	48.507	536640000	50	Q9Y5Z7;Q9Y5Z7-2	Q9Y5Z7	20.0325	20.1955	19.8853	21.9271	21.7392	22.3965	21.4328	21.7374	23.4689	21.5841	21.5714	22.2008	22.9758	22.3252	23.7213
sp|Q8IX12-2|CCAR1_HUMAN Isoform 2 of Cell division cycle and apoptosis regulator protein 1 OS=Homo sapiens GN=CCAR1;sp|Q8IX12|CCAR1_HUMAN Cell division cycle and apoptosis regulator protein 1 OS=Homo sapiens GN=CCAR1 PE=1 SV=2;tr|A0A0C4DGG8|A0A0C4DGG8_HUMA	Cell division cycle and apoptosis regulator protein 1	CCAR1	+	4.13057	6.49133		0.358674	0.320655	37	37	37	44.1	44.1	44.1	131.04	0	323.31	25185000000	649	Q8IX12-2;Q8IX12;A0A0C4DGG8;F5H2E6;F5H1H2;F5H3E1;H0YFJ7	Q8IX12-2;Q8IX12;A0A0C4DGG8;F5H2E6	20.6361	18.5505	25.1258	27.6276	27.5466	27.8907	27.6167	27.5786	29.5229	27.4367	27.4885	28.4528	27.9163	27.8893	28.1791
sp|Q9NWH9|SLTM_HUMAN SAFB-like transcription modulator OS=Homo sapiens GN=SLTM PE=1 SV=2;tr|H7BXE3|H7BXE3_HUMAN SAFB-like transcription modulator (Fragment) OS=Homo sapiens GN=SLTM PE=1 SV=1;tr|H0YL55|H0YL55_HUMAN SAFB-like transcription modulator (Fragmen	SAFB-like transcription modulator	SLTM	+	7.42553	4.36151		0.439941	0.325246	19	19	19	28.5	28.5	28.5	117.15	0	323.31	6264100000	235	Q9NWH9;H7BXE3;H0YL55;H0YLE6;H0YKU6;H0YNF3;H0YMR6;Q9NWH9-3;H0YMW8;H7C3F4;H0YLW7	Q9NWH9;H7BXE3;H0YL55	21.9183	22.1273	22.5356	25.8872	26.5241	26.5227	26.4831	26.6037	27.2477	25.9636	25.7197	26.6196	26.7294	27.011	27.3514
sp|Q7Z6Z7-2|HUWE1_HUMAN Isoform 2 of E3 ubiquitin-protein ligase HUWE1 OS=Homo sapiens GN=HUWE1;sp|Q7Z6Z7-3|HUWE1_HUMAN Isoform 3 of E3 ubiquitin-protein ligase HUWE1 OS=Homo sapiens GN=HUWE1;sp|Q7Z6Z7|HUWE1_HUMAN E3 ubiquitin-protein ligase HUWE1 OS=Homo	E3 ubiquitin-protein ligase HUWE1	HUWE1		1.99639	-2.13036		0.338838	-0.50399	6	6	6	2.4	2.4	2.4	480.19	0	12.249	275160000	12	Q7Z6Z7-2;Q7Z6Z7-3;Q7Z6Z7;Q5H963	Q7Z6Z7-2;Q7Z6Z7-3;Q7Z6Z7	22.7487	23.0071	22.1872	22.9276	19.7929	19.9655	20.8993	20.9911	20.745	20.9304	19.4498	19.267	20.3887	20.748	20.1027
sp|P41252|SYIC_HUMAN Isoleucine--tRNA ligase, cytoplasmic OS=Homo sapiens GN=IARS PE=1 SV=2;tr|A0A0A0MSX9|A0A0A0MSX9_HUMAN Isoleucine--tRNA ligase, cytoplasmic OS=Homo sapiens GN=IARS PE=1 SV=1;tr|J3KR24|J3KR24_HUMAN Isoleucine--tRNA ligase, cytoplasmic OS	Isoleucine--tRNA ligase, cytoplasmic	IARS		1.30846	-0.662392		1.23899	-1.05573	65	65	65	57.4	57.4	57.4	144.5	0	323.31	30061000000	935	P41252;A0A0A0MSX9;J3KR24;Q5TCD1;Q5TCC6	P41252;A0A0A0MSX9;J3KR24	26.1075	26.1603	26.1059	26.2814	26.0811	26.3994	24.1406	24.1393	24.6523	25.894	25.4133	25.7985	24.9888	25.1691	26.5882
sp|P21675-6|TAF1_HUMAN Isoform 2c of Transcription initiation factor TFIID subunit 1 OS=Homo sapiens GN=TAF1;sp|P21675-7|TAF1_HUMAN Isoform 2d of Transcription initiation factor TFIID subunit 1 OS=Homo sapiens GN=TAF1;sp|P21675-3|TAF1_HUMAN Isoform 3 of Tr	Transcription initiation factor TFIID subunit 1	TAF1	+	8.14925	3.97419		0.626404	0.339151	19	19	5	16.3	16.3	6.2	204.92	0	127.92	1468500000	126	P21675-6;P21675-7;P21675-3;P21675-5;P21675-9;P21675;P21675-2;P21675-12;P21675-4;P21675-8;P21675-10;P21675-11;H7BY98;H7C2K9;H0Y9L7;H0Y8N6	P21675-6;P21675-7;P21675-3;P21675-5;P21675-9;P21675;P21675-2;P21675-12;P21675-4;P21675-8;P21675-10;P21675-11	20.0386	20.0363	20.4594	23.9815	23.6229	24.0893	24.6793	24.5629	25.0748	23.8323	23.9977	24.1441	24.0753	23.8499	23.9174
sp|Q13547|HDAC1_HUMAN Histone deacetylase 1 OS=Homo sapiens GN=HDAC1 PE=1 SV=1;tr|Q5TEE2|Q5TEE2_HUMAN Histone deacetylase 1 (Fragment) OS=Homo sapiens GN=HDAC1 PE=1 SV=1	Histone deacetylase 1	HDAC1	+	5.06333	4.84886		0.232334	0.34075	12	12	8	47.7	47.7	30.7	55.102	0	323.31	4621900000	144	Q13547;Q5TEE2	Q13547;Q5TEE2	20.1141	21.2091	19.6789	24.2771	24.9622	25.5427	23.8433	23.8435	26.1364	25.1896	25.2024	26.2974	25.3469	25.0606	26.4928
sp|Q6IQ21|ZN770_HUMAN Zinc finger protein 770 OS=Homo sapiens GN=ZNF770 PE=2 SV=1	Zinc finger protein 770	ZNF770	+	4.56897	2.86345		0.368509	0.345864	6	6	6	11.9	11.9	11.9	80.006	0	33.82	558850000	39	Q6IQ21;H0YM59	Q6IQ21	19.3618	20.0234	19.5434	22.3547	21.995	22.3911	22.4636	23.0174	23.2362	21.5522	21.9503	22.3127	22.2265	22.7579	23.8183
sp|P18583-2|SON_HUMAN Isoform A of Protein SON OS=Homo sapiens GN=SON;sp|P18583-5|SON_HUMAN Isoform D of Protein SON OS=Homo sapiens GN=SON;sp|P18583-7|SON_HUMAN Isoform G of Protein SON OS=Homo sapiens GN=SON;sp|P18583|SON_HUMAN Protein SON OS=Homo sapien	Protein SON	SON	+	4.67265	3.73771		0.523535	0.347559	24	24	24	19.8	19.8	19.8	232.3	0	216.83	3469500000	221	P18583-2;P18583-5;P18583-7;P18583;P18583-9;H7C1M2;P18583-10;P18583-4;P18583-3;P18583-6;J3QSZ5;H7C2G8;P18583-8	P18583-2;P18583-5;P18583-7;P18583;P18583-9;H7C1M2;P18583-10;P18583-4;P18583-3;P18583-6	22.1609	20.1175	23.0327	25.212	25.1971	25.3331	25.8966	25.9848	26.6165	25.0645	25.0997	25.1152	25.6245	25.7821	25.1707
sp|P63010-3|AP2B1_HUMAN Isoform 3 of AP-2 complex subunit beta OS=Homo sapiens GN=AP2B1;sp|P63010|AP2B1_HUMAN AP-2 complex subunit beta OS=Homo sapiens GN=AP2B1 PE=1 SV=1;sp|P63010-2|AP2B1_HUMAN Isoform 2 of AP-2 complex subunit beta OS=Homo sapiens GN=AP2	AP-2 complex subunit beta;AP-1 complex subunit beta-1	AP2B1;AP1B1	+	1.67037	0.615956		0.877971	0.349656	5	5	5	5.7	5.7	5.7	98.117	0	7.2661	256370000	20	P63010-3;P63010;P63010-2;A0A087X253;Q10567-4;Q10567-3;Q10567-2;Q10567;K7EN71;K7ERB2;C9J1E7;A0A087WU93;A0A087WZQ6;K7EJX1;A0A087WYD1	P63010-3;P63010;P63010-2;A0A087X253;Q10567-4;Q10567-3;Q10567-2;Q10567	20.3739	20.1029	20.8602	21.0575	20.9964	20.3442	20.9504	21.5381	21.1826	21.2968	21.1951	20.8139	21.4863	21.2409	20.6371
sp|Q96KR1|ZFR_HUMAN Zinc finger RNA-binding protein OS=Homo sapiens GN=ZFR PE=1 SV=2	Zinc finger RNA-binding protein	ZFR	+	3.04633	2.09012		0.516462	0.350313	6	6	6	8.5	8.5	8.5	117.01	0	11.255	238680000	13	Q96KR1;H0Y8W1	Q96KR1	18.2312	20.2523	20.0636	21.0949	21.2446	21.6897	21.5205	21.5975	22.353	20.8222	21.5781	21.2099	21.879	22.4947	21.7855
tr|A0A087WWK8|A0A087WWK8_HUMAN IQ motif and SEC7 domain-containing protein 1 OS=Homo sapiens GN=IQSEC1 PE=1 SV=1;sp|Q6DN90-2|IQEC1_HUMAN Isoform 2 of IQ motif and SEC7 domain-containing protein 1 OS=Homo sapiens GN=IQSEC1;tr|A0A0C4DGT3|A0A0C4DGT3_HUMAN IQ	IQ motif and SEC7 domain-containing protein 1	IQSEC1		3.2876	-1.48461		1.93078	-1.10177	92	92	4	61	61	4.2	124.48	0	323.31	103560000000	1766	A0A087WWK8;Q6DN90-2;A0A0C4DGT3;A0A0G2JLG2;Q9UPP2-2;Q9UPP2	A0A087WWK8;Q6DN90-2;A0A0C4DGT3	28.6034	28.7313	29.3075	28.1091	28.1007	28.4574	26.4948	26.4224	27.2333	26.9615	26.9365	27.904	26.9886	26.9343	28.2104
sp|O43290|SNUT1_HUMAN U4/U6.U5 tri-snRNP-associated protein 1 OS=Homo sapiens GN=SART1 PE=1 SV=1	U4/U6.U5 tri-snRNP-associated protein 1	SART1	+	13.3865	11.1476		0.652038	0.360374	52	52	52	55.4	55.4	55.4	90.254	0	323.31	115040000000	1472	O43290;E9PQI8	O43290	19.315	19.3593	19.5611	29.982	30.682	30.2033	30.8129	30.1933	30.539	30.5519	29.8737	30.7342	31.1807	31.2116	30.7478
sp|Q9Y5S9-2|RBM8A_HUMAN Isoform 2 of RNA-binding protein 8A OS=Homo sapiens GN=RBM8A;sp|Q9Y5S9|RBM8A_HUMAN RNA-binding protein 8A OS=Homo sapiens GN=RBM8A PE=1 SV=1;tr|A0A0J9YW13|A0A0J9YW13_HUMAN RNA-binding protein 8A (Fragment) OS=Homo sapiens GN=RBM8A P	RNA-binding protein 8A	RBM8A	+	8.1108	4.82367		0.608803	0.36309	4	4	4	34.1	34.1	34.1	19.76	0	11.335	1393100000	57	Q9Y5S9-2;Q9Y5S9;A0A0J9YW13	Q9Y5S9-2;Q9Y5S9;A0A0J9YW13	18.8935	19.3048	20.0275	23.7777	23.915	24.1871	24.5174	24.6661	25.0981	23.6312	23.6142	24.2555	24.5902	24.4225	24.1119
sp|Q15652-3|JHD2C_HUMAN Isoform 3 of Probable JmjC domain-containing histone demethylation protein 2C OS=Homo sapiens GN=JMJD1C;sp|Q15652|JHD2C_HUMAN Probable JmjC domain-containing histone demethylation protein 2C OS=Homo sapiens GN=JMJD1C PE=1 SV=2	Probable JmjC domain-containing histone demethylation protein 2C	JMJD1C		2.08593	-0.940968		1.56108	-0.740855	37	37	9	19.3	19.3	4.8	263.15	0	83.558	4557500000	184	Q15652-3;Q15652;H7BXU7	Q15652-3;Q15652	25.3036	24.8512	23.9959	24.9751	24.4116	23.6079	23.6216	24.0548	23.7004	23.8066	23.8993	23.355	23.6109	23.3202	22.9477
tr|E9PG73|E9PG73_HUMAN Peptidyl-prolyl cis-trans isomerase G OS=Homo sapiens GN=PPIG PE=1 SV=1;sp|Q13427|PPIG_HUMAN Peptidyl-prolyl cis-trans isomerase G OS=Homo sapiens GN=PPIG PE=1 SV=2;tr|C9JN15|C9JN15_HUMAN Peptidyl-prolyl cis-trans isomerase (Fragment	Peptidyl-prolyl cis-trans isomerase G;Peptidyl-prolyl cis-trans isomerase	PPIG	+	4.76276	4.21791		0.328129	0.363824	6	6	6	18.3	18.3	18.3	87.088	0	91.914	2719700000	119	E9PG73;Q13427;C9JN15;Q13427-2;C9JM79;C9JT64;C9J679	E9PG73;Q13427;C9JN15;Q13427-2;C9JM79	19.0971	21.1747	21.2332	24.65	24.4742	24.2159	24.7147	24.5831	26.0354	23.9411	23.7283	24.638	24.7172	24.841	26.096
tr|A0A087WUD3|A0A087WUD3_HUMAN Oligosaccharyltransferase complex subunit OSTC OS=Homo sapiens GN=OSTC PE=1 SV=1;sp|Q9NRP0|OSTC_HUMAN Oligosaccharyltransferase complex subunit OSTC OS=Homo sapiens GN=OSTC PE=1 SV=1;sp|Q9NRP0-2|OSTC_HUMAN Isoform 2 of Oligos	Oligosaccharyltransferase complex subunit OSTC	OSTC	+	2.07963	1.3502		0.41137	0.365221	2	2	2	21.7	21.7	21.7	9.369	0	123.21	5283900000	91	A0A087WUD3;Q9NRP0;Q9NRP0-2	A0A087WUD3;Q9NRP0;Q9NRP0-2	23.4029	23.5526	23.9286	23.8322	24.9701	25.3106	24.7967	25.0298	23.9417	25.2308	26.0572	25.1312	25.249	25.3136	24.8758
tr|Q9HBD4|Q9HBD4_HUMAN SMARCA4 isoform 2 OS=Homo sapiens GN=SMARCA4 PE=1 SV=1;sp|P51532-2|SMCA4_HUMAN Isoform 2 of Transcription activator BRG1 OS=Homo sapiens GN=SMARCA4;sp|P51532-4|SMCA4_HUMAN Isoform 4 of Transcription activator BRG1 OS=Homo sapiens GN=	Transcription activator BRG1	SMARCA4	+	3.52782	3.1185		1.09715	0.368224	14	14	1	13.5	13.5	1.1	188.15	0	49.207	1399600000	110	Q9HBD4;P51532-2;P51532-4;P51532;A0A0A0MT49;K7EP28	Q9HBD4;P51532-2;P51532-4;P51532;A0A0A0MT49	19.7556	20.2059	23.296	23.7721	23.8527	24.1597	24.2809	24.2439	24.9347	24.0426	23.9255	24.4381	24.335	24.4312	24.0359
sp|Q969J2|ZKSC4_HUMAN Zinc finger protein with KRAB and SCAN domains 4 OS=Homo sapiens GN=ZKSCAN4 PE=1 SV=1	Zinc finger protein with KRAB and SCAN domains 4	ZKSCAN4	+	1.50166	1.57071		0.352991	0.369978	4	4	4	10.5	10.5	10.5	61.579	0	7.5749	419980000	19	Q969J2	Q969J2	18.9618	19.33	21.2964	20.182	21.6248	21.6611	22.0409	21.7517	20.6923	21.6802	22.0072	22.3256	21.2692	21.6377	20.3287
sp|Q8ND82|Z280C_HUMAN Zinc finger protein 280C OS=Homo sapiens GN=ZNF280C PE=1 SV=1;tr|Q9UJJ2|Q9UJJ2_HUMAN Zinc finger protein 280C (Fragment) OS=Homo sapiens GN=ZNF280C PE=1 SV=1	Zinc finger protein 280C	ZNF280C	+	5.27624	4.81569		0.284586	0.370222	33	33	29	63.6	63.6	57.7	83.095	0	323.31	21085000000	603	Q8ND82;Q9UJJ2	Q8ND82;Q9UJJ2	22.3498	22.6794	24.0371	27.1796	27.2219	28.2789	27.9592	27.7001	29.2528	26.8235	26.4278	27.8464	28.4394	28.3624	28.5615
sp|Q14683|SMC1A_HUMAN Structural maintenance of chromosomes protein 1A OS=Homo sapiens GN=SMC1A PE=1 SV=2;tr|G8JLG1|G8JLG1_HUMAN Structural maintenance of chromosomes protein OS=Homo sapiens GN=SMC1A PE=1 SV=2	Structural maintenance of chromosomes protein 1A;Structural maintenance of chromosomes protein	SMC1A	+	3.76048	2.86622		0.398011	0.37416	10	10	10	12.6	12.6	12.6	143.23	0	22.158	568580000	27	Q14683;G8JLG1;H0Y7K8;V9GY57	Q14683;G8JLG1	19.8765	18.8588	20.9174	22.1947	22.3335	22.8812	23.7034	23.1596	24.114	22.3229	22.1888	22.1999	22.8767	22.6331	22.3975
sp|Q14966|ZN638_HUMAN Zinc finger protein 638 OS=Homo sapiens GN=ZNF638 PE=1 SV=2;sp|Q14966-3|ZN638_HUMAN Isoform 3 of Zinc finger protein 638 OS=Homo sapiens GN=ZNF638;sp|Q14966-4|ZN638_HUMAN Isoform 4 of Zinc finger protein 638 OS=Homo sapiens GN=ZNF638	Zinc finger protein 638	ZNF638	+	4.38858	4.12036		1.0437	0.378067	24	24	24	18.2	18.2	18.2	220.62	0	121.8	2975000000	204	Q14966;Q14966-3;Q14966-4;A0A096LPH6;Q14966-2;Q14966-5;A0A096LPK8;A0A096LPI0;A0A096LNS4;C9JWN0;A0A096LNR2;A0A096LNX0;A0A096LPB4	Q14966;Q14966-3;Q14966-4	20.2242	19.8468	23.5792	25.1262	24.9958	25.0387	25.1706	25.0915	25.5971	25.1869	25.074	25.3939	25.9858	25.8705	25.5144
sp|P49792|RBP2_HUMAN E3 SUMO-protein ligase RanBP2 OS=Homo sapiens GN=RANBP2 PE=1 SV=2	E3 SUMO-protein ligase RanBP2	RANBP2	+	3.88487	6.15001		0.15233	0.381933	117	117	84	53.8	53.8	42.5	358.2	0	323.31	29315000000	1603	P49792;C9J6W1;Q7Z3J3-2;H0YBN8;C9J1W9;C9JF75;H7BZ48;F8WBP7	P49792	21.1642	20.9219	23.7689	26.5729	27.5317	29.3411	26.0762	26.1803	29.8186	27.873	26.8522	29.1715	29.1371	29.2333	29.4322
sp|Q9UQR1|ZN148_HUMAN Zinc finger protein 148 OS=Homo sapiens GN=ZNF148 PE=1 SV=2;tr|A0A0A0MTF7|A0A0A0MTF7_HUMAN Zinc finger protein 148 OS=Homo sapiens GN=ZNF148 PE=1 SV=1	Zinc finger protein 148	ZNF148	+	2.83199	2.9621		0.251281	0.397242	20	19	19	42.6	41.6	41.6	88.975	0	278.22	6185700000	252	Q9UQR1;A0A0A0MTF7;G5E9X2;Q9UQR1-2;C9JRX0;C9K0U4;C9J6Y6	Q9UQR1;A0A0A0MTF7	22.4637	22.3755	23.6991	25.0526	25.134	26.3442	25.0848	24.9494	27.811	25.5892	24.657	27.2113	25.8883	25.7055	26.2711
sp|P41229-2|KDM5C_HUMAN Isoform 2 of Lysine-specific demethylase 5C OS=Homo sapiens GN=KDM5C;sp|P41229-5|KDM5C_HUMAN Isoform 5 of Lysine-specific demethylase 5C OS=Homo sapiens GN=KDM5C;sp|P41229|KDM5C_HUMAN Lysine-specific demethylase 5C OS=Homo sapiens G	Lysine-specific demethylase 5C	KDM5C	+	3.88371	2.36136		0.610138	0.398789	8	7	5	8	7.1	5.3	175.38	0	30.725	282120000	18	P41229-2;P41229-5;P41229;P41229-4;P41229-3	P41229-2;P41229-5;P41229;P41229-4;P41229-3	18.8784	20.6008	19.2458	21.4201	21.7903	21.7014	21.4907	21.617	22.5333	22.8641	22.1749	22.6631	21.7367	21.7339	21.511
sp|Q52LR7|EPC2_HUMAN Enhancer of polycomb homolog 2 OS=Homo sapiens GN=EPC2 PE=1 SV=2	Enhancer of polycomb homolog 2	EPC2	+	10.6499	4.64158		2.39998	0.399288	14	14	14	27.3	27.3	27.3	91.094	0	69.507	1932100000	185	Q52LR7;C9J1X4;E7ETK1;E9PBA8	Q52LR7	20.3406	20.6377	19.552	24.5659	24.4306	24.5601	25.0516	25.1081	25.0745	24.7189	24.6052	24.8493	25.0238	25.0046	24.8272
sp|Q9NW64|RBM22_HUMAN Pre-mRNA-splicing factor RBM22 OS=Homo sapiens GN=RBM22 PE=1 SV=1;tr|E5RJW4|E5RJW4_HUMAN Pre-mRNA-splicing factor RBM22 (Fragment) OS=Homo sapiens GN=RBM22 PE=1 SV=1;sp|Q9NW64-2|RBM22_HUMAN Isoform 2 of Pre-mRNA-splicing factor RBM22	Pre-mRNA-splicing factor RBM22	RBM22	+	7.63483	5.47111		0.739928	0.40285	10	10	10	32.4	32.4	32.4	46.895	0	178.52	4932100000	167	Q9NW64;E5RJW4;Q9NW64-2;E5RHA8	Q9NW64;E5RJW4;Q9NW64-2	21.6507	20.094	19.5957	25.3913	25.1761	26.2798	25.8247	25.7511	26.6812	25.5009	25.6633	26.0635	26.3258	26.1668	26.1899
sp|P41212|ETV6_HUMAN Transcription factor ETV6 OS=Homo sapiens GN=ETV6 PE=1 SV=1	Transcription factor ETV6	ETV6	+	4.44791	4.09002		0.324939	0.41046	8	8	8	28.1	28.1	28.1	52.999	0	130.29	5900300000	132	P41212;H0YG25	P41212	20.6135	21.8819	22.6727	24.7063	24.7735	27.0347	25.3754	25.7532	27.1567	25.1938	25.4842	26.3713	25.6614	25.6804	26.5614
sp|Q96EK4|THA11_HUMAN THAP domain-containing protein 11 OS=Homo sapiens GN=THAP11 PE=1 SV=2	THAP domain-containing protein 11	THAP11	+	2.83036	2.14025		0.419455	0.411127	3	3	3	13.7	13.7	13.7	34.455	0	8.6045	395300000	30	Q96EK4	Q96EK4	19.4093	20.9899	20.0112	21.1449	22.0715	22.6898	22.3774	22.6609	23.0939	21.3681	21.41	22.3302	22.7637	22.2631	23.1516
sp|Q5SVZ6|ZMYM1_HUMAN Zinc finger MYM-type protein 1 OS=Homo sapiens GN=ZMYM1 PE=1 SV=1	Zinc finger MYM-type protein 1	ZMYM1	+	1.88945	1.60985		0.355071	0.418389	11	11	11	11.6	11.6	11.6	128.72	0	16.253	684760000	59	Q5SVZ6;Q5SVZ7	Q5SVZ6	20.3711	20.6112	20.7645	21.4327	21.7265	22.4759	21.375	21.3847	21.1004	23.0849	22.86	22.6489	23.1759	23.023	22.0177
tr|A0A087WUT0|A0A087WUT0_HUMAN Myelin expression factor 2 OS=Homo sapiens GN=MYEF2 PE=1 SV=1;tr|A0A0A0MQW0|A0A0A0MQW0_HUMAN Myelin expression factor 2 OS=Homo sapiens GN=MYEF2 PE=1 SV=1;tr|A0A0A0MR39|A0A0A0MR39_HUMAN Myelin expression factor 2 OS=Homo sapi	Myelin expression factor 2	MYEF2	+	1.6959	1.73186		0.319451	0.429905	3	3	3	8.4	8.4	8.4	58.685	0	10.35	280780000	24	A0A087WUT0;A0A0A0MQW0;A0A0A0MR39;Q9P2K5-2;Q9P2K5;A0A087WWC8;H0YKS1;A0A0C4DGV1;H0YN19;Q9P2K5-4;Q9P2K5-3	A0A087WUT0;A0A0A0MQW0;A0A0A0MR39;Q9P2K5-2;Q9P2K5	20.0169	20.4412	19.3507	21.2917	21.3086	21.4368	21.5609	19.5484	22.3235	21.4808	21.3274	21.9271	22.6622	22.5351	22.6152
sp|Q9Y6X9-2|MORC2_HUMAN Isoform 2 of MORC family CW-type zinc finger protein 2 OS=Homo sapiens GN=MORC2;sp|Q9Y6X9|MORC2_HUMAN MORC family CW-type zinc finger protein 2 OS=Homo sapiens GN=MORC2 PE=1 SV=2	MORC family CW-type zinc finger protein 2	MORC2	+	4.24139	2.90855		0.432489	0.430145	9	9	9	14.2	14.2	14.2	110.72	0	110.5	716990000	48	Q9Y6X9-2;Q9Y6X9;H7C3M1;H7C1V1	Q9Y6X9-2;Q9Y6X9	20.3983	19.5641	19.9141	22.5935	22.3309	22.7099	23.1465	23.2919	24.2276	22.898	22.8625	23.8768	21.9644	22.106	22.4006
tr|H0Y5D5|H0Y5D5_HUMAN Cip1-interacting zinc finger protein (Fragment) OS=Homo sapiens GN=CIZ1 PE=1 SV=1;tr|F5H2X7|F5H2X7_HUMAN Cip1-interacting zinc finger protein OS=Homo sapiens GN=CIZ1 PE=1 SV=2;sp|Q9ULV3-5|CIZ1_HUMAN Isoform 5 of Cip1-interacting zinc	Cip1-interacting zinc finger protein	CIZ1	+	8.92041	4.48031		0.970078	0.434994	14	14	14	35.5	35.5	35.5	91.124	0	98.009	1712200000	115	H0Y5D5;F5H2X7;Q9ULV3-5;Q9ULV3-2;Q9ULV3;Q9BTG3;Q5SYW2;Q9ULV3-3;Q9ULV3-4;A0A0U1RQR2	H0Y5D5;F5H2X7;Q9ULV3-5;Q9ULV3-2;Q9ULV3;Q9BTG3;Q5SYW2;Q9ULV3-3;Q9ULV3-4	20.0492	20.5275	19.7911	24.3329	24.1196	24.3775	24.887	24.6216	24.512	24.1824	24.1788	24.5291	25.2628	25.2014	25.0295
tr|H0YCK3|H0YCK3_HUMAN Double-stranded RNA-specific adenosine deaminase (Fragment) OS=Homo sapiens GN=ADAR PE=1 SV=1;sp|P55265-3|DSRAD_HUMAN Isoform 3 of Double-stranded RNA-specific adenosine deaminase OS=Homo sapiens GN=ADAR;sp|P55265-2|DSRAD_HUMAN Isofo	Double-stranded RNA-specific adenosine deaminase	ADAR	+	9.71294	6.40361		0.720274	0.449171	27	27	27	31.4	31.4	31.4	132.65	0	323.31	7235500000	271	H0YCK3;P55265-3;P55265-2;P55265;P55265-4;P55265-5	H0YCK3;P55265-3;P55265-2;P55265;P55265-4;P55265-5	20.2032	19.706	20.0906	25.8345	25.7391	26.6263	25.7348	25.8157	26.5925	26.478	26.4426	26.7944	26.7933	26.773	27.2179
sp|P59923|ZN445_HUMAN Zinc finger protein 445 OS=Homo sapiens GN=ZNF445 PE=1 SV=1	Zinc finger protein 445	ZNF445	+	9.50514	6.95688		0.659293	0.45669	36	36	35	47.9	47.9	47.1	118.96	0	323.31	12355000000	499	P59923	P59923	20.5086	20.7509	19.8949	26.9748	26.7636	27.2592	27.8562	27.9591	28.1304	26.3831	27.1141	27.664	26.9884	27.1845	27.8229
sp|Q07666-2|KHDR1_HUMAN Isoform 2 of KH domain-containing, RNA-binding, signal transduction-associated protein 1 OS=Homo sapiens GN=KHDRBS1;sp|Q07666|KHDR1_HUMAN KH domain-containing, RNA-binding, signal transduction-associated protein 1 OS=Homo sapiens GN	KH domain-containing, RNA-binding, signal transduction-associated protein 1	KHDRBS1	+	9.22529	5.64168		0.756127	0.458383	7	7	6	17	17	14.8	45.86	0	84.427	4615400000	128	Q07666-2;Q07666;Q07666-3;Q5VWX1	Q07666-2;Q07666;Q07666-3	19.8189	20.1595	20.1438	25.4001	25.2389	25.3769	25.3225	25.6343	26.7864	25.2931	25.0938	25.9898	25.8461	26.099	26.1081
sp|P11279|LAMP1_HUMAN Lysosome-associated membrane glycoprotein 1 OS=Homo sapiens GN=LAMP1 PE=1 SV=3;sp|P11279-2|LAMP1_HUMAN Isoform 2 of Lysosome-associated membrane glycoprotein 1 OS=Homo sapiens GN=LAMP1	Lysosome-associated membrane glycoprotein 1	LAMP1		2.23025	-1.53578		0.80761	-0.628851	8	8	8	13.9	13.9	13.9	44.882	0	175.72	14985000000	232	P11279;P11279-2	P11279;P11279-2	26.053	27.2577	27.3684	25.634	26.5249	25.3278	25.5227	25.1439	24.5357	25.9476	25.6251	25.2303	24.6277	24.2596	25.9076
tr|F5H1F7|F5H1F7_HUMAN Lysine-specific demethylase 5A OS=Homo sapiens GN=KDM5A PE=1 SV=2;sp|P29375-2|KDM5A_HUMAN Isoform 2 of Lysine-specific demethylase 5A OS=Homo sapiens GN=KDM5A;sp|P29375|KDM5A_HUMAN Lysine-specific demethylase 5A OS=Homo sapiens GN=KD	Lysine-specific demethylase 5A	KDM5A	+	7.05607	4.64065		1.00038	0.460119	24	23	23	23.7	22.6	22.6	195.74	0	162.5	2376400000	153	F5H1F7;P29375-2;P29375;E7EV89;F5GZR8;F5H322;F5GZ99	F5H1F7;P29375-2;P29375	21.4131	19.3185	20.0115	24.3158	24.3779	24.9361	24.9723	24.9009	25.7655	24.4135	24.5569	25.1708	25.1123	25.187	24.9514
sp|Q9NPF5|DMAP1_HUMAN DNA methyltransferase 1-associated protein 1 OS=Homo sapiens GN=DMAP1 PE=1 SV=1;tr|Q5TG40|Q5TG40_HUMAN DNA methyltransferase 1-associated protein 1 (Fragment) OS=Homo sapiens GN=DMAP1 PE=1 SV=1;tr|Q5TG38|Q5TG38_HUMAN DNA methyltransfe	DNA methyltransferase 1-associated protein 1	DMAP1	+	8.87099	4.11022		2.81373	0.463112	10	10	10	35.5	35.5	35.5	52.992	0	79.801	1159500000	59	Q9NPF5;Q5TG40;Q5TG38;Q5TG39;Q5TG37;Q5TG36	Q9NPF5;Q5TG40;Q5TG38;Q5TG39	19.1447	20.2015	20.6155	23.6112	23.854	23.7853	24.0794	24.0964	24.3649	24.118	23.9113	24.4003	24.2887	24.2774	24.383
sp|Q13185|CBX3_HUMAN Chromobox protein homolog 3 OS=Homo sapiens GN=CBX3 PE=1 SV=4;tr|S4R2Y4|S4R2Y4_HUMAN Chromobox protein homolog 3 (Fragment) OS=Homo sapiens GN=CBX3 PE=1 SV=1	Chromobox protein homolog 3	CBX3	+	5.5857	4.1482		1.16382	0.467304	8	6	6	59.6	44.3	44.3	20.811	0	163.61	2532000000	116	Q13185;S4R2Y4;C9JMM0;B8ZZ43	Q13185;S4R2Y4	19.9658	20.8574	17.9706	23.5296	23.1572	23.5001	24.006	23.7644	24.5622	23.7107	23.2123	24.1179	23.9675	23.7736	23.6517
sp|Q9H2F5-3|EPC1_HUMAN Isoform 3 of Enhancer of polycomb homolog 1 OS=Homo sapiens GN=EPC1;sp|Q9H2F5-2|EPC1_HUMAN Isoform 2 of Enhancer of polycomb homolog 1 OS=Homo sapiens GN=EPC1;sp|Q9H2F5|EPC1_HUMAN Enhancer of polycomb homolog 1 OS=Homo sapiens GN=EPC	Enhancer of polycomb homolog 1	EPC1	+	3.41455	1.65326		1.58806	0.469746	3	3	3	5.9	5.9	5.9	85.221	0	6.2872	123700000	17	Q9H2F5-3;Q9H2F5-2;Q9H2F5	Q9H2F5-3;Q9H2F5-2;Q9H2F5	18.3351	20.2718	19.3872	20.7852	20.6848	20.4269	21.2396	21.1448	21.6059	21.0852	21.1382	21.0561	21.0817	21.08	20.4868
sp|Q16649|NFIL3_HUMAN Nuclear factor interleukin-3-regulated protein OS=Homo sapiens GN=NFIL3 PE=1 SV=2	Nuclear factor interleukin-3-regulated protein	NFIL3	+	3.26427	4.19599		0.290218	0.477214	12	12	12	36.6	36.6	36.6	51.471	0	230.98	1853600000	60	Q16649	Q16649	18.4077	19.4202	21.7806	23.6809	23.8542	23.5876	25.0568	25.1885	26.4495	23.2356	23.2895	24.4827	23.0117	23.5348	23.414
sp|Q6IQ32|ADNP2_HUMAN ADNP homeobox protein 2 OS=Homo sapiens GN=ADNP2 PE=1 SV=1	ADNP homeobox protein 2	ADNP2	+	3.44065	3.48756		0.382538	0.47864	12	12	12	13.7	13.7	13.7	122.83	0	35.663	820740000	83	Q6IQ32;H0YLN6;H0YM09	Q6IQ32	19.0347	19.185	21.4661	22.292	22.3619	24.4177	22.3763	22.2083	23.5265	23.9809	23.8483	24.3108	23.8336	23.868	23.5699
sp|O75533|SF3B1_HUMAN Splicing factor 3B subunit 1 OS=Homo sapiens GN=SF3B1 PE=1 SV=3	Splicing factor 3B subunit 1	SF3B1	+	3.32526	1.93376		0.761957	0.479639	73	73	73	62.3	62.3	62.3	145.83	0	323.31	27098000000	1043	O75533;B4DGZ4;H7C341;O75533-2;F8WC19	O75533	25.1257	25.76	26.7099	27.0672	27.2633	27.9872	27.2503	27.223	28.3857	27.9209	27.5131	27.8758	28.3059	28.3254	28.4698
tr|H0YIQ8|H0YIQ8_HUMAN KAT8 regulatory NSL complex subunit 2 (Fragment) OS=Homo sapiens GN=KANSL2 PE=1 SV=1;tr|F8VXI8|F8VXI8_HUMAN KAT8 regulatory NSL complex subunit 2 OS=Homo sapiens GN=KANSL2 PE=1 SV=1;tr|F8VX10|F8VX10_HUMAN KAT8 regulatory NSL complex	KAT8 regulatory NSL complex subunit 2	KANSL2	+	7.45633	3.25322		1.67401	0.482408	4	4	4	20.6	20.6	20.6	38.441	0	40.657	576980000	64	H0YIQ8;F8VXI8;F8VX10;Q9H9L4;H0YID1;F8VUX5;Q9H9L4-4	H0YIQ8;F8VXI8;F8VX10;Q9H9L4	20.6635	19.3472	19.9316	22.8131	22.7058	23.0976	23.6616	23.5328	23.6058	23.0373	22.9049	23.0915	23.5439	23.5014	23.3119
sp|Q9Y4K0|LOXL2_HUMAN Lysyl oxidase homolog 2 OS=Homo sapiens GN=LOXL2 PE=1 SV=1	Lysyl oxidase homolog 2	LOXL2		2.55916	-2.44792		1.01644	-1.22964	4	4	4	8.3	8.3	8.3	86.724	0.00094922	4.568	384530000	10	Q9Y4K0;H0YAR1;E5RHH3;E5RFY0	Q9Y4K0	22.4711	22.9146	23.5175	20.3388	22.0805	21.9068	19.5678	19.5989	20.2331	19.5704	21.9621	19.0635	21.7446	19.7044	20.4666
sp|P30533|AMRP_HUMAN Alpha-2-macroglobulin receptor-associated protein OS=Homo sapiens GN=LRPAP1 PE=1 SV=1	Alpha-2-macroglobulin receptor-associated protein	LRPAP1		1.42334	-1.00053		0.991761	-0.896041	50	50	50	74.5	74.5	74.5	41.465	0	323.31	113860000000	1219	P30533;D6REW6	P30533	30.0198	29.5396	30.1783	29.756	29.7057	29.2905	28.0498	28.1923	27.0437	29.5623	29.6187	29.1791	29.0107	28.9854	28.5504
sp|Q6PL18|ATAD2_HUMAN ATPase family AAA domain-containing protein 2 OS=Homo sapiens GN=ATAD2 PE=1 SV=1;tr|A0A0B4J211|A0A0B4J211_HUMAN ATPase family AAA domain-containing protein 2 OS=Homo sapiens GN=ATAD2 PE=1 SV=1	ATPase family AAA domain-containing protein 2	ATAD2	+	8.72165	5.78079		0.699992	0.485666	27	27	25	36.1	36.1	33.7	158.55	0	323.31	4839300000	368	Q6PL18;A0A0B4J211;Q6PL18-2	Q6PL18;A0A0B4J211	19.887	20.3163	20.3467	25.3347	25.2938	26.1712	25.4474	25.2022	26.4473	25.9814	25.8109	26.7655	26.1812	26.1894	26.745
sp|Q9H089|LSG1_HUMAN Large subunit GTPase 1 homolog OS=Homo sapiens GN=LSG1 PE=1 SV=2	Large subunit GTPase 1 homolog	LSG1		1.76084	-0.649294		0.825752	-0.309004	16	16	16	35	35	35	75.225	0	24.922	1688800000	83	Q9H089;F8WFC6;H7C2X7	Q9H089	22.7496	22.7476	23.5133	22.3649	22.6668	22.726	22.4744	22.7797	22.1335	22.3821	22.273	22.568	21.7089	22.0541	22.1184
sp|Q6VMQ6-5|MCAF1_HUMAN Isoform 4 of Activating transcription factor 7-interacting protein 1 OS=Homo sapiens GN=ATF7IP;sp|Q6VMQ6|MCAF1_HUMAN Activating transcription factor 7-interacting protein 1 OS=Homo sapiens GN=ATF7IP PE=1 SV=3;sp|Q6VMQ6-4|MCAF1_HUMAN	Activating transcription factor 7-interacting protein 1	ATF7IP	+	5.54414	2.97265		0.813271	0.486678	9	9	9	12	12	12	136.32	0	42.925	820420000	62	Q6VMQ6-5;Q6VMQ6;Q6VMQ6-4;Q6VMQ6-2;F5GYR7;A8MV73;F5H592	Q6VMQ6-5;Q6VMQ6;Q6VMQ6-4;Q6VMQ6-2	19.97	20.133	21.0688	23.0741	22.5918	23.3288	23.8114	23.7035	24.3699	23.0339	22.6569	23.6661	23.3756	23.5471	23.1999
sp|Q13257|MD2L1_HUMAN Mitotic spindle assembly checkpoint protein MAD2A OS=Homo sapiens GN=MAD2L1 PE=1 SV=1	Mitotic spindle assembly checkpoint protein MAD2A	MAD2L1		2.91085	-1.97187		-4.34294e-08	0	6	6	6	28.8	28.8	28.8	23.51	0	20.248	1845200000	38	Q13257;Q13257-2	Q13257	22.0257	22.0711	21.8944	20.9647	20.1266	19.6586	20.4474	19.8912	21.1551	19.9309	20.0418	18.8072	19.3293	19.5623	20.3874
sp|O75444-1|MAF_HUMAN Isoform 1 of Transcription factor Maf OS=Homo sapiens GN=MAF	Transcription factor Maf	MAF		3.99428	-1.97458		3.11963	-2.61526	22	22	7	36.7	36.7	13.2	41.961	0	323.31	39772000000	372	O75444-1	O75444-1	28.7582	28.6182	28.4564	28.2489	28.5099	29.0345	25.7847	26.002	26.2668	26.8618	26.958	27.145	24.9648	24.9377	24.9219
sp|Q8NHW3|MAFA_HUMAN Transcription factor MafA OS=Homo sapiens GN=MAFA PE=1 SV=2	Transcription factor MafA	MAFA		1.5759	-2.78397		1.26732	-3.20542	18	16	16	34.6	30.9	30.9	36.982	0	323.31	18547000000	154	Q8NHW3;Q9Y5Q3	Q8NHW3	26.0314	24.6941	26.4417	24.1853	25.4561	26.3862	19.6715	19.3037	24.3048	19.1657	20.7589	24.45	23.0382	23.4638	25.0773
sp|Q8N7W2|BEND7_HUMAN BEN domain-containing protein 7 OS=Homo sapiens GN=BEND7 PE=1 SV=2;sp|Q8N7W2-2|BEND7_HUMAN Isoform 2 of BEN domain-containing protein 7 OS=Homo sapiens GN=BEND7;sp|Q8N7W2-3|BEND7_HUMAN Isoform 3 of BEN domain-containing protein 7 OS=H	BEN domain-containing protein 7	BEND7	+	4.91187	2.88		0.70102	0.487246	6	6	6	13.5	13.5	13.5	57.549	0	12.305	583980000	24	Q8N7W2;Q8N7W2-2;Q8N7W2-3;A0A0A0MSS7	Q8N7W2;Q8N7W2-2;Q8N7W2-3;A0A0A0MSS7	20.3085	20.508	19.3025	22.4093	22.4216	22.8318	22.7114	22.7194	23.631	22.4781	22.663	22.2642	23.737	23.5156	23.6538
sp|P17480|UBF1_HUMAN Nucleolar transcription factor 1 OS=Homo sapiens GN=UBTF PE=1 SV=1	Nucleolar transcription factor 1	UBTF	+	5.55276	3.22495		0.647581	0.489744	10	10	1	20.3	20.3	1.6	89.405	0	21.709	499810000	32	P17480	P17480	18.9068	18.8485	19.4324	21.7336	21.9833	22.0438	22.0937	22.6115	23.7292	21.9864	21.7505	22.5532	21.862	22.1528	22.9505
sp|O75525|KHDR3_HUMAN KH domain-containing, RNA-binding, signal transduction-associated protein 3 OS=Homo sapiens GN=KHDRBS3 PE=1 SV=1;sp|O75525-2|KHDR3_HUMAN Isoform 2 of KH domain-containing, RNA-binding, signal transduction-associated protein 3 OS=Homo	KH domain-containing, RNA-binding, signal transduction-associated protein 3	KHDRBS3	+	4.11714	2.04989		0.837882	0.497228	4	3	3	13.9	11.3	11.3	38.799	0	11.104	293590000	15	O75525;O75525-2;E5RHD3;H0YB45;E5RG12;E5RJZ9	O75525;O75525-2;E5RHD3	18.9647	19.7145	19.9521	21.3889	21.009	21.2643	22.4672	21.3887	22.7123	21.3013	21.281	21.7487	21.5378	21.4312	21.5936
sp|P60059|SC61G_HUMAN Protein transport protein Sec61 subunit gamma OS=Homo sapiens GN=SEC61G PE=1 SV=1	Protein transport protein Sec61 subunit gamma	SEC61G	+	2.53787	0.925173		1.6593	0.506869	2	2	2	23.5	23.5	23.5	7.7412	0	18.722	757830000	43	P60059	P60059	21.248	21.5187	22.4605	22.2348	22.2411	22.3864	23.0071	22.74	22.1681	22.6794	23.2613	22.596	23.034	22.8534	22.8096
sp|P56270-2|MAZ_HUMAN Isoform 2 of Myc-associated zinc finger protein OS=Homo sapiens GN=MAZ	Myc-associated zinc finger protein	MAZ		7.0775	-2.07224		4.25241	-1.28409	23	23	5	40.4	40.4	12.2	51.072	0	143.37	14913000000	336	P56270-2;I3L0M3;I3L4Y2;I3L411	P56270-2	25.6342	26.0272	25.483	24.5795	24.73	24.5074	23.484	23.0849	23.383	23.2464	23.2674	24.0503	23.094	23.325	22.959
sp|Q8IUE6|H2A2B_HUMAN Histone H2A type 2-B OS=Homo sapiens GN=HIST2H2AB PE=1 SV=3	Histone H2A type 2-B	HIST2H2AB	+	3.75494	2.97483		0.460942	0.512897	8	3	3	67.7	15.4	15.4	13.995	0	7.7269	1629800000	46	Q8IUE6	Q8IUE6	19.2698	19.118	20.2234	22.1893	21.7173	22.4751	23.8098	22.8023	24.1006	22.3147	22.232	22.3401	22.7342	21.9816	21.446
sp|O43390|HNRPR_HUMAN Heterogeneous nuclear ribonucleoprotein R OS=Homo sapiens GN=HNRNPR PE=1 SV=1;sp|O43390-3|HNRPR_HUMAN Isoform 3 of Heterogeneous nuclear ribonucleoprotein R OS=Homo sapiens GN=HNRNPR;tr|B4DT28|B4DT28_HUMAN Heterogeneous nuclear ribonu	Heterogeneous nuclear ribonucleoprotein R	HNRNPR	+	8.17498	9.46817		1.18461	0.514092	30	30	2	50.7	50.7	2.8	70.942	0	323.31	26717000000	692	O43390;O43390-3;B4DT28	O43390;O43390-3;B4DT28	20.0026	20.506	16.7316	28.1831	28.0697	28.2352	28.4227	28.2687	29.3286	29.1627	28.6405	28.9005	28.7068	28.6383	28.022
sp|Q92973-2|TNPO1_HUMAN Isoform 2 of Transportin-1 OS=Homo sapiens GN=TNPO1;sp|Q92973|TNPO1_HUMAN Transportin-1 OS=Homo sapiens GN=TNPO1 PE=1 SV=2;sp|Q92973-3|TNPO1_HUMAN Isoform 3 of Transportin-1 OS=Homo sapiens GN=TNPO1	Transportin-1	TNPO1	+	3.18427	0.639764		2.11234	0.516521	19	19	15	32.1	32.1	26.4	101.31	0	98.724	3605100000	143	Q92973-2;Q92973;Q92973-3;E7EW37;O14787-2;S4R398;A0A075B780;K7ENW1;K7ESC1;K7ESG1	Q92973-2;Q92973;Q92973-3	23.3514	22.9212	22.9441	23.2877	23.3238	23.3624	23.8983	23.7541	23.6461	24.2621	23.8785	24.1881	23.4561	23.6294	23.8575
sp|P61964|WDR5_HUMAN WD repeat-containing protein 5 OS=Homo sapiens GN=WDR5 PE=1 SV=1	WD repeat-containing protein 5	WDR5	+	5.02046	3.14231		1.59188	0.519426	7	7	7	40.7	40.7	40.7	36.588	0	35.476	796240000	64	P61964;V9GZ59;Q86VZ2	P61964	19.3239	21.7007	19.7055	23.0917	22.8204	23.0762	23.1615	23.2585	23.9505	23.0983	23.3083	23.7956	23.5659	23.5942	23.9068
sp|P49736|MCM2_HUMAN DNA replication licensing factor MCM2 OS=Homo sapiens GN=MCM2 PE=1 SV=4;tr|H0Y8E6|H0Y8E6_HUMAN DNA helicase (Fragment) OS=Homo sapiens GN=MCM2 PE=1 SV=1	DNA replication licensing factor MCM2	MCM2		2.09759	-1.44552		1.26852	-1.1668	10	10	10	17.5	17.5	17.5	101.89	0	31.556	1425900000	83	P49736;H0Y8E6	P49736;H0Y8E6	24.8857	24.6607	25.1294	23.8445	24.1895	24.9305	22.6035	22.4509	23.6131	23.253	22.8579	24.4514	22.9403	21.8929	24.3294
sp|P60709|ACTB_HUMAN Actin, cytoplasmic 1 OS=Homo sapiens GN=ACTB PE=1 SV=1	Actin, cytoplasmic 1;Actin, cytoplasmic 1, N-terminally processed	ACTB	+	2.77861	0.811853		1.5632	0.520003	27	27	1	76.5	76.5	4.5	41.736	0	323.31	21732000000	567	P60709;G5E9R0;E7EVS6;C9JZR7;C9JTX5;C9JUM1;Q6S8J3;A5A3E0;P0CG38;Q562R1;P0CG39;F8WCH0;Q9BYX7	P60709	24.9308	25.4447	25.5846	25.8217	25.7842	25.6198	26.4915	26.0881	26.1022	26.8708	26.3203	26.3662	26.4111	25.9958	25.7112
sp|Q5SSJ5|HP1B3_HUMAN Heterochromatin protein 1-binding protein 3 OS=Homo sapiens GN=HP1BP3 PE=1 SV=1;sp|Q5SSJ5-2|HP1B3_HUMAN Isoform 2 of Heterochromatin protein 1-binding protein 3 OS=Homo sapiens GN=HP1BP3;sp|Q5SSJ5-3|HP1B3_HUMAN Isoform 3 of Heterochro	Heterochromatin protein 1-binding protein 3	HP1BP3	+	6.9203	6.19331		0.482347	0.520387	28	28	28	49	49	49	61.206	0	268.99	6527600000	326	Q5SSJ5;Q5SSJ5-2;Q5SSJ5-3;B0QZK4;X6RGJ2;Q5SWC8;B0QZK9;B0QZK8;Q5SSJ5-5	Q5SSJ5;Q5SSJ5-2;Q5SSJ5-3;B0QZK4;X6RGJ2;Q5SWC8	19.2405	18.8609	20.3549	24.9085	25.0117	25.9451	25.461	25.4936	27.1684	25.6822	25.5865	27.0505	25.0312	24.887	25.9191
sp|P51608-2|MECP2_HUMAN Isoform B of Methyl-CpG-binding protein 2 OS=Homo sapiens GN=MECP2;sp|P51608|MECP2_HUMAN Methyl-CpG-binding protein 2 OS=Homo sapiens GN=MECP2 PE=1 SV=1;tr|A0A087WXF0|A0A087WXF0_HUMAN Methyl-CpG-binding protein 2 OS=Homo sapiens GN=	Methyl-CpG-binding protein 2	MECP2		4.33928	-0.797198		3.45832	-0.911328	56	56	23	67.5	67.5	28.3	53.323	0	323.31	73977000000	1302	P51608-2;P51608;A0A087WXF0;B5MCB4	P51608-2;P51608;A0A087WXF0	28.6558	28.8229	28.3291	28.5809	28.6899	28.1958	27.0814	27.4836	27.6446	27.7121	27.9913	27.7752	27.5967	27.5383	27.375
sp|O75643|U520_HUMAN U5 small nuclear ribonucleoprotein 200 kDa helicase OS=Homo sapiens GN=SNRNP200 PE=1 SV=2	U5 small nuclear ribonucleoprotein 200 kDa helicase	SNRNP200	+	3.14128	2.11346		0.579362	0.539732	73	73	73	44.5	44.5	44.5	244.5	0	323.31	12561000000	654	O75643;O75643-2;B4E0P5	O75643	24.0851	24.3481	24.71	25.4472	25.8937	26.9283	26.5265	26.1939	27.3993	25.8274	25.7167	26.4045	27.4401	26.8208	27.3361
sp|Q7L2J0|MEPCE_HUMAN 7SK snRNA methylphosphate capping enzyme OS=Homo sapiens GN=MEPCE PE=1 SV=1	7SK snRNA methylphosphate capping enzyme	MEPCE		1.44196	-0.830318		1.32835	-0.903063	22	22	22	38.2	38.2	38.2	74.354	0	176.13	6118200000	238	Q7L2J0;Q7L2J0-2	Q7L2J0	26.5515	25.7624	25.0385	25.3424	25.9979	25.5529	24.4801	24.7822	24.4076	25.5428	25.733	25.1627	23.7622	24.1292	24.5527
sp|Q5JTH9-2|RRP12_HUMAN Isoform 2 of RRP12-like protein OS=Homo sapiens GN=RRP12;sp|Q5JTH9-3|RRP12_HUMAN Isoform 3 of RRP12-like protein OS=Homo sapiens GN=RRP12;sp|Q5JTH9|RRP12_HUMAN RRP12-like protein OS=Homo sapiens GN=RRP12 PE=1 SV=2	RRP12-like protein	RRP12	+	1.35641	0.135935		2.06998	0.546787	67	67	67	58.6	58.6	58.6	132.71	0	323.31	40193000000	1025	Q5JTH9-2;Q5JTH9-3;Q5JTH9;A0A087X1U8;H7C1M8;A0A087X0G0;A0A087WYW2	Q5JTH9-2;Q5JTH9-3;Q5JTH9	26.3191	26.3037	27.1037	26.2417	25.9307	26.7316	26.6558	26.5682	27.0024	27.1047	26.7221	26.7428	27.0232	26.7733	27.0406
sp|Q13263|TIF1B_HUMAN Transcription intermediary factor 1-beta OS=Homo sapiens GN=TRIM28 PE=1 SV=5;sp|Q13263-2|TIF1B_HUMAN Isoform 2 of Transcription intermediary factor 1-beta OS=Homo sapiens GN=TRIM28	Transcription intermediary factor 1-beta	TRIM28	+	12.2866	13.3013		0.983355	0.55113	54	54	54	65.9	65.9	65.9	88.549	0	323.31	256800000000	1982	Q13263;Q13263-2;M0R0K9;M0R3C0;M0R2I3	Q13263;Q13263-2	18.584	19.0427	17.2623	31.0921	31.0105	31.4504	32.2056	31.9136	32.4085	31.4717	30.776	32.1772	31.5071	31.4487	31.7106
sp|Q9Y3M9-2|ZN337_HUMAN Isoform 2 of Zinc finger protein 337 OS=Homo sapiens GN=ZNF337;sp|Q9Y3M9|ZN337_HUMAN Zinc finger protein 337 OS=Homo sapiens GN=ZNF337 PE=1 SV=2	Zinc finger protein 337	ZNF337	+	4.00763	2.54671		0.667834	0.551925	6	6	6	13.1	13.1	13.1	83.169	0	17.341	390130000	21	Q9Y3M9-2;Q9Y3M9	Q9Y3M9-2;Q9Y3M9	20.2859	19.5604	19.2811	21.96	21.916	21.6497	22.9663	22.5477	23.5938	21.7806	22.1207	23.0113	21.5739	21.6545	22.296
sp|Q5JRA6|MIA3_HUMAN Melanoma inhibitory activity protein 3 OS=Homo sapiens GN=MIA3 PE=1 SV=1;sp|Q5JRA6-2|MIA3_HUMAN Isoform 2 of Melanoma inhibitory activity protein 3 OS=Homo sapiens GN=MIA3;sp|Q5JRA6-4|MIA3_HUMAN Isoform 4 of Melanoma inhibitory activit	Melanoma inhibitory activity protein 3	MIA3		1.31478	-0.659344		0.859942	-0.358942	38	38	38	26.2	26.2	26.2	213.7	0	242.92	8123200000	263	Q5JRA6;Q5JRA6-2;Q5JRA6-4;A0A0A0MRH6;Q5JRA6-3;H7C0T4	Q5JRA6;Q5JRA6-2;Q5JRA6-4	24.7927	25.0611	26.0758	24.8064	24.6303	25.3225	24.6006	24.4235	24.2445	24.6996	24.657	23.9132	24.7465	25.0373	24.7248
sp|Q13129|RLF_HUMAN Zinc finger protein Rlf OS=Homo sapiens GN=RLF PE=1 SV=2	Zinc finger protein Rlf	RLF	+	5.59476	7.56071		0.261436	0.552697	71	71	71	49.8	49.8	49.8	217.95	0	323.31	41252000000	1307	Q13129	Q13129	21.0157	21.1134	21.9138	28.0516	27.8479	29.5819	26.0475	27.8249	29.2658	29.3852	28.7321	29.194	30.6063	30.4794	29.8834
sp|Q92769-3|HDAC2_HUMAN Isoform 2 of Histone deacetylase 2 OS=Homo sapiens GN=HDAC2;sp|Q92769|HDAC2_HUMAN Histone deacetylase 2 OS=Homo sapiens GN=HDAC2 PE=1 SV=2	Histone deacetylase 2	HDAC2	+	5.2931	4.26475		0.507671	0.554456	9	5	5	41	23.1	23.1	51.998	0	84.002	2114200000	76	Q92769-3;Q92769;H3BM24;E5RFI6;E5RJ04;E5RGV4;E5RHE7;E5RH52;E5RG37;E5RFP9;E5RK19	Q92769-3;Q92769	19.6273	19.2717	20.3701	23.4152	23.3283	24.0724	23.3477	23.5173	25.6649	23.684	23.4234	24.6703	23.823	24.0344	25.2728
sp|Q9BU76-4|MMTA2_HUMAN Isoform 4 of Multiple myeloma tumor-associated protein 2 OS=Homo sapiens GN=MMTAG2;sp|Q9BU76|MMTA2_HUMAN Multiple myeloma tumor-associated protein 2 OS=Homo sapiens GN=MMTAG2 PE=1 SV=1;sp|Q9BU76-3|MMTA2_HUMAN Isoform 3 of Multiple m	Multiple myeloma tumor-associated protein 2	MMTAG2		1.82997	-1.22403		1.34755	-1.00072	25	25	25	82.5	82.5	82.5	20.536	0	165.85	14672000000	302	Q9BU76-4;Q9BU76;Q9BU76-3;Q9BU76-2	Q9BU76-4;Q9BU76;Q9BU76-3;Q9BU76-2	26.1465	26.3441	24.7797	25.4307	25.4733	24.9459	23.2751	24.2955	25.0823	24.6587	24.5513	24.4209	22.9238	24.4559	24.8798
sp|P12004|PCNA_HUMAN Proliferating cell nuclear antigen OS=Homo sapiens GN=PCNA PE=1 SV=1	Proliferating cell nuclear antigen	PCNA	+	5.02685	4.3296		0.471137	0.568905	11	11	11	65.5	65.5	65.5	28.768	0	192.08	2083300000	83	P12004	P12004	19.2334	19.7315	20.3098	23.3142	23.441	24.2281	24.7533	24.7217	25.8357	22.9522	22.8792	24.3121	24.1127	23.9996	24.5036
sp|Q9NX24|NHP2_HUMAN H/ACA ribonucleoprotein complex subunit 2 OS=Homo sapiens GN=NHP2 PE=1 SV=1	H/ACA ribonucleoprotein complex subunit 2	NHP2	+	8.5743	6.34539		2.1673	0.585212	5	5	5	66	66	66	17.201	0	236.51	10148000000	88	Q9NX24;D6RC52;D6RCB9;H0YC83;J3QSY4	Q9NX24	21.3572	19.0497	21.0131	26.0907	26.7433	26.3055	27.3032	26.9994	27.3805	26.8357	26.7828	26.6871	26.9933	26.8995	26.8037
sp|P22626|ROA2_HUMAN Heterogeneous nuclear ribonucleoproteins A2/B1 OS=Homo sapiens GN=HNRNPA2B1 PE=1 SV=2;sp|P22626-2|ROA2_HUMAN Isoform A2 of Heterogeneous nuclear ribonucleoproteins A2/B1 OS=Homo sapiens GN=HNRNPA2B1;tr|A0A087WUI2|A0A087WUI2_HUMAN Heter	Heterogeneous nuclear ribonucleoproteins A2/B1	HNRNPA2B1	+	3.06798	1.07367		1.70769	0.58557	20	20	20	50.1	50.1	50.1	37.429	0	84.634	5916400000	188	P22626;P22626-2;A0A087WUI2	P22626;P22626-2;A0A087WUI2	23.6683	23.2108	22.6006	23.7868	23.9606	23.6358	24.3616	24.6461	24.8267	23.9995	23.8734	24.0235	24.533	24.7325	24.4232
sp|Q5T5X7|BEND3_HUMAN BEN domain-containing protein 3 OS=Homo sapiens GN=BEND3 PE=1 SV=1	BEN domain-containing protein 3	BEND3	+	8.25857	5.9124		0.821972	0.593131	28	28	28	45.5	45.5	45.5	94.474	0	304.46	6711100000	422	Q5T5X7	Q5T5X7	19.9334	20.2518	20.8645	25.6705	25.7171	26.0647	25.9328	25.8783	27.7204	26.3777	26.2354	27.214	26.076	26.1071	26.1532
sp|Q9UJX5|APC4_HUMAN Anaphase-promoting complex subunit 4 OS=Homo sapiens GN=ANAPC4 PE=1 SV=2;sp|Q9UJX5-3|APC4_HUMAN Isoform 3 of Anaphase-promoting complex subunit 4 OS=Homo sapiens GN=ANAPC4;sp|Q9UJX5-2|APC4_HUMAN Isoform 2 of Anaphase-promoting complex	Anaphase-promoting complex subunit 4	ANAPC4	+	2.27421	1.26209		0.896096	0.60409	17	17	17	28	28	28	92.115	0	74.31	1458300000	81	Q9UJX5;Q9UJX5-3;Q9UJX5-2;D6RAP6;D6RFM7	Q9UJX5;Q9UJX5-3;Q9UJX5-2	21.1065	21.6239	21.9582	22.1071	22.3878	22.6209	22.4194	22.5326	24.0038	22.9478	23.1346	23.7954	22.3344	22.5804	23.0356
sp|Q86U86-5|PB1_HUMAN Isoform 5 of Protein polybromo-1 OS=Homo sapiens GN=PBRM1;sp|Q86U86-7|PB1_HUMAN Isoform 7 of Protein polybromo-1 OS=Homo sapiens GN=PBRM1;sp|Q86U86-2|PB1_HUMAN Isoform 2 of Protein polybromo-1 OS=Homo sapiens GN=PBRM1;sp|Q86U86-8|PB1_	Protein polybromo-1	PBRM1	+	6.58055	10.8101		0.270906	0.608426	82	82	82	63.7	63.7	63.7	182.12	0	323.31	88289000000	1732	Q86U86-5;Q86U86-7;Q86U86-2;Q86U86-8;Q86U86;Q86U86-4;Q86U86-3;Q86U86-9;E7EVG2;H0Y5B5;Q86U86-6;C9JPI5;C9JQF1;C9J053;C9JCJ2;C9J409	Q86U86-5;Q86U86-7;Q86U86-2;Q86U86-8;Q86U86;Q86U86-4;Q86U86-3;Q86U86-9;E7EVG2;H0Y5B5;Q86U86-6	19.8809	17.1331	19.3056	28.6595	29.0591	29.6621	27.8883	27.8997	31.2748	28.4084	28.2306	30.7815	31.4124	30.5953	31.1271
sp|Q13435|SF3B2_HUMAN Splicing factor 3B subunit 2 OS=Homo sapiens GN=SF3B2 PE=1 SV=2;tr|A0A087WZZ5|A0A087WZZ5_HUMAN Splicing factor 3B subunit 2 OS=Homo sapiens GN=SF3B2 PE=1 SV=1;tr|E9PPJ0|E9PPJ0_HUMAN Splicing factor 3B subunit 2 OS=Homo sapiens GN=SF3B	Splicing factor 3B subunit 2	SF3B2	+	7.35491	6.29594		0.697407	0.613413	25	25	25	40.8	40.8	40.8	100.23	0	323.31	9060700000	424	Q13435;A0A087WZZ5;E9PPJ0;H0YEX5;E9PJT3;E9PJ04;H0YCG1	Q13435;A0A087WZZ5;E9PPJ0	21.1914	20.4899	19.4394	26.1486	26.0734	26.4065	26.4132	26.498	28.3916	26.1421	26.0726	26.4473	26.9591	26.9399	27.542
sp|P38919|IF4A3_HUMAN Eukaryotic initiation factor 4A-III OS=Homo sapiens GN=EIF4A3 PE=1 SV=4	Eukaryotic initiation factor 4A-III;Eukaryotic initiation factor 4A-III, N-terminally processed	EIF4A3	+	8.99208	5.9935		1.01876	0.628108	9	9	8	31.6	31.6	29.4	46.871	0	323.31	6870500000	197	P38919;I3L3H2;J3QQP0;E9PBH4;F8WE11	P38919	19.9526	20.2103	19.5406	24.7834	25.2217	26.2658	25.7883	26.1094	26.9516	25.5259	25.9225	26.0824	25.8378	25.783	26.4647
sp|Q9HCI7-2|MSL2_HUMAN Isoform 2 of E3 ubiquitin-protein ligase MSL2 OS=Homo sapiens GN=MSL2;sp|Q9HCI7|MSL2_HUMAN E3 ubiquitin-protein ligase MSL2 OS=Homo sapiens GN=MSL2 PE=1 SV=2	E3 ubiquitin-protein ligase MSL2	MSL2		1.66367	-0.028855		1.88948	0.999666	3	3	3	9.9	9.9	9.9	54.338	0	9.3363	81764000	6	Q9HCI7-2;Q9HCI7;C9IZG7;C9J5S2;C9IZ03	Q9HCI7-2;Q9HCI7	20.3315	20.4612	20.655	19.8991	19.769	19.4437	20.7787	20.5415	21.5045	19.5197	20.9921	20.863	20.4711	20.6246	21.0374
sp|Q53F19|NCBP3_HUMAN Nuclear cap-binding protein subunit 3 OS=Homo sapiens GN=NCBP3 PE=1 SV=2;sp|Q53F19-2|NCBP3_HUMAN Isoform 2 of Nuclear cap-binding protein subunit 3 OS=Homo sapiens GN=NCBP3	Uncharacterized protein C17orf85	C17orf85	+	6.25134	3.4256		1.36204	0.630208	10	10	10	20	20	20	70.592	0	35.172	1628800000	79	Q53F19;Q53F19-2;K7ELP6	Q53F19;Q53F19-2	20.5511	20.5989	19.2181	23.239	23.2575	22.7304	23.6056	23.6056	24.3539	23.134	23.0498	23.8064	23.7745	23.793	24.2299
sp|P07199|CENPB_HUMAN Major centromere autoantigen B OS=Homo sapiens GN=CENPB PE=1 SV=2	Major centromere autoantigen B	CENPB	+	7.7372	4.5912		1.26784	0.630225	8	8	8	20.5	20.5	20.5	65.171	0	246.75	2878400000	120	P07199	P07199	21.1091	20.8601	19.8357	24.3659	24.5524	25.2421	25.3599	26.1064	25.7431	25.0787	25.5467	25.2464	25.4233	24.9686	24.6802
sp|Q15459|SF3A1_HUMAN Splicing factor 3A subunit 1 OS=Homo sapiens GN=SF3A1 PE=1 SV=1;sp|Q15459-2|SF3A1_HUMAN Isoform 2 of Splicing factor 3A subunit 1 OS=Homo sapiens GN=SF3A1	Splicing factor 3A subunit 1	SF3A1	+	7.19404	5.75566		0.690116	0.630874	23	23	23	46.8	46.8	46.8	88.885	0	323.31	5145100000	196	Q15459;Q15459-2;F8WB66;H7C1L2;F8WC79	Q15459;Q15459-2	20.1438	20.7552	19.6851	25.1506	25.1353	26.1457	25.589	25.9324	26.9461	25.266	25.2319	25.8128	27.2427	26.6433	26.3085
sp|Q9UBT2|SAE2_HUMAN SUMO-activating enzyme subunit 2 OS=Homo sapiens GN=UBA2 PE=1 SV=2;sp|Q9UBT2-2|SAE2_HUMAN Isoform 2 of SUMO-activating enzyme subunit 2 OS=Homo sapiens GN=UBA2	SUMO-activating enzyme subunit 2	UBA2	+	7.2045	5.77528		0.658412	0.635547	18	18	18	38.9	38.9	38.9	71.223	0	323.31	3844400000	181	Q9UBT2;Q9UBT2-2;K7ESK7;U3KQ93;K7EPL2	Q9UBT2;Q9UBT2-2	19.6411	19.719	19.2202	24.7321	24.872	24.8721	25.2529	25.0623	25.7151	25.7274	25.482	26.4726	24.4486	24.2903	26.6971
sp|Q12906|ILF3_HUMAN Interleukin enhancer-binding factor 3 OS=Homo sapiens GN=ILF3 PE=1 SV=3;sp|Q12906-7|ILF3_HUMAN Isoform 7 of Interleukin enhancer-binding factor 3 OS=Homo sapiens GN=ILF3;sp|Q12906-5|ILF3_HUMAN Isoform 5 of Interleukin enhancer-binding	Interleukin enhancer-binding factor 3	ILF3	+	7.12308	6.22541		0.870041	0.639611	25	25	20	47.1	47.1	37.4	95.337	0	323.31	7207800000	346	Q12906;Q12906-7;Q12906-5;Q12906-4;Q12906-2;Q12906-6;Q12906-3;K7EKJ9;K7ER69;Q96SI9-2;Q96SI9;K7ERM6;K7ENK6;K7EM82;K7EKY0;K7EPG3;K7EJ09;K7EQ75	Q12906;Q12906-7;Q12906-5;Q12906-4;Q12906-2;Q12906-6;Q12906-3	20.9057	21.1176	18.8807	25.7791	25.7513	26.6106	26.433	26.6425	27.8427	25.876	26.0087	26.4628	26.9044	27.3072	26.7021
sp|P17014|ZNF12_HUMAN Zinc finger protein 12 OS=Homo sapiens GN=ZNF12 PE=1 SV=3;sp|P17014-5|ZNF12_HUMAN Isoform 5 of Zinc finger protein 12 OS=Homo sapiens GN=ZNF12;sp|P17014-4|ZNF12_HUMAN Isoform 4 of Zinc finger protein 12 OS=Homo sapiens GN=ZNF12;sp|P17	Zinc finger protein 12	ZNF12	+	1.70576	2.28386		0.952544	0.644943	30	30	24	54.1	54.1	47.6	81.201	0	151.51	3429900000	129	P17014;P17014-5;P17014-4;P17014-3;P17014-2;H0Y892;Q6ZMW2;H9KV98	P17014;P17014-5;P17014-4;P17014-3;P17014-2	23.0834	20.8256	18.294	22.3196	22.4703	22.8135	23.1677	23.6108	24.4944	22.6004	22.7438	23.0357	23.4778	22.8201	22.6642
sp|Q96HW7|INT4_HUMAN Integrator complex subunit 4 OS=Homo sapiens GN=INTS4 PE=1 SV=2;sp|Q96HW7-2|INT4_HUMAN Isoform 2 of Integrator complex subunit 4 OS=Homo sapiens GN=INTS4	Integrator complex subunit 4	INTS4	+	6.06554	2.75827		1.75933	0.649634	9	9	9	15.1	15.1	15.1	108.17	0	53.784	607440000	56	Q96HW7;Q96HW7-2;Q96HW7-3;Q96HW7-4;F8WAA7;E9PIM3	Q96HW7;Q96HW7-2	20.2116	19.5146	20.8576	22.4396	22.4895	22.4679	22.4534	22.7453	23.6138	23.0452	23.0317	23.6852	23.0905	23.2106	23.162
sp|Q9H0A0|NAT10_HUMAN RNA cytidine acetyltransferase OS=Homo sapiens GN=NAT10 PE=1 SV=2;sp|Q9H0A0-2|NAT10_HUMAN Isoform 2 of RNA cytidine acetyltransferase OS=Homo sapiens GN=NAT10;tr|A0A087WV29|A0A087WV29_HUMAN RNA cytidine acetyltransferase OS=Homo sapie	N-acetyltransferase 10	NAT10	+	2.07095	0.770092		1.45373	0.649737	10	10	10	16.3	16.3	16.3	115.73	0	51.575	608930000	32	Q9H0A0;Q9H0A0-2;A0A087WV29;E9PMU0;E9PJN6	Q9H0A0;Q9H0A0-2;A0A087WV29	22.4633	21.6367	22.1767	22.3435	22.6044	22.1773	23.151	23.4225	22.5739	23.4995	22.9865	22.2269	23.1837	23.4327	22.7464
tr|H3BQZ7|H3BQZ7_HUMAN HCG2044799 OS=Homo sapiens GN=HNRNPUL2-BSCL2 PE=4 SV=1;sp|Q1KMD3|HNRL2_HUMAN Heterogeneous nuclear ribonucleoprotein U-like protein 2 OS=Homo sapiens GN=HNRNPUL2 PE=1 SV=1	Heterogeneous nuclear ribonucleoprotein U-like protein 2	HNRNPUL2-BSCL2;HNRNPUL2	+	4.28744	2.48666		1.47939	0.650488	10	10	10	19	19	19	84.69	0	32.671	831640000	32	H3BQZ7;Q1KMD3	H3BQZ7;Q1KMD3	19.7638	21.7512	20.1591	22.4159	22.5931	22.6614	23.1725	22.941	24.1053	22.7501	22.9591	22.8611	23.4313	23.6258	23.0196
sp|Q96J01|THOC3_HUMAN THO complex subunit 3 OS=Homo sapiens GN=THOC3 PE=1 SV=1;tr|D6RGZ2|D6RGZ2_HUMAN THO complex subunit 3 OS=Homo sapiens GN=THOC3 PE=1 SV=1;sp|Q96J01-2|THOC3_HUMAN Isoform 2 of THO complex subunit 3 OS=Homo sapiens GN=THOC3	THO complex subunit 3	THOC3	+	7.37444	3.53913		1.5696	0.650553	3	3	3	10.3	10.3	10.3	38.771	0	10.503	1183200000	30	Q96J01;D6RGZ2;Q96J01-2;D6REC9	Q96J01;D6RGZ2;Q96J01-2	20.1342	21.0029	20.0971	23.1667	23.7137	23.5075	24.1233	23.9711	24.7561	23.6741	23.8297	23.5965	24.4509	24.0819	24.535
sp|Q15326-4|ZMY11_HUMAN Isoform 4 of Zinc finger MYND domain-containing protein 11 OS=Homo sapiens GN=ZMYND11;sp|Q15326-2|ZMY11_HUMAN Isoform 2 of Zinc finger MYND domain-containing protein 11 OS=Homo sapiens GN=ZMYND11;tr|B7Z2J6|B7Z2J6_HUMAN Zinc finger M	Zinc finger MYND domain-containing protein 11	ZMYND11	+	3.16046	3.77928		0.362494	0.656186	24	24	24	60.9	60.9	60.9	60.052	0	323.31	5898300000	260	Q15326-4;Q15326-2;B7Z2J6;B0QZE2;Q15326-3;Q15326;Q15326-5;Q15326-6;A0A0A0MRY2;E7ENI9;J3QKD2;E9PE09;E7EV75	Q15326-4;Q15326-2;B7Z2J6;B0QZE2;Q15326-3;Q15326;Q15326-5;Q15326-6;A0A0A0MRY2;E7ENI9;J3QKD2	21.7174	21.6774	22.403	24.848	24.8043	26.0069	24.8187	24.2929	25.9159	25.5017	25.2759	27.7734	25.8422	25.2376	28.225
tr|A0A087WWD4|A0A087WWD4_HUMAN Neural cell adhesion molecule 1 OS=Homo sapiens GN=NCAM1 PE=1 SV=1;sp|P13591-1|NCAM1_HUMAN Isoform 2 of Neural cell adhesion molecule 1 OS=Homo sapiens GN=NCAM1;sp|P13591|NCAM1_HUMAN Neural cell adhesion molecule 1 OS=Homo sa	Neural cell adhesion molecule 1	NCAM1		1.43001	-1.38165		1.12535	-1.54476	23	23	23	30.3	30.3	30.3	97.344	0	95.538	4475300000	220	A0A087WWD4;P13591-1;P13591;A0A087WTF6;A0A087WX77;A0A087WV75;P13591-4;H7BYX6;A0A087WTE4;P13591-3;P13591-5;P13591-6;A0A0D9SF98;A0A087WWJ5;A0A087X1V2;A0A087WVU1;A0A0C4DGS4;A0A087WZS4;A0A0D9SF30;A0A087WTR3	A0A087WWD4;P13591-1;P13591;A0A087WTF6;A0A087WX77;A0A087WV75;P13591-4;H7BYX6;A0A087WTE4;P13591-3;P13591-5;P13591-6	24.839	24.938	25.0261	24.7795	24.5612	24.7931	21.5017	22.2256	21.8217	24.5413	24.6262	24.391	23.9646	23.5862	21.84
sp|Q9BPX3|CND3_HUMAN Condensin complex subunit 3 OS=Homo sapiens GN=NCAPG PE=1 SV=1	Condensin complex subunit 3	NCAPG		2.39662	-1.38757		1.26571	-0.938008	10	10	10	11.8	11.8	11.8	114.33	0	39.928	867790000	87	Q9BPX3;H0Y9Z8	Q9BPX3	24.1781	24.5522	23.9069	23.6324	23.5818	23.3708	22.4273	22.116	22.1492	23.4468	23.5274	23.3559	21.8757	21.6248	22.7897
sp|Q9UIG0-2|BAZ1B_HUMAN Isoform 2 of Tyrosine-protein kinase BAZ1B OS=Homo sapiens GN=BAZ1B;sp|Q9UIG0|BAZ1B_HUMAN Tyrosine-protein kinase BAZ1B OS=Homo sapiens GN=BAZ1B PE=1 SV=2	Tyrosine-protein kinase BAZ1B	BAZ1B	+	4.30006	2.34243		1.22353	0.660144	53	53	53	48.1	48.1	48.1	170.45	0	323.31	12769000000	650	Q9UIG0-2;Q9UIG0	Q9UIG0-2;Q9UIG0	24.4805	24.3238	25.729	26.2507	26.4972	27.3272	27.4009	27.2184	27.7976	27.0284	26.6346	27.5748	27.6828	27.932	26.8973
sp|O43298|ZBT43_HUMAN Zinc finger and BTB domain-containing protein 43 OS=Homo sapiens GN=ZBTB43 PE=1 SV=1;tr|Q5JU97|Q5JU97_HUMAN Zinc finger and BTB domain-containing protein 43 (Fragment) OS=Homo sapiens GN=ZBTB43 PE=1 SV=7	Zinc finger and BTB domain-containing protein 43	ZBTB43	+	4.86076	2.92968		0.877071	0.661254	6	6	5	23.8	23.8	19.1	52.63	0	40.965	574250000	51	O43298;Q5JU97	O43298;Q5JU97	19.7466	19.9361	20.4705	22.3724	22.1173	22.9647	22.6462	22.515	22.2378	22.7733	23.5314	23.6431	24.0117	23.8762	23.0798
sp|Q13501|SQSTM_HUMAN Sequestosome-1 OS=Homo sapiens GN=SQSTM1 PE=1 SV=1;sp|Q13501-2|SQSTM_HUMAN Isoform 2 of Sequestosome-1 OS=Homo sapiens GN=SQSTM1;tr|E7EMC7|E7EMC7_HUMAN Sequestosome-1 OS=Homo sapiens GN=SQSTM1 PE=1 SV=1	Sequestosome-1	SQSTM1	+	5.28317	4.55133		0.612996	0.670869	16	16	16	56.1	56.1	56.1	47.687	0	216.54	3023600000	136	Q13501;Q13501-2;E7EMC7;C9JRJ8;E9PFW8;E3W990;D6RBF1;C9J6J8	Q13501;Q13501-2;E7EMC7	18.5962	20.073	19.3578	23.3035	22.8274	24.0407	24.2917	24.4305	24.7351	24.7766	24.2123	25.1502	22.9881	22.8911	23.077
tr|C9JE98|C9JE98_HUMAN Nuclear receptor corepressor 2 OS=Homo sapiens GN=NCOR2 PE=1 SV=1;tr|C9J0Q5|C9J0Q5_HUMAN Nuclear receptor corepressor 2 OS=Homo sapiens GN=NCOR2 PE=1 SV=2;tr|C9JFD3|C9JFD3_HUMAN Nuclear receptor corepressor 2 OS=Homo sapiens GN=NCOR2	Nuclear receptor corepressor 2	NCOR2		1.6979	-1.67311		1.11083	-1.46501	44	44	44	27.4	27.4	27.4	268.04	0	130.45	11268000000	356	C9JE98;C9J0Q5;C9JFD3;Q9Y618-5;Q9Y618-4;Q9Y618-3;Q9Y618;C9J7T7;C9JQE8;Q9Y618-2;C9J330;H7C1J7;H7C184;H7C0P3;C9JNV9;H7C1Y3;H0YGK8;A0A088AWL3;O75376-3;O75376-2;O75376	C9JE98;C9J0Q5;C9JFD3;Q9Y618-5;Q9Y618-4;Q9Y618-3;Q9Y618;C9J7T7;C9JQE8	25.2985	25.1356	24.8671	24.956	24.8479	23.7742	23.85	23.7502	23.7496	23.4005	23.7474	23.5234	23.4064	20.3092	21.8125
sp|Q5H9M0|MUML1_HUMAN PWWP domain-containing protein MUM1L1 OS=Homo sapiens GN=MUM1L1 PE=2 SV=1	PWWP domain-containing protein MUM1L1	MUM1L1	+	2.52197	2.29809		0.564572	0.682127	8	8	8	17.1	17.1	17.1	79.039	0	36.667	778640000	55	Q5H9M0;A0A087X269	Q5H9M0	21.044	20.297	19.9325	21.8472	21.9581	22.8276	21.0787	22.0571	23.3852	22.7282	22.9437	24.2714	22.7393	22.9414	23.8929
sp|Q16777|H2A2C_HUMAN Histone H2A type 2-C OS=Homo sapiens GN=HIST2H2AC PE=1 SV=4;sp|Q6FI13|H2A2A_HUMAN Histone H2A type 2-A OS=Homo sapiens GN=HIST2H2AA3 PE=1 SV=3	Histone H2A type 2-C;Histone H2A type 2-A	HIST2H2AC;HIST2H2AA3	+	5.31678	3.70668		0.947094	0.682652	12	10	3	76	76	30.2	13.988	0	323.31	118910000000	363	Q16777;Q6FI13	Q16777;Q6FI13	24.2045	24.9467	23.161	27.1959	27.2279	27.4724	29.0285	28.8329	28.1875	27.8695	27.4681	27.0563	27.9659	28.0906	27.3334
tr|A9Z1X7|A9Z1X7_HUMAN Serine/arginine repetitive matrix protein 1 OS=Homo sapiens GN=SRRM1 PE=1 SV=1;sp|Q8IYB3-2|SRRM1_HUMAN Isoform 2 of Serine/arginine repetitive matrix protein 1 OS=Homo sapiens GN=SRRM1;sp|Q8IYB3|SRRM1_HUMAN Serine/arginine repetitive	Serine/arginine repetitive matrix protein 1	SRRM1	+	7.70253	5.97538		0.897948	0.685198	15	15	15	22.6	22.6	22.6	103.39	0	323.31	8463500000	227	A9Z1X7;Q8IYB3-2;Q8IYB3;E9PCT1;M0R088;M0QXG5;M0R1E7	A9Z1X7;Q8IYB3-2;Q8IYB3;E9PCT1	21.2358	20.1751	19.9338	26.126	26.1552	25.4479	26.1868	26.3921	27.5724	27.0237	26.6885	27.2286	25.7304	25.6493	26.8823
tr|X6RAL5|X6RAL5_HUMAN Histone deacetylase complex subunit SAP18 OS=Homo sapiens GN=SAP18 PE=1 SV=1;sp|O00422|SAP18_HUMAN Histone deacetylase complex subunit SAP18 OS=Homo sapiens GN=SAP18 PE=1 SV=1;tr|H7BZW6|H7BZW6_HUMAN Histone deacetylase complex subuni	Histone deacetylase complex subunit SAP18	SAP18	+	7.00956	5.57412		1.06068	0.687781	9	9	9	52.3	52.3	52.3	19.526	0	130.27	4194800000	136	X6RAL5;O00422;H7BZW6;U3KPY7	X6RAL5;O00422;H7BZW6	18.5747	20.3835	20.6515	24.4	25.2089	25.1758	25.5478	25.226	26.4088	25.0978	24.904	25.8508	25.6708	25.3132	26.5248
sp|Q99459|CDC5L_HUMAN Cell division cycle 5-like protein OS=Homo sapiens GN=CDC5L PE=1 SV=2	Cell division cycle 5-like protein	CDC5L	+	3.31658	3.37357		1.66718	0.693844	16	16	16	31.8	31.8	31.8	92.25	0	89.947	1893400000	115	Q99459	Q99459	19.3043	23.671	21.7604	24.3414	24.5018	24.452	25.4641	25.3316	25.6014	24.5566	24.5106	24.7516	25.5958	25.1795	25.1392
sp|Q969R5|LMBL2_HUMAN Lethal(3)malignant brain tumor-like protein 2 OS=Homo sapiens GN=L3MBTL2 PE=1 SV=1;sp|Q969R5-2|LMBL2_HUMAN Isoform 2 of Lethal(3)malignant brain tumor-like protein 2 OS=Homo sapiens GN=L3MBTL2;sp|Q969R5-3|LMBL2_HUMAN Isoform 3 of Leth	Lethal(3)malignant brain tumor-like protein 2	L3MBTL2	+	4.71172	4.57764		0.543672	0.707033	20	20	17	37.7	37.7	33.3	79.109	0	111.8	3013600000	150	Q969R5;Q969R5-2;Q969R5-3;H7C228;H0Y5M2	Q969R5;Q969R5-2;Q969R5-3	19.458	19.9635	20.9969	23.7108	23.5477	25.3019	23.5803	23.672	25.9875	24.8634	24.7978	26.1256	24.5005	24.7061	25.8114
sp|Q13573|SNW1_HUMAN SNW domain-containing protein 1 OS=Homo sapiens GN=SNW1 PE=1 SV=1;tr|G3V3A4|G3V3A4_HUMAN SNW domain-containing protein 1 OS=Homo sapiens GN=SNW1 PE=1 SV=1;tr|G3V4X8|G3V4X8_HUMAN SNW domain-containing protein 1 OS=Homo sapiens GN=SNW1 P	SNW domain-containing protein 1	SNW1	+	7.14222	4.77143		1.39907	0.71922	13	13	13	42.5	42.5	42.5	61.494	0	281.72	2768500000	172	Q13573;G3V3A4;G3V4X8;G3V5R3	Q13573;G3V3A4;G3V4X8	19.3506	21.1661	20.6684	24.5512	24.3856	24.9444	25.8164	25.7615	26.1523	24.7927	24.7062	24.9541	25.3628	25.3219	25.2484
sp|Q969G9|NKD1_HUMAN Protein naked cuticle homolog 1 OS=Homo sapiens GN=NKD1 PE=1 SV=1	Protein naked cuticle homolog 1	NKD1		3.85789	-1.85596		2.97096	-2.3587	18	18	18	47.7	47.7	47.7	52.284	0	323.31	12801000000	268	Q969G9	Q969G9	26.2033	26.395	26.5417	26.1332	25.9302	26.8158	23.0813	22.74	23.2788	24.3214	24.7266	25.4151	24.1658	23.9043	23.7758
sp|Q969F2|NKD2_HUMAN Protein naked cuticle homolog 2 OS=Homo sapiens GN=NKD2 PE=1 SV=1;sp|Q969F2-2|NKD2_HUMAN Isoform 2 of Protein naked cuticle homolog 2 OS=Homo sapiens GN=NKD2	Protein naked cuticle homolog 2	NKD2		3.06076	-1.04846		1.61135	0.642167	40	40	40	75.4	75.4	75.4	50.055	0	323.31	44786000000	682	Q969F2;Q969F2-2	Q969F2;Q969F2-2	25.0795	25.3142	25.7989	23.7285	23.7266	24.1472	24.878	24.8013	24.975	23.9115	24.2931	24.7715	24.0902	24.1992	24.6667
sp|Q7Z353|HDX_HUMAN Highly divergent homeobox OS=Homo sapiens GN=HDX PE=1 SV=1;sp|Q7Z353-2|HDX_HUMAN Isoform 2 of Highly divergent homeobox OS=Homo sapiens GN=HDX	Highly divergent homeobox	HDX	+	7.66781	3.63321		2.37476	0.720303	9	9	9	19.6	19.6	19.6	77.205	0	17.343	826660000	36	Q7Z353;Q7Z353-2;E2QRN0	Q7Z353;Q7Z353-2	19.1439	20.4397	20.2311	23.1341	22.9656	22.9939	23.6011	23.4535	23.6562	24.0627	23.742	24.4697	23.5417	23.4934	23.7434
sp|Q96N64-3|PWP2A_HUMAN Isoform 3 of PWWP domain-containing protein 2A OS=Homo sapiens GN=PWWP2A;sp|Q96N64-2|PWP2A_HUMAN Isoform 2 of PWWP domain-containing protein 2A OS=Homo sapiens GN=PWWP2A;sp|Q96N64|PWP2A_HUMAN PWWP domain-containing protein 2A OS=Hom	PWWP domain-containing protein 2A	PWWP2A	+	1.71168	1.99044		0.497668	0.720328	5	5	5	13.1	13.1	13.1	56.314	0	8.6836	369910000	21	Q96N64-3;Q96N64-2;Q96N64	Q96N64-3;Q96N64-2;Q96N64	19.2148	20.4469	19.3269	22.2501	19.0542	22.0348	21.0132	22.0733	22.5899	21.7766	20.4059	22.7104	21.9714	21.9081	22.0517
tr|F8W0Q9|F8W0Q9_HUMAN Periphilin-1 OS=Homo sapiens GN=PPHLN1 PE=1 SV=1;sp|Q8NEY8-6|PPHLN_HUMAN Isoform 6 of Periphilin-1 OS=Homo sapiens GN=PPHLN1;sp|Q8NEY8-8|PPHLN_HUMAN Isoform 8 of Periphilin-1 OS=Homo sapiens GN=PPHLN1;sp|Q8NEY8-2|PPHLN_HUMAN Isoform	Periphilin-1	PPHLN1	+	8.60037	3.89815		2.03609	0.724679	6	6	2	23.4	23.4	10.1	44.682	0	30.55	866340000	51	F8W0Q9;Q8NEY8-6;Q8NEY8-8;Q8NEY8-2;Q8NEY8-9;B7Z8L1;F8WF16;Q8NEY8-5;Q8NEY8-7	F8W0Q9;Q8NEY8-6;Q8NEY8-8;Q8NEY8-2;Q8NEY8-9;B7Z8L1;F8WF16	19.8915	19.1189	19.5559	22.8047	22.813	23.0126	23.9339	23.4526	23.667	23.25	22.863	23.6949	23.994	23.5768	23.9808
sp|Q15233|NONO_HUMAN Non-POU domain-containing octamer-binding protein OS=Homo sapiens GN=NONO PE=1 SV=4;sp|Q15233-2|NONO_HUMAN Isoform 2 of Non-POU domain-containing octamer-binding protein OS=Homo sapiens GN=NONO;tr|C9JYS8|C9JYS8_HUMAN Non-POU domain-con	Non-POU domain-containing octamer-binding protein	NONO		2.12712	-0.80573		1.19824	-0.58014	94	94	92	94.7	94.7	94.7	54.231	0	323.31	1875400000000	4858	Q15233;Q15233-2;C9JYS8;H7C367;C9IZL7;C9J4X2;C9JJ13	Q15233;Q15233-2;C9JYS8;H7C367	31.5934	31.2775	31.1687	31.2046	31.1176	30.6056	30.7032	30.9936	29.9201	30.5423	30.3993	29.7758	30.7883	30.5569	29.8824
sp|O60675|MAFK_HUMAN Transcription factor MafK OS=Homo sapiens GN=MAFK PE=1 SV=1	Transcription factor MafK	MAFK	+	6.49183	3.79721		1.09332	0.728142	8	8	6	71.2	71.2	71.2	17.523	0	37.088	1422100000	68	O60675	O60675	20.2178	19.9161	19.8671	22.9538	23.1387	23.6619	23.1431	23.3026	24.8464	23.5695	23.5931	24.5171	24.5356	24.1969	24.112
sp|Q9HCK0|ZBT26_HUMAN Zinc finger and BTB domain-containing protein 26 OS=Homo sapiens GN=ZBTB26 PE=1 SV=2	Zinc finger and BTB domain-containing protein 26	ZBTB26	+	7.90427	3.88856		2.31434	0.731327	8	8	7	25.9	25.9	23.4	49.952	0	39.156	811690000	45	Q9HCK0	Q9HCK0	19.383	19.1557	20.4583	22.6012	22.9609	23.4551	23.4486	23.6202	23.5769	23.4171	23.7615	23.9183	23.9242	23.7128	24.2539
tr|E9PC66|E9PC66_HUMAN Zinc finger protein with KRAB and SCAN domains 1 OS=Homo sapiens GN=ZKSCAN1 PE=1 SV=1;sp|P17029|ZKSC1_HUMAN Zinc finger protein with KRAB and SCAN domains 1 OS=Homo sapiens GN=ZKSCAN1 PE=1 SV=3;tr|B3KRF7|B3KRF7_HUMAN Zinc finger prot	Zinc finger protein with KRAB and SCAN domains 1	ZKSCAN1	+	5.49356	2.59708		1.3125	0.731707	13	12	11	35.9	35.9	32.4	59.674	0	121.02	2842800000	148	E9PC66;P17029;B3KRF7;C9JRM9	E9PC66;P17029;B3KRF7	22.3983	22.4684	22.5495	24.1674	24.3357	25.0581	25.6911	24.4439	25.4744	25.438	25.1235	25.826	24.978	24.6122	25.6818
tr|B9ZVN9|B9ZVN9_HUMAN DNA-directed RNA polymerase subunit OS=Homo sapiens GN=POLR1A PE=1 SV=1;sp|O95602|RPA1_HUMAN DNA-directed RNA polymerase I subunit RPA1 OS=Homo sapiens GN=POLR1A PE=1 SV=2	DNA-directed RNA polymerase;DNA-directed RNA polymerase I subunit RPA1	POLR1A	+	1.97024	2.60479		0.401352	0.732477	8	8	8	8.1	8.1	8.1	187.81	0	35.76	436770000	20	B9ZVN9;O95602	B9ZVN9;O95602	19.4182	19.4514	19.7598	19.679	22.6098	22.5069	22.4073	22.3477	24.4	22.4129	19.9943	22.2504	22.5329	22.1242	22.5097
sp|P52746|ZN142_HUMAN Zinc finger protein 142 OS=Homo sapiens GN=ZNF142 PE=1 SV=4	Zinc finger protein 142	ZNF142	+	1.58958	1.59615		1.2967	0.747829	25	25	25	18.9	18.9	18.9	187.88	0	40.699	2328300000	96	P52746	P52746	22.1908	22.3538	19.22	22.3231	22.5626	21.9847	23.7987	24.047	23.1749	22.7783	22.7948	22.5533	22.9104	22.4514	22.8329
sp|P07900|HS90A_HUMAN Heat shock protein HSP 90-alpha OS=Homo sapiens GN=HSP90AA1 PE=1 SV=5;sp|P07900-2|HS90A_HUMAN Isoform 2 of Heat shock protein HSP 90-alpha OS=Homo sapiens GN=HSP90AA1	Heat shock protein HSP 90-alpha	HSP90AA1	+	4.3369	2.03416		1.44949	0.751051	12	5	5	18.3	7.9	7.9	84.659	0	86.864	386560000	28	P07900;P07900-2;G3V2J8;Q14568;Q58FG0	P07900;P07900-2	20.5156	20.0066	19.5528	22.0563	21.6858	20.7455	22.1115	22.0702	22.7792	22.5438	21.6167	22.5142	22.4653	21.7203	22.401
sp|P61956|SUMO2_HUMAN Small ubiquitin-related modifier 2 OS=Homo sapiens GN=SUMO2 PE=1 SV=3;sp|P61956-2|SUMO2_HUMAN Isoform 2 of Small ubiquitin-related modifier 2 OS=Homo sapiens GN=SUMO2	Small ubiquitin-related modifier 2	SUMO2	+	9.75283	8.33669		1.64162	0.753324	17	17	7	63.2	63.2	33.7	10.871	0	323.31	1230900000000	1368	P61956;P61956-2;J3KRH1	P61956;P61956-2	27.0033	25.8642	24.8555	33.7864	33.9107	33.3408	35.1414	35.0648	33.9323	34.0702	34.6838	34.4323	34.259	33.9846	34.3256
sp|Q7Z417|NUFP2_HUMAN Nuclear fragile X mental retardation-interacting protein 2 OS=Homo sapiens GN=NUFIP2 PE=1 SV=1	Nuclear fragile X mental retardation-interacting protein 2	NUFIP2		3.71697	-1.334		1.12707	-0.490928	79	79	72	65.8	65.8	60.6	76.12	0	323.31	2622300000000	3790	Q7Z417	Q7Z417	32.5546	32.7053	33.089	31.6781	31.6505	32.1229	31.4718	31.3716	31.275	31.0029	30.6588	31.7958	31.2435	31.1598	31.9571
sp|Q6ZRP7|QSOX2_HUMAN Sulfhydryl oxidase 2 OS=Homo sapiens GN=QSOX2 PE=1 SV=3;tr|A0A087X176|A0A087X176_HUMAN Sulfhydryl oxidase OS=Homo sapiens GN=QSOX2 PE=1 SV=1	Sulfhydryl oxidase 2;Sulfhydryl oxidase	QSOX2	+	1.51903	0.641342		1.52283	0.762605	23	23	23	47.3	47.3	47.3	77.528	0	108.48	5048200000	228	Q6ZRP7;A0A087X176;H0Y430	Q6ZRP7;A0A087X176	22.9907	22.9844	24.1185	23.0988	23.4209	23.7821	23.8472	24.0123	23.3569	24.2659	24.0883	23.9974	24.7531	24.8499	24.5977
tr|F8W7U8|F8W7U8_HUMAN Double-strand break repair protein MRE11A OS=Homo sapiens GN=MRE11A PE=1 SV=1;sp|P49959-2|MRE11_HUMAN Isoform 2 of Double-strand break repair protein MRE11A OS=Homo sapiens GN=MRE11A;sp|P49959|MRE11_HUMAN Double-strand break repair p	Double-strand break repair protein MRE11A	MRE11A	+	4.7199	2.79361		1.24321	0.77305	7	7	7	12.2	12.2	12.2	80.521	0	18.097	589400000	26	F8W7U8;P49959-2;P49959;P49959-3;F5GXT0;F5H742;F5H256	F8W7U8;P49959-2;P49959;P49959-3	20.7592	19.4426	19.6346	22.1575	21.8859	22.4345	22.7764	22.6783	24.2754	22.6201	22.8984	23.3696	22.599	22.2495	22.9242
sp|Q8NFH3|NUP43_HUMAN Nucleoporin Nup43 OS=Homo sapiens GN=NUP43 PE=1 SV=1;sp|Q8NFH3-2|NUP43_HUMAN Isoform 2 of Nucleoporin Nup43 OS=Homo sapiens GN=NUP43	Nucleoporin Nup43	NUP43		3.56118	-1.84855		0.845468	-0.535842	16	16	16	56.1	56.1	56.1	42.15	0	323.31	33556000000	311	Q8NFH3;Q8NFH3-2;B4E301;F5H0E3;B4DVD1	Q8NFH3;Q8NFH3-2	27.0986	27.9839	27.8938	26.5214	25.3721	26.7428	25.3836	25.0528	25.5136	25.5753	25.1777	26.0944	26.0427	26.1548	26.0914
sp|O95948|ONEC2_HUMAN One cut domain family member 2 OS=Homo sapiens GN=ONECUT2 PE=2 SV=2	One cut domain family member 2	ONECUT2		1.44821	-0.857276		1.22274	-0.98148	28	28	21	57.5	57.5	48.2	54.303	0	323.31	19055000000	396	O95948;O60422	O95948	25.8717	24.9161	25.5512	25.5934	24.7291	25.653	24.4081	23.5432	25.6799	24.8046	24.3499	24.7833	23.1641	24.1777	24.1822
sp|Q96IT1|ZN496_HUMAN Zinc finger protein 496 OS=Homo sapiens GN=ZNF496 PE=1 SV=1;sp|Q96IT1-2|ZN496_HUMAN Isoform 2 of Zinc finger protein 496 OS=Homo sapiens GN=ZNF496;tr|A0A0C4DGR5|A0A0C4DGR5_HUMAN Zinc finger protein 496 (Fragment) OS=Homo sapiens GN=ZN	Zinc finger protein 496	ZNF496	+	4.84677	1.84248		1.89078	0.779765	8	8	8	25	25	25	66.907	0	17.165	886660000	43	Q96IT1;Q96IT1-2;A0A0C4DGR5	Q96IT1;Q96IT1-2;A0A0C4DGR5	21.8136	21.1579	21.2378	22.5113	22.6201	22.8509	23.2611	23.8147	23.2804	22.763	23.0321	23.6851	24.1069	23.2863	23.7352
sp|P32242|OTX1_HUMAN Homeobox protein OTX1 OS=Homo sapiens GN=OTX1 PE=1 SV=1	Homeobox protein OTX1	OTX1		3.29038	-1.59459		2.01292	-1.13583	16	16	16	32.5	32.5	32.5	37.327	0	323.31	36200000000	398	P32242;G3V3J3;G3V3P9;P32243;P32243-2;O43186	P32242	27.0605	26.0346	27.0492	26.3221	25.1021	26.4919	24.532	24.8514	24.8566	24.9066	24.8231	25.9409	24.7484	24.2634	24.6034
sp|Q9NYB0|TE2IP_HUMAN Telomeric repeat-binding factor 2-interacting protein 1 OS=Homo sapiens GN=TERF2IP PE=1 SV=1	Telomeric repeat-binding factor 2-interacting protein 1	TERF2IP	+	8.99057	5.63906		1.66121	0.782446	13	13	13	46.9	46.9	46.9	44.259	0	78.931	4511000000	139	Q9NYB0;H3BMI8	Q9NYB0	21.074	20.0293	20.1107	25.2436	25.4232	25.7038	26.4066	26.6648	26.829	26.1358	25.9548	26.8423	25.9277	25.8768	25.516
sp|O60216|RAD21_HUMAN Double-strand-break repair protein rad21 homolog OS=Homo sapiens GN=RAD21 PE=1 SV=2;tr|E5RI01|E5RI01_HUMAN Double-strand-break repair protein rad21 homolog OS=Homo sapiens GN=RAD21 PE=1 SV=1;tr|E5RFZ5|E5RFZ5_HUMAN Double-strand-break	Double-strand-break repair protein rad21 homolog	RAD21	+	4.14645	3.18085		0.785526	0.783215	8	8	8	19.7	19.7	19.7	71.689	0	15.877	677260000	26	O60216;E5RI01;E5RFZ5;E5RG18;E5RJW1;E5RJK5;E5RFV8;E5RIN7;Q9H4I0	O60216;E5RI01;E5RFZ5	20.0068	19.0601	19.5871	20.7978	22.6626	22.9739	23.1547	23.1045	24.2648	22.0882	22.2688	22.55	22.6433	23.0357	23.2421
sp|Q9ULG1|INO80_HUMAN DNA helicase INO80 OS=Homo sapiens GN=INO80 PE=1 SV=2	DNA helicase INO80	INO80	+	1.8734	1.23874		0.990404	0.783882	7	7	7	9.6	9.6	9.6	176.75	0	24.918	248880000	16	Q9ULG1;H0YMN5;A0A087X0U7	Q9ULG1	20.3944	19.5348	20.4724	21.0068	19.9807	21.3666	21.3574	21.2199	23.0297	21.3188	21.0048	22.0929	21.449	21.5928	21.052
tr|J3KSG1|J3KSG1_HUMAN BTB/POZ domain-containing protein KCTD1 (Fragment) OS=Homo sapiens GN=KCTD1 PE=1 SV=1;tr|J3QRK1|J3QRK1_HUMAN BTB/POZ domain-containing protein KCTD1 (Fragment) OS=Homo sapiens GN=KCTD1 PE=1 SV=1;sp|Q719H9|KCTD1_HUMAN BTB/POZ domain-c	BTB/POZ domain-containing protein KCTD1	KCTD1	+	2.85397	2.75837		0.752749	0.784925	5	5	5	26.4	26.4	26.4	23.806	0	17.998	552270000	38	J3KSG1;J3QRK1;Q719H9	J3KSG1;J3QRK1;Q719H9	18.5675	19.6215	21.1281	21.7643	21.7597	22.3022	23.2864	23.251	24.5311	21.5937	21.7399	22.3959	22.3388	22.662	22.7439
sp|P08579|RU2B_HUMAN U2 small nuclear ribonucleoprotein B OS=Homo sapiens GN=SNRPB2 PE=1 SV=1	U2 small nuclear ribonucleoprotein B	SNRPB2	+	2.04254	1.82818		0.800746	0.787638	4	4	4	37.3	37.3	37.3	25.486	0	20.791	300530000	29	P08579	P08579	19.2208	19.4525	21.0187	21.1652	19.9451	22.294	21.4099	21.5483	22.2416	21.1047	21.3578	21.7755	22.9051	22.7452	22.2135
sp|Q8WUQ7|CATIN_HUMAN Cactin OS=Homo sapiens GN=CACTIN PE=1 SV=3;sp|Q8WUQ7-2|CATIN_HUMAN Isoform 2 of Cactin OS=Homo sapiens GN=CACTIN;tr|K7ENY9|K7ENY9_HUMAN Cactin (Fragment) OS=Homo sapiens GN=CACTIN PE=1 SV=1	Cactin	CACTIN	+	7.40648	3.54723		1.96132	0.792352	8	8	8	16.5	16.5	16.5	88.701	0	91.212	906880000	60	Q8WUQ7;Q8WUQ7-2;K7ENY9;K7EIU6;K7EMQ0;K7EQE3	Q8WUQ7;Q8WUQ7-2;K7ENY9	19.4326	20.3205	20.2799	22.8295	22.9183	23.1441	23.5609	23.5048	24.3962	23.3928	23.0554	24.0014	23.902	23.8093	24.1842
sp|P82979|SARNP_HUMAN SAP domain-containing ribonucleoprotein OS=Homo sapiens GN=SARNP PE=1 SV=3;tr|F8VZQ9|F8VZQ9_HUMAN SAP domain-containing ribonucleoprotein OS=Homo sapiens GN=SARNP PE=1 SV=1;tr|H0YHG0|H0YHG0_HUMAN Uncharacterized protein (Fragment) OS=	SAP domain-containing ribonucleoprotein	SARNP	+	2.20772	2.69066		0.488208	0.792775	7	7	7	45.2	45.2	45.2	23.671	0	52.753	953890000	28	P82979;F8VZQ9;H0YHG0;F8VS12	P82979;F8VZQ9;H0YHG0	20.6565	19.9587	19.3159	22.0624	22.198	21.959	21.9136	22.122	25.4565	21.8072	22.5545	23.8757	21.9737	22.0711	24.0187
sp|Q8NAP3|ZBT38_HUMAN Zinc finger and BTB domain-containing protein 38 OS=Homo sapiens GN=ZBTB38 PE=1 SV=2	Zinc finger and BTB domain-containing protein 38	ZBTB38	+	6.08887	8.55974		0.393602	0.798095	52	52	52	49.2	49.2	49.2	134.26	0	323.31	45930000000	1001	Q8NAP3;D6RBC4;D6R9I1;D6RJE1;D6RE69;D6RHD1;D6RGK1;D6R9U6;D6RC86;D6RAC4	Q8NAP3	20.072	20.4857	20.2053	27.6072	27.6585	29.3806	29.958	28.7994	30.4324	30.0716	29.1594	30.6454	27.4432	28.2525	26.3603
tr|A0A0D9SEJ8|A0A0D9SEJ8_HUMAN Suppressor of hairy wing homolog 2 (Drosophila), isoform CRA_b OS=Homo sapiens GN=ZNF280B PE=1 SV=1;sp|Q86YH2|Z280B_HUMAN Zinc finger protein 280B OS=Homo sapiens GN=ZNF280B PE=1 SV=2	Zinc finger protein 280B	ZNF280B	+	3.41492	0.597134		2.71027	0.807253	6	5	3	17.3	15.7	9.6	61.525	0	33.784	696980000	32	A0A0D9SEJ8;Q86YH2	A0A0D9SEJ8;Q86YH2	21.9887	22.1095	22.1148	22.2302	21.9885	21.9695	23.479	23.2443	23.0734	22.7344	22.6061	22.6376	22.7001	22.6164	22.7384
sp|O14776-2|TCRG1_HUMAN Isoform 2 of Transcription elongation regulator 1 OS=Homo sapiens GN=TCERG1;sp|O14776|TCRG1_HUMAN Transcription elongation regulator 1 OS=Homo sapiens GN=TCERG1 PE=1 SV=2;tr|G3V220|G3V220_HUMAN Transcription elongation regulator 1 O	Transcription elongation regulator 1	TCERG1	+	9.06648	4.175		2.32199	0.810958	15	15	15	19.7	19.7	19.7	121.69	0	48.174	1354000000	104	O14776-2;O14776;G3V220;Q5VWI1	O14776-2;O14776;G3V220	20.2539	19.5575	19.9105	23.439	23.2706	23.7126	24.0938	24.0594	25.0842	24.206	24.0748	24.3941	24.4583	24.368	23.8266
sp|Q08211|DHX9_HUMAN ATP-dependent RNA helicase A OS=Homo sapiens GN=DHX9 PE=1 SV=4	ATP-dependent RNA helicase A	DHX9	+	2.87903	1.56158		1.43195	0.812318	53	53	53	49.1	49.1	49.1	140.96	0	323.31	22268000000	874	Q08211;Q08211-2	Q08211	25.8118	25.6382	26.9816	26.6327	27.0096	27.6464	28.5427	28.4005	27.8245	28.0879	27.4318	27.2101	28.3493	28.0712	27.2587
sp|Q9NR12|PDLI7_HUMAN PDZ and LIM domain protein 7 OS=Homo sapiens GN=PDLIM7 PE=1 SV=1;sp|Q9NR12-2|PDLI7_HUMAN Isoform 2 of PDZ and LIM domain protein 7 OS=Homo sapiens GN=PDLIM7;tr|D6RF83|D6RF83_HUMAN PDZ and LIM domain protein 7 (Fragment) OS=Homo sapien	PDZ and LIM domain protein 7	PDLIM7		3.97119	-0.725437		3.67921	-1.51747	6	6	6	16.8	16.8	16.8	49.844	0	13.581	519350000	71	Q9NR12;Q9NR12-2;D6RF83;D6RH06;Q9NR12-3;Q9NR12-5;Q9NR12-6;Q9NR12-4;D6RAN1;H7BYK4	Q9NR12;Q9NR12-2;D6RF83;D6RH06;Q9NR12-3;Q9NR12-5;Q9NR12-6;Q9NR12-4;D6RAN1;H7BYK4	22.5388	22.5575	22.0318	22.6692	23.396	22.3009	21.4896	21.1341	21.6374	21.4997	21.4521	21.4527	20.6256	20.772	21.3778
sp|Q3L8U1-2|CHD9_HUMAN Isoform 2 of Chromodomain-helicase-DNA-binding protein 9 OS=Homo sapiens GN=CHD9;sp|Q3L8U1-3|CHD9_HUMAN Isoform 3 of Chromodomain-helicase-DNA-binding protein 9 OS=Homo sapiens GN=CHD9;sp|Q3L8U1|CHD9_HUMAN Chromodomain-helicase-DNA-b	Chromodomain-helicase-DNA-binding protein 9	CHD9	+	5.6649	4.19154		0.98905	0.812902	36	17	16	17	11.2	10.9	324.05	0	66.186	1159700000	66	Q3L8U1-2;Q3L8U1-3;Q3L8U1;H3BTW3;A0A087WU44;J3KRH9;J3KSW5;H3BSP3	Q3L8U1-2;Q3L8U1-3;Q3L8U1;H3BTW3	19.8633	19.941	18.6811	22.996	22.9982	23.2367	23.0239	23.2298	24.7801	23.5054	23.2496	24.277	24.6962	24.8722	23.3748
sp|Q13523|PRP4B_HUMAN Serine/threonine-protein kinase PRP4 homolog OS=Homo sapiens GN=PRPF4B PE=1 SV=3;tr|H0YDJ3|H0YDJ3_HUMAN Serine/threonine-protein kinase PRP4 homolog (Fragment) OS=Homo sapiens GN=PRPF4B PE=1 SV=1	Serine/threonine-protein kinase PRP4 homolog	PRPF4B	+	2.15213	1.87724		0.834733	0.816007	38	38	38	35.4	35.4	35.4	116.99	0	323.31	12648000000	572	Q13523;H0YDJ3	Q13523;H0YDJ3	24.9427	25.5179	23.7056	25.6438	25.1544	27.1637	26.1753	25.9582	27.8462	27.376	26.7754	27.6994	26.3076	26.2842	26.8075
sp|P24278|ZBT25_HUMAN Zinc finger and BTB domain-containing protein 25 OS=Homo sapiens GN=ZBTB25 PE=1 SV=2	Zinc finger and BTB domain-containing protein 25	ZBTB25	+	6.42067	4.19255		1.14643	0.822243	9	9	9	37.5	37.5	37.5	48.99	0	47.541	1505200000	51	P24278;G3V351;G3V2K3	P24278	19.9807	20.1901	19.4116	23.1466	22.6302	24.5332	24.4658	23.8501	24.4531	24.5041	23.2516	24.5171	24.8195	24.012	24.457
sp|Q92620|PRP16_HUMAN Pre-mRNA-splicing factor ATP-dependent RNA helicase PRP16 OS=Homo sapiens GN=DHX38 PE=1 SV=2	Pre-mRNA-splicing factor ATP-dependent RNA helicase PRP16	DHX38	+	3.54764	1.81068		1.71	0.837652	5	5	5	6.6	6.6	6.6	140.5	0	22.23	268100000	13	Q92620;J3KTG2;H3BV01;H3BQT9;J3KRT1;Q92620-2	Q92620	19.8718	20.4773	18.9331	21.0591	20.865	20.9054	21.594	21.6715	23.0152	21.5762	21.7484	21.7255	21.216	21.5342	21.9464
sp|Q8WWQ0|PHIP_HUMAN PH-interacting protein OS=Homo sapiens GN=PHIP PE=1 SV=2	PH-interacting protein	PHIP	+	7.09924	4.77064		1.46365	0.839236	29	29	29	23.4	23.4	23.4	206.69	0	323.31	4482800000	229	Q8WWQ0	Q8WWQ0	20.7911	20.0608	21.6711	24.6125	24.7493	25.5848	25.7373	25.7211	26.8182	25.4057	25.2036	26.0722	25.8586	25.3091	26.2671
tr|E9PHV5|E9PHV5_HUMAN Sperm-specific antigen 2 OS=Homo sapiens GN=SSFA2 PE=1 SV=1;sp|P28290-2|SSFA2_HUMAN Isoform 2 of Sperm-specific antigen 2 OS=Homo sapiens GN=SSFA2;sp|P28290|SSFA2_HUMAN Sperm-specific antigen 2 OS=Homo sapiens GN=SSFA2 PE=1 SV=3;tr|E	Sperm-specific antigen 2	SSFA2	+	1.31845	0.646753		1.78517	0.843969	2	2	2	2.3	2.3	2.3	136.14	0.0022563	3.8423	109150000	6	E9PHV5;P28290-2;P28290;E7EUL7;P28290-3	E9PHV5;P28290-2;P28290;E7EUL7;P28290-3	20.4148	18.9993	20.9458	19.871	20.9222	19.6081	20.6934	20.7841	20.9139	21.0685	21.0735	21.7763	21.0956	20.7893	20.6049
sp|Q8N8R7|AL14E_HUMAN ARL14 effector protein OS=Homo sapiens GN=ARL14EP PE=1 SV=1;tr|E9PRK7|E9PRK7_HUMAN ARL14 effector protein (Fragment) OS=Homo sapiens GN=ARL14EP PE=1 SV=1	ARL14 effector protein	ARL14EP	+	2.24379	1.82835		0.94188	0.849983	3	3	3	15.8	15.8	15.8	29.337	0	14.748	238360000	15	Q8N8R7;E9PRK7	Q8N8R7;E9PRK7	18.8761	20.5438	19.1069	21.0861	20.7336	20.2797	23.037	21.1748	22.852	21.1978	21.0951	21.209	21.1917	21.2806	20.9101
sp|Q8IWS0|PHF6_HUMAN PHD finger protein 6 OS=Homo sapiens GN=PHF6 PE=1 SV=1;tr|A0A0D9SGE8|A0A0D9SGE8_HUMAN PHD finger protein 6 OS=Homo sapiens GN=PHF6 PE=1 SV=1;sp|Q8IWS0-3|PHF6_HUMAN Isoform 3 of PHD finger protein 6 OS=Homo sapiens GN=PHF6;sp|Q8IWS0-5|P	PHD finger protein 6	PHF6		2.21468	-0.999453		1.45159	-0.841821	26	26	26	71.8	71.8	71.8	41.29	0	100.46	9423400000	270	Q8IWS0;A0A0D9SGE8;Q8IWS0-3;Q8IWS0-5;Q5JRC6;Q8IWS0-4;Q8IWS0-2	Q8IWS0;A0A0D9SGE8;Q8IWS0-3;Q8IWS0-5;Q5JRC6;Q8IWS0-4;Q8IWS0-2	25.1931	25.7309	25.0055	24.4919	25.8375	24.4958	24.2896	24.7946	24.0461	23.5708	23.7211	24.6721	23.8073	23.7593	24.2383
sp|Q8N1W2|ZN710_HUMAN Zinc finger protein 710 OS=Homo sapiens GN=ZNF710 PE=2 SV=2;tr|H0YLZ7|H0YLZ7_HUMAN Zinc finger protein 710 (Fragment) OS=Homo sapiens GN=ZNF710 PE=1 SV=1;tr|H0YLC4|H0YLC4_HUMAN Zinc finger protein 710 (Fragment) OS=Homo sapiens GN=ZNF	Zinc finger protein 710	ZNF710	+	1.8408	2.06805		0.635724	0.851723	4	4	4	11.6	11.6	11.6	74.46	0	33.545	337210000	24	Q8N1W2;H0YLZ7;H0YLC4;Q8N895	Q8N1W2;H0YLZ7;H0YLC4	19.3334	19.7023	21.0017	22.1921	22.1382	19.9949	22.7252	23.0193	23.29	22.4356	22.0799	23.0522	21.4652	20.3254	22.2483
sp|Q13123|RED_HUMAN Protein Red OS=Homo sapiens GN=IK PE=1 SV=3	Protein Red	IK	+	5.87435	4.63892		1.14597	0.854423	13	13	13	36.8	36.8	36.8	65.601	0	90.072	1917000000	137	Q13123;E7EQZ7;Q9H4P6;D6REL4;D6RAY9;A0A0C4DGW5;D6RCQ4	Q13123	19.4424	21.2102	19.3435	24.1987	23.8577	23.9341	25.1702	24.8825	25.9968	24.1969	24.0716	24.1944	25.8565	24.6385	24.6535
sp|Q71F23|CENPU_HUMAN Centromere protein U OS=Homo sapiens GN=CENPU PE=1 SV=1;sp|Q71F23-2|CENPU_HUMAN Isoform 2 of Centromere protein U OS=Homo sapiens GN=CENPU	Centromere protein U	CENPU	+	5.22464	3.82544		0.940061	0.860103	8	8	8	27	27	27	47.521	0	22.649	1024300000	106	Q71F23;Q71F23-2;Q09GN1;Q71F23-3	Q71F23;Q71F23-2	20.4157	20.2881	19.8973	23.2912	23.5562	23.2947	25.4346	25.5208	24.3689	23.4898	23.4461	23.2089	24.2948	24.5067	23.897
tr|H7BXF5|H7BXF5_HUMAN Histone deacetylase complex subunit SAP130 OS=Homo sapiens GN=SAP130 PE=1 SV=1;sp|Q9H0E3-2|SP130_HUMAN Isoform 2 of Histone deacetylase complex subunit SAP130 OS=Homo sapiens GN=SAP130;sp|Q9H0E3|SP130_HUMAN Histone deacetylase comple	Histone deacetylase complex subunit SAP130	SAP130	+	6.99374	6.07146		0.846922	0.860523	7	7	7	11.2	11.2	11.2	111.28	0	323.31	8295600000	85	H7BXF5;Q9H0E3-2;Q9H0E3;Q9H0E3-3	H7BXF5;Q9H0E3-2;Q9H0E3;Q9H0E3-3	19.9719	19.6922	19.7821	25.0855	25.3718	25.2672	25.3944	25.6796	27.3175	25.3747	25.3602	27.3111	25.7402	25.4894	27.251
sp|Q9NRL2|BAZ1A_HUMAN Bromodomain adjacent to zinc finger domain protein 1A OS=Homo sapiens GN=BAZ1A PE=1 SV=2;sp|Q9NRL2-2|BAZ1A_HUMAN Isoform 2 of Bromodomain adjacent to zinc finger domain protein 1A OS=Homo sapiens GN=BAZ1A	Bromodomain adjacent to zinc finger domain protein 1A	BAZ1A	+	4.63569	2.16845		1.76112	0.861505	11	11	11	10.6	10.6	10.6	178.7	0	22.645	564250000	41	Q9NRL2;Q9NRL2-2;A0A087WWN7	Q9NRL2;Q9NRL2-2	20.3565	19.8687	20.936	21.7678	21.8458	22.1146	21.984	22.2458	22.8965	22.372	23.6347	23.0578	22.886	23.0555	22.8058
sp|Q02809|PLOD1_HUMAN Procollagen-lysine,2-oxoglutarate 5-dioxygenase 1 OS=Homo sapiens GN=PLOD1 PE=1 SV=2;sp|Q02809-2|PLOD1_HUMAN Isoform 2 of Procollagen-lysine,2-oxoglutarate 5-dioxygenase 1 OS=Homo sapiens GN=PLOD1	Procollagen-lysine,2-oxoglutarate 5-dioxygenase 1	PLOD1		1.4331	-0.80152		0.689867	-0.459075	49	49	49	67.7	67.7	67.7	83.549	0	323.31	31526000000	886	Q02809;Q02809-2;Q5JXB7;Q5JXB8	Q02809;Q02809-2	27.2398	27.1831	26.6953	26.2425	26.4108	27.0932	25.6222	25.3251	25.8974	26.8692	26.6328	26.5617	26.1946	26.3048	25.7
sp|P11021|GRP78_HUMAN 78 kDa glucose-regulated protein OS=Homo sapiens GN=HSPA5 PE=1 SV=2	78 kDa glucose-regulated protein	HSPA5	+	6.6266	5.02175		1.19332	0.868254	32	31	31	52.3	52.3	52.3	72.332	0	323.31	8109300000	402	P11021	P11021	19.9685	20.6959	21.6334	25.092	25.0029	25.3146	26.8679	26.6193	27.0615	26.0536	25.861	25.563	25.4383	25.4648	25.1133
sp|Q7L2Z9|CENPQ_HUMAN Centromere protein Q OS=Homo sapiens GN=CENPQ PE=1 SV=1	Centromere protein Q	CENPQ	+	3.72125	3.21316		0.741684	0.871786	10	10	10	49.3	49.3	49.3	30.595	0	36.62	846300000	63	Q7L2Z9	Q7L2Z9	20.6298	20.2559	20.3767	22.9345	22.8432	23.1626	25.2549	25.0228	24.3128	22.8333	22.7875	22.3231	24.032	24.2182	23.8825
tr|H3BV80|H3BV80_HUMAN RNA-binding protein with serine-rich domain 1 OS=Homo sapiens GN=RNPS1 PE=1 SV=2;tr|H3BMM9|H3BMM9_HUMAN RNA-binding protein with serine-rich domain 1 (Fragment) OS=Homo sapiens GN=RNPS1 PE=1 SV=1;tr|H3BTC0|H3BTC0_HUMAN RNA-binding pr	RNA-binding protein with serine-rich domain 1	RNPS1	+	3.64474	2.05694		1.25071	0.873969	7	7	7	28.9	28.9	28.9	24.561	0	49.299	1538800000	101	H3BV80;H3BMM9;H3BTC0;Q15287;H3BMS0;Q15287-3;Q15287-2;H3BPG5;H3BRK4;H3BTV0;H3BNI3;H3BP82;H3BTR6;H3BUG0;H3BTY0;H3BNU7;H3BUL0	H3BV80;H3BMM9;H3BTC0;Q15287;H3BMS0;Q15287-3;Q15287-2	20.2104	20.8239	20.6899	22.0374	21.8253	22.0658	22.9943	22.6533	24.0961	22.3522	21.8172	23.1631	22.5211	22.5504	23.5037
tr|B5MCF9|B5MCF9_HUMAN Pescadillo homolog OS=Homo sapiens GN=PES1 PE=1 SV=1;sp|O00541|PESC_HUMAN Pescadillo homolog OS=Homo sapiens GN=PES1 PE=1 SV=1;sp|O00541-2|PESC_HUMAN Isoform 2 of Pescadillo homolog OS=Homo sapiens GN=PES1;tr|B3KXD6|B3KXD6_HUMAN Pesc	Pescadillo homolog	PES1	+	1.9774	0.767388		1.50306	0.875152	23	23	23	43.8	43.8	43.8	66.077	0	62.783	3686300000	187	B5MCF9;O00541;O00541-2;B3KXD6;H7C267	B5MCF9;O00541;O00541-2;B3KXD6	22.7459	22.6718	22.6371	22.764	22.8444	22.7795	23.7303	24.3549	23.2041	24.2701	24.1435	22.9127	23.847	23.8281	22.7493
sp|O60934|NBN_HUMAN Nibrin OS=Homo sapiens GN=NBN PE=1 SV=1;tr|A0A0C4DG07|A0A0C4DG07_HUMAN Nibrin OS=Homo sapiens GN=NBN PE=1 SV=1	Nibrin	NBN	+	3.47091	2.45906		1.07398	0.875595	16	16	16	34.1	34.1	34.1	84.958	0	61.55	801370000	40	O60934;A0A0C4DG07;E5RGR7;E5RGU1;E5RGN7;E2QRP0;A0A087X1V5	O60934;A0A0C4DG07	21.1131	20.2934	19.6154	21.9049	21.9064	22.6176	22.792	22.5974	24.6934	23.0084	22.7888	23.6765	22.4346	22.3342	22.8419
sp|Q03188|CENPC_HUMAN Centromere protein C OS=Homo sapiens GN=CENPC PE=1 SV=2;tr|H0Y8J2|H0Y8J2_HUMAN Centromere protein C (Fragment) OS=Homo sapiens GN=CENPC PE=1 SV=1;sp|Q03188-2|CENPC_HUMAN Isoform 2 of Centromere protein C OS=Homo sapiens GN=CENPC	Centromere protein C	CENPC	+	6.58506	7.87222		0.585711	0.876761	38	38	38	59	59	59	106.83	0	323.31	14019000000	540	Q03188;H0Y8J2;Q03188-2;H0Y9W1	Q03188;H0Y8J2;Q03188-2	20.4669	19.3184	19.226	26.8243	26.8272	27.0037	29.0844	29.1005	29.0768	26.9089	26.0647	26.1414	28.1437	28.1263	27.2099
sp|O00566|MPP10_HUMAN U3 small nucleolar ribonucleoprotein protein MPP10 OS=Homo sapiens GN=MPHOSPH10 PE=1 SV=2;tr|U3KQ48|U3KQ48_HUMAN U3 small nucleolar ribonucleoprotein protein MPP10 OS=Homo sapiens GN=MPHOSPH10 PE=1 SV=1	U3 small nucleolar ribonucleoprotein protein MPP10	MPHOSPH10	+	5.10108	4.53293		0.969234	0.878211	14	14	14	29.4	29.4	29.4	78.863	0	253.03	3337200000	188	O00566;U3KQ48	O00566;U3KQ48	19.865	22.1056	20.2745	24.5602	24.7221	24.5856	26.4549	26.0468	26.9642	24.7611	24.4261	25.0406	25.4848	25.0223	25.3069
sp|Q9Y4E5-2|ZN451_HUMAN Isoform 2 of E3 SUMO-protein ligase ZNF451 OS=Homo sapiens GN=ZNF451;sp|Q9Y4E5|ZN451_HUMAN E3 SUMO-protein ligase ZNF451 OS=Homo sapiens GN=ZNF451 PE=1 SV=2;tr|E9PH99|E9PH99_HUMAN E3 SUMO-protein ligase ZNF451 OS=Homo sapiens GN=ZNF	Zinc finger protein 451	ZNF451	+	6.39438	8.06549		0.555672	0.878426	89	89	89	80.5	80.5	80.5	115.77	0	323.31	80139000000	1440	Q9Y4E5-2;Q9Y4E5;E9PH99;D6RIA1;D6RAV4	Q9Y4E5-2;Q9Y4E5;E9PH99	21.9081	21.5482	20.1898	28.5229	28.3359	29.0073	27.856	27.5461	29.5592	29.381	28.5495	30.3865	30.4954	30.7757	30.9548
sp|Q13506|NAB1_HUMAN NGFI-A-binding protein 1 OS=Homo sapiens GN=NAB1 PE=1 SV=2;tr|B8ZZS2|B8ZZS2_HUMAN NGFI-A binding protein 1 (EGR1 binding protein 1), isoform CRA_b OS=Homo sapiens GN=NAB1 PE=1 SV=1;sp|Q13506-2|NAB1_HUMAN Isoform Short of NGFI-A-binding	NGFI-A-binding protein 1	NAB1	+	1.67766	1.29174		0.915484	0.894631	5	5	5	19.3	19.3	19.3	54.401	0	55.54	237520000	12	Q13506;B8ZZS2;Q13506-2;C9J3V0;C9JL92;C9JID4;C9JFF6;C9JJ42;H0Y4C5	Q13506;B8ZZS2;Q13506-2	19.6107	20.0808	20.0368	20.6869	20.7931	20.1107	21.2125	21.6141	23.414	20.7971	20.9739	22.125	21.059	20.8973	20.7308
sp|P46060|RAGP1_HUMAN Ran GTPase-activating protein 1 OS=Homo sapiens GN=RANGAP1 PE=1 SV=1	Ran GTPase-activating protein 1	RANGAP1	+	10.2549	12.9442		0.798286	0.904063	50	50	49	71.9	71.9	70.4	63.541	0	323.31	233270000000	1736	P46060;H0Y4Q3;B0QYT5;B0QYT4;B0QYT6	P46060	18.6445	18.2737	18.2257	30.3288	30.4279	31.1856	31.7889	31.5801	33.0574	31.3981	31.1352	32.4377	30.4205	29.9638	32.1822
sp|P20264|PO3F3_HUMAN POU domain, class 3, transcription factor 3 OS=Homo sapiens GN=POU3F3 PE=2 SV=2	POU domain, class 3, transcription factor 3	POU3F3		3.82693	-1.14637		3.59382	-1.54136	19	19	19	35	35	35	50.326	0	323.31	48158000000	476	P20264;P49335;P20265-3;P20265-2;P20265;Q03052;U3KQH6;Q01860-2;Q06416;Q01860;Q9UKI9-3;Q9UKI9;Q9UKI9-2	P20264	26.748	27.5371	27.9877	27.1414	27.1442	28.0162	25.7313	25.9867	26.2985	25.7574	25.6739	26.4474	25.3748	25.4319	26.3313
sp|P12956|XRCC6_HUMAN X-ray repair cross-complementing protein 6 OS=Homo sapiens GN=XRCC6 PE=1 SV=2;tr|B1AHC9|B1AHC9_HUMAN X-ray repair cross-complementing protein 6 OS=Homo sapiens GN=XRCC6 PE=1 SV=1;sp|P12956-2|XRCC6_HUMAN Isoform 2 of X-ray repair cross	X-ray repair cross-complementing protein 6	XRCC6	+	9.26565	4.8293		2.12078	0.904493	18	18	18	39.1	39.1	39.1	69.842	0	100.98	2465800000	153	P12956;B1AHC9;P12956-2	P12956;B1AHC9;P12956-2	20.1424	20.0542	19.8556	24.066	23.9367	24.5023	24.2751	24.5564	25.2412	25.2796	24.9526	25.4291	25.1518	25.0984	25.6713
sp|Q9Y3B9|RRP15_HUMAN RRP15-like protein OS=Homo sapiens GN=RRP15 PE=1 SV=2	RRP15-like protein	RRP15	+	2.3844	2.13718		0.812058	0.913593	5	5	5	24.8	24.8	24.8	31.484	0	14.774	721270000	28	Q9Y3B9	Q9Y3B9	20.481	19.7895	20.9463	22.0535	21.9615	21.5578	22.1889	21.9593	24.8271	22.4783	22.2303	23.882	22.521	21.8682	22.9854
sp|O94916-2|NFAT5_HUMAN Isoform A of Nuclear factor of activated T-cells 5 OS=Homo sapiens GN=NFAT5;sp|O94916-3|NFAT5_HUMAN Isoform B of Nuclear factor of activated T-cells 5 OS=Homo sapiens GN=NFAT5;sp|O94916|NFAT5_HUMAN Nuclear factor of activated T-cell	Nuclear factor of activated T-cells 5	NFAT5	+	3.31595	1.73083		1.39636	0.914687	3	3	3	4.3	4.3	4.3	157.98	0	35.047	265210000	27	O94916-2;O94916-3;O94916;O94916-4;O94916-5	O94916-2;O94916-3;O94916;O94916-4;O94916-5	20.0248	20.0529	19.5777	20.8156	20.369	21.6053	21.539	21.3511	22.6078	21.7767	21.4371	23.0085	21.6873	21.52	21.6741
tr|H7BXH2|H7BXH2_HUMAN Serine/threonine-protein phosphatase 6 regulatory subunit 3 OS=Homo sapiens GN=PPP6R3 PE=1 SV=1;tr|E9PKF6|E9PKF6_HUMAN Serine/threonine-protein phosphatase 6 regulatory subunit 3 OS=Homo sapiens GN=PPP6R3 PE=1 SV=1;sp|Q5H9R7-4|PP6R3_	Serine/threonine-protein phosphatase 6 regulatory subunit 3	PPP6R3		3.25702	-1.41941		1.40396	-0.678318	21	21	21	35.7	35.7	35.7	92.407	0	210.07	2175600000	127	H7BXH2;E9PKF6;Q5H9R7-4;Q5H9R7-6;Q5H9R7-2;Q5H9R7;Q5H9R7-5;Q5H9R7-3;H0YEN2;E9PQP7;H0YDW1;E9PK08;E9PNN8;E9PJD8;E9PKG4;H0YEV0	H7BXH2;E9PKF6;Q5H9R7-4;Q5H9R7-6;Q5H9R7-2;Q5H9R7;Q5H9R7-5;Q5H9R7-3;H0YEN2;E9PQP7	24.0678	24.6041	23.5943	23.4985	22.9992	23.0365	22.4589	23.0741	22.697	22.674	22.2853	22.1997	22.0339	21.8534	23.2214
sp|Q9NYP9|MS18A_HUMAN Protein Mis18-alpha OS=Homo sapiens GN=MIS18A PE=1 SV=1	Protein Mis18-alpha	MIS18A	+	2.92537	1.53754		1.34056	0.919159	3	3	3	13.7	13.7	13.7	25.863	0	6.4504	374290000	26	Q9NYP9	Q9NYP9	20.8467	20.9161	20.9052	21.8808	21.5013	21.8304	23.3676	23.9932	22.9692	21.947	22.4027	22.1065	22.5467	22.3954	22.1816
sp|Q9HCU5|PREB_HUMAN Prolactin regulatory element-binding protein OS=Homo sapiens GN=PREB PE=1 SV=2;tr|B5MC98|B5MC98_HUMAN Prolactin regulatory element-binding protein OS=Homo sapiens GN=PREB PE=1 SV=1	Prolactin regulatory element-binding protein	PREB		3.08737	-1.07969		2.68823	-1.29973	19	19	19	59.5	59.5	59.5	45.468	0	290.19	9906500000	252	Q9HCU5;B5MC98;H7C2N7;H7C0W3;F8WCS5	Q9HCU5;B5MC98	24.9096	25.1972	26.0294	25.2076	25.4253	25.1886	24.1279	23.4808	23.4573	24.3824	24.1745	23.2557	24.7206	24.5066	23.6614
sp|P78527|PRKDC_HUMAN DNA-dependent protein kinase catalytic subunit OS=Homo sapiens GN=PRKDC PE=1 SV=3;sp|P78527-2|PRKDC_HUMAN Isoform 2 of DNA-dependent protein kinase catalytic subunit OS=Homo sapiens GN=PRKDC	DNA-dependent protein kinase catalytic subunit	PRKDC		2.09717	-0.602587		2.46438	-1.20966	125	125	125	35.4	35.4	35.4	469.08	0	323.31	20548000000	1171	P78527;P78527-2;F5GX40	P78527;P78527-2	26.5476	26.8206	27.9462	27.2748	27.4372	27.5163	25.6287	25.4595	26.0219	26.6655	26.5359	26.5737	25.8932	25.9729	27.0469
sp|Q9Y3S2|ZN330_HUMAN Zinc finger protein 330 OS=Homo sapiens GN=ZNF330 PE=1 SV=1;tr|D6R9C8|D6R9C8_HUMAN Zinc finger protein 330 (Fragment) OS=Homo sapiens GN=ZNF330 PE=1 SV=7;tr|D6R8Y9|D6R8Y9_HUMAN Zinc finger protein 330 (Fragment) OS=Homo sapiens GN=ZNF	Zinc finger protein 330	ZNF330	+	1.7218	1.72433		0.725099	0.925591	4	4	4	22.2	22.2	22.2	36.201	0	8.6573	188310000	17	Q9Y3S2;D6R9C8;D6R8Y9;D6RBR7	Q9Y3S2;D6R9C8;D6R8Y9;D6RBR7	19.6715	19.7736	19.6273	22.1691	20.0783	19.9154	22.1021	23.1516	21.8139	21.9328	21.5223	22.0999	20.7101	19.9694	21.5164
sp|Q8NC51-4|PAIRB_HUMAN Isoform 4 of Plasminogen activator inhibitor 1 RNA-binding protein OS=Homo sapiens GN=SERBP1;sp|Q8NC51-3|PAIRB_HUMAN Isoform 3 of Plasminogen activator inhibitor 1 RNA-binding protein OS=Homo sapiens GN=SERBP1;sp|Q8NC51-2|PAIRB_HUMA	Plasminogen activator inhibitor 1 RNA-binding protein	SERBP1	+	1.50566	1.05269		1.01674	0.925847	8	8	8	35.7	35.7	35.7	42.426	0	170.67	1398400000	56	Q8NC51-4;Q8NC51-3;Q8NC51-2;Q8NC51	Q8NC51-4;Q8NC51-3;Q8NC51-2;Q8NC51	22.303	22.2351	22.7317	22.9009	22.7731	22.6706	23.9269	24.1963	24.5142	24.0065	23.3052	24.8566	22.4992	22.3947	23.6669
sp|Q9BUJ2-2|HNRL1_HUMAN Isoform 2 of Heterogeneous nuclear ribonucleoprotein U-like protein 1 OS=Homo sapiens GN=HNRNPUL1;sp|Q9BUJ2|HNRL1_HUMAN Heterogeneous nuclear ribonucleoprotein U-like protein 1 OS=Homo sapiens GN=HNRNPUL1 PE=1 SV=2;tr|M0R3F1|M0R3F1_	Heterogeneous nuclear ribonucleoprotein U-like protein 1	HNRNPUL1	+	8.5615	5.66061		2.02187	0.929671	16	16	16	32.7	32.7	32.7	90.291	0	159.75	4356100000	145	Q9BUJ2-2;Q9BUJ2;M0R3F1;A0A0A0MRA5;B7Z4B8;Q9BUJ2-4;Q9BUJ2-3;M0QYZ0;M0QYI8;M0QYM5;M0R247;A0A087X1I2;Q9BUJ2-5	Q9BUJ2-2;Q9BUJ2;M0R3F1;A0A0A0MRA5;B7Z4B8;Q9BUJ2-4;Q9BUJ2-3;M0QYZ0	19.8413	20.8804	19.3928	24.8386	24.7497	25.4163	25.7686	25.6712	27.0297	25.6979	25.721	26.2154	25.7123	25.6007	25.964
sp|Q4G0J3|LARP7_HUMAN La-related protein 7 OS=Homo sapiens GN=LARP7 PE=1 SV=1;sp|Q4G0J3-3|LARP7_HUMAN Isoform 3 of La-related protein 7 OS=Homo sapiens GN=LARP7;tr|D6R9Z6|D6R9Z6_HUMAN La-related protein 7 (Fragment) OS=Homo sapiens GN=LARP7 PE=1 SV=1;tr|H0	La-related protein 7	LARP7	+	2.38037	2.02728		0.998038	0.93225	3	3	3	6.5	6.5	6.5	66.898	0	6.4017	184300000	9	Q4G0J3;Q4G0J3-3;D6R9Z6;H0YA82;Q4G0J3-2;D6RFF0	Q4G0J3;Q4G0J3-3;D6R9Z6;H0YA82;Q4G0J3-2	20.4376	18.5943	18.9079	22.0121	19.2903	20.6216	21.9773	21.7182	22.2349	22.1631	21.0598	21.3871	20.8366	21.8344	20.9511
sp|Q13308|PTK7_HUMAN Inactive tyrosine-protein kinase 7 OS=Homo sapiens GN=PTK7 PE=1 SV=2;sp|Q13308-6|PTK7_HUMAN Isoform 6 of Inactive tyrosine-protein kinase 7 OS=Homo sapiens GN=PTK7;sp|Q13308-3|PTK7_HUMAN Isoform 3 of Inactive tyrosine-protein kinase 7	Inactive tyrosine-protein kinase 7	PTK7		5.22777	-0.882797		4.86492	-1.85137	18	18	18	26.7	26.7	26.7	118.39	0	29.326	3214900000	101	Q13308;Q13308-6;Q13308-3;Q13308-2;Q13308-4;Q13308-5;C9JQR6;H0Y8F1;Q86X91;F8WDG7;C9J9E8;H7C5L0	Q13308;Q13308-6;Q13308-3;Q13308-2;Q13308-4;Q13308-5	23.2794	23.7693	23.9532	24.3554	23.9412	24.2225	22.4151	21.9071	22.1924	22.4853	22.4498	21.8819	23.0038	22.6364	21.9233
sp|O15042-2|SR140_HUMAN Isoform 2 of U2 snRNP-associated SURP motif-containing protein OS=Homo sapiens GN=U2SURP;sp|O15042|SR140_HUMAN U2 snRNP-associated SURP motif-containing protein OS=Homo sapiens GN=U2SURP PE=1 SV=2;tr|E7ET15|E7ET15_HUMAN U2 snRNP-ass	U2 snRNP-associated SURP motif-containing protein	U2SURP	+	8.1711	4.43068		1.92902	0.934587	17	17	17	22.6	22.6	22.6	118.23	0	93.479	1748400000	74	O15042-2;O15042;E7ET15;H0Y8D9;E7EW00;O15042-3;C9JDJ7;C9J5L1;U3KPT1;H7C4V2	O15042-2;O15042;E7ET15;H0Y8D9;E7EW00	19.5029	19.9421	20.0045	24.0161	23.2297	23.3928	23.9074	24.0915	25.4627	24.4075	24.0512	24.7197	24.6763	24.5571	24.454
sp|Q9Y4W2-3|LAS1L_HUMAN Isoform 3 of Ribosomal biogenesis protein LAS1L OS=Homo sapiens GN=LAS1L;sp|Q9Y4W2-2|LAS1L_HUMAN Isoform 2 of Ribosomal biogenesis protein LAS1L OS=Homo sapiens GN=LAS1L;sp|Q9Y4W2|LAS1L_HUMAN Ribosomal biogenesis protein LAS1L OS=Ho	Ribosomal biogenesis protein LAS1L	LAS1L	+	4.03369	2.08111		1.50663	0.949246	9	9	9	27.3	27.3	27.3	76.844	0	53.944	429460000	35	Q9Y4W2-3;Q9Y4W2-2;Q9Y4W2;Q9Y4W2-4	Q9Y4W2-3;Q9Y4W2-2;Q9Y4W2	19.9536	20.057	20.4312	21.5227	20.8114	22.2153	22.5534	22.7273	23.7028	22.2579	22.0842	22.4168	21.8712	22.1666	22.4111
tr|Q5HY54|Q5HY54_HUMAN Filamin-A OS=Homo sapiens GN=FLNA PE=1 SV=1;sp|P21333-2|FLNA_HUMAN Isoform 2 of Filamin-A OS=Homo sapiens GN=FLNA;sp|P21333|FLNA_HUMAN Filamin-A OS=Homo sapiens GN=FLNA PE=1 SV=4;tr|Q60FE5|Q60FE5_HUMAN Filamin A OS=Homo sapiens GN=FL	Filamin-A	FLNA	+	2.06858	0.778882		1.66899	0.979579	104	104	93	59.4	59.4	57.2	276.55	0	323.31	45085000000	1643	Q5HY54;P21333-2;P21333;Q60FE5;A0A087WWY3;F8WE98;H0Y5C6;H0Y5F3;H7C2E7	Q5HY54;P21333-2;P21333;Q60FE5;A0A087WWY3	27.8143	28.0596	28.1885	28.0218	27.9781	28.1951	28.952	29.009	29.7772	29.1982	28.8121	29.7803	28.2197	28.1397	29.513
tr|A0A0A0MRP6|A0A0A0MRP6_HUMAN Probable global transcription activator SNF2L1 OS=Homo sapiens GN=SMARCA1 PE=1 SV=1;tr|B7ZLQ5|B7ZLQ5_HUMAN Probable global transcription activator SNF2L1 OS=Homo sapiens GN=SMARCA1 PE=1 SV=1;sp|P28370-2|SMCA1_HUMAN Isoform 2	Probable global transcription activator SNF2L1	SMARCA1	+	7.12898	5.02762		1.67089	0.980392	24	24	18	30.5	30.5	21.5	122.86	0	128.68	2925000000	200	A0A0A0MRP6;B7ZLQ5;P28370-2;P28370	A0A0A0MRP6;B7ZLQ5;P28370-2;P28370	20.8096	20.0095	19.1099	24.1363	24.2595	24.4101	24.935	25.1701	26.638	25.2189	25.1794	25.5781	25.1694	24.8517	24.5006
sp|Q9BUA3|CK084_HUMAN Uncharacterized protein C11orf84 OS=Homo sapiens GN=C11orf84 PE=1 SV=3	Uncharacterized protein C11orf84	C11orf84	+	5.03556	2.96932		1.39385	0.981531	5	5	5	23.6	23.6	23.6	41.036	0	57.523	954340000	41	Q9BUA3	Q9BUA3	20.4431	20.1936	20.4126	22.646	22.4684	22.6344	23.0629	22.6599	23.8868	22.8925	22.8076	24.1208	24.4796	24.137	24.0333
sp|P61978-3|HNRPK_HUMAN Isoform 3 of Heterogeneous nuclear ribonucleoprotein K OS=Homo sapiens GN=HNRNPK;sp|P61978|HNRPK_HUMAN Heterogeneous nuclear ribonucleoprotein K OS=Homo sapiens GN=HNRNPK PE=1 SV=1;sp|P61978-2|HNRPK_HUMAN Isoform 2 of Heterogeneous	Heterogeneous nuclear ribonucleoprotein K	HNRNPK	+	1.78158	2.10591		0.894702	0.982784	14	14	14	34.3	34.3	34.3	48.562	0	78.8	1804400000	83	P61978-3;P61978;P61978-2;Q5T6W2;S4R359;S4R457	P61978-3;P61978;P61978-2;Q5T6W2	18.4537	19.8396	21.6677	22.2524	19.9363	21.8788	22.9295	22.6845	22.5319	22.0852	20.4321	23.0339	22.6098	22.4345	22.3062
sp|Q96LX8|ZN597_HUMAN Zinc finger protein 597 OS=Homo sapiens GN=ZNF597 PE=2 SV=1	Zinc finger protein 597	ZNF597	+	2.41026	0.796173		1.91884	0.985418	7	7	7	24.5	24.5	24.5	48.076	0	19.303	1426600000	77	Q96LX8	Q96LX8	22.5297	22.4135	22.8482	22.3985	22.7827	22.7816	24.1337	24.0964	24.2852	22.8178	22.944	23.2904	23.8962	23.5484	23.7448
tr|G8JL98|G8JL98_HUMAN G/T mismatch-specific thymine DNA glycosylase OS=Homo sapiens GN=TDG PE=1 SV=1;sp|Q13569|TDG_HUMAN G/T mismatch-specific thymine DNA glycosylase OS=Homo sapiens GN=TDG PE=1 SV=2;tr|B4E127|B4E127_HUMAN G/T mismatch-specific thymine DN	G/T mismatch-specific thymine DNA glycosylase	TDG	+	5.24508	4.75608		0.967061	0.985484	11	11	11	40.9	40.9	40.9	45.683	0	109.21	3543500000	120	G8JL98;Q13569;B4E127;F5H0I7;H0YH18;F5H539	G8JL98;Q13569;B4E127;F5H0I7	19.5113	21.1431	19.5827	24.1004	24.135	24.0526	25.5341	25.5244	26.2238	24.0631	23.8285	24.5885	24.8055	24.6159	26.5496
sp|Q9NP72|RAB18_HUMAN Ras-related protein Rab-18 OS=Homo sapiens GN=RAB18 PE=1 SV=1;sp|Q9NP72-2|RAB18_HUMAN Isoform 2 of Ras-related protein Rab-18 OS=Homo sapiens GN=RAB18;tr|A0A087X163|A0A087X163_HUMAN Ras-related protein Rab-18 OS=Homo sapiens GN=RAB18	Ras-related protein Rab-18	RAB18		2.0745	-1.68709	+	1.33597	1.49366	11	11	5	61.7	61.7	25.2	22.977	0	31.148	2102700000	100	Q9NP72;Q9NP72-2;A0A087X163;H0Y6T8;Q5W0J0	Q9NP72;Q9NP72-2;A0A087X163;H0Y6T8;Q5W0J0	22.3815	22.0865	22.2591	18.5514	20.2963	19.4574	21.6771	20.5498	19.2825	21.1508	19.8148	20.6934	22.239	22.2163	20.7345
sp|P62316-2|SMD2_HUMAN Isoform 2 of Small nuclear ribonucleoprotein Sm D2 OS=Homo sapiens GN=SNRPD2;sp|P62316|SMD2_HUMAN Small nuclear ribonucleoprotein Sm D2 OS=Homo sapiens GN=SNRPD2 PE=1 SV=1	Small nuclear ribonucleoprotein Sm D2	SNRPD2	+	6.12963	3.52138		1.66803	0.988772	5	5	5	69.4	69.4	69.4	12.398	0	31.017	954800000	49	P62316-2;P62316;K7EJB5;K7ERG4	P62316-2;P62316	19.6994	19.9405	20.5581	22.6953	22.9615	22.8807	22.8992	23.3565	24.5768	23.4968	23.2093	23.984	24.3131	24.2541	24.4214
sp|Q96DT7|ZBT10_HUMAN Zinc finger and BTB domain-containing protein 10 OS=Homo sapiens GN=ZBTB10 PE=1 SV=2;sp|Q96DT7-3|ZBT10_HUMAN Isoform 3 of Zinc finger and BTB domain-containing protein 10 OS=Homo sapiens GN=ZBTB10;sp|Q96DT7-2|ZBT10_HUMAN Isoform 2 of	Zinc finger and BTB domain-containing protein 10	ZBTB10	+	5.21013	4.89229		0.872298	1.0018	17	17	17	27.9	27.9	27.9	94.893	0	290.9	3286800000	148	Q96DT7;Q96DT7-3;Q96DT7-2;Q96DT7-4	Q96DT7;Q96DT7-3;Q96DT7-2;Q96DT7-4	20.5286	20.0978	19.2477	23.5652	23.8073	24.9244	25.1614	25.1469	26.5956	23.7296	23.4945	25.0269	25.4337	25.5937	25.7248
sp|O43395|PRPF3_HUMAN U4/U6 small nuclear ribonucleoprotein Prp3 OS=Homo sapiens GN=PRPF3 PE=1 SV=2	U4/U6 small nuclear ribonucleoprotein Prp3	PRPF3	+	6.78423	3.31711	+	2.14418	1.00371	11	11	11	29.9	29.9	29.9	77.528	0	60.623	1076700000	66	O43395;O43395-3	O43395	20.1119	20.8734	20.4605	23	23.0206	23.1182	23.5715	23.5709	24.8377	23.8055	23.3791	24.0483	24.3947	24.349	24.493
sp|Q14586|ZN267_HUMAN Zinc finger protein 267 OS=Homo sapiens GN=ZNF267 PE=1 SV=3	Zinc finger protein 267	ZNF267	+	4.22109	1.59832	+	2.3758	1.00517	10	10	10	18.8	18.8	18.8	87.375	0	21.828	459510000	41	Q14586;I3L4I6;H3BPW2	Q14586	20.9883	20.2897	21.1227	21.593	21.7339	21.6072	22.6769	22.7055	22.9158	22.6862	22.8716	23.4615	22.4617	22.242	21.8275
sp|Q9H1D9|RPC6_HUMAN DNA-directed RNA polymerase III subunit RPC6 OS=Homo sapiens GN=POLR3F PE=1 SV=1	DNA-directed RNA polymerase III subunit RPC6	POLR3F	+	4.4803	2.88376	+	1.67082	1.01049	4	4	4	13.6	13.6	13.6	35.684	0	14.401	494720000	38	Q9H1D9	Q9H1D9	19.2284	20.7489	19.0317	21.6793	21.4955	22.2119	22.4115	22.5752	23.8115	21.9378	22.2049	22.7338	23.2363	23.2763	23.0674
sp|P12814-2|ACTN1_HUMAN Isoform 2 of Alpha-actinin-1 OS=Homo sapiens GN=ACTN1;sp|P12814|ACTN1_HUMAN Alpha-actinin-1 OS=Homo sapiens GN=ACTN1 PE=1 SV=2;sp|P12814-3|ACTN1_HUMAN Isoform 3 of Alpha-actinin-1 OS=Homo sapiens GN=ACTN1;sp|P12814-4|ACTN1_HUMAN Iso	Alpha-actinin-1	ACTN1	+	2.04137	1.39753		1.13072	1.01239	33	19	19	57	40.9	40.9	102.71	0	323.31	4411400000	239	P12814-2;P12814;P12814-3;P12814-4;H9KV75;G3V2N5;G3V2W4;H7C5W8;P35609-2;P35609;G3V2X9;G3V5M4;H0YJW3;H0YJ11;G3V2E8;G3V380	P12814-2;P12814;P12814-3;P12814-4;H9KV75	23.9196	24.3358	24.0847	23.8526	24.9904	25.4118	25.4406	24.2654	26.2516	26.3425	25.9546	26.3207	26.4123	24.8968	25.9917
sp|P62979|RS27A_HUMAN Ubiquitin-40S ribosomal protein S27a OS=Homo sapiens GN=RPS27A PE=1 SV=2;tr|J3QS39|J3QS39_HUMAN Polyubiquitin-B (Fragment) OS=Homo sapiens GN=UBB PE=1 SV=1;tr|J3QTR3|J3QTR3_HUMAN Ubiquitin-40S ribosomal protein S27a (Fragment) OS=Homo	Ubiquitin-40S ribosomal protein S27a;Ubiquitin;40S ribosomal protein S27a;Ubiquitin-60S ribosomal protein L40;Ubiquitin;60S ribosomal protein L40;Polyubiquitin-B;Ubiquitin;Polyubiquitin-C;Ubiquitin	RPS27A;UBB;UBC;UBA52	+	5.30843	1.83047	+	3.10398	1.01885	19	19	19	67.9	67.9	67.9	17.965	0	323.31	245140000000	997	P62979;J3QS39;J3QTR3;F5H6Q2;F5GYU3;F5H2Z3;F5H265;B4DV12;F5H388;F5H747;F5GXK7;J3QKN0;Q5PY61;Q96C32;P62987;P0CG47;P0CG48;M0R1V7;M0R1M6;M0R2S1;F5GZ39;J3QSA3	P62979;J3QS39;J3QTR3;F5H6Q2;F5GYU3;F5H2Z3;F5H265;B4DV12;F5H388;F5H747;F5GXK7;J3QKN0;Q5PY61;Q96C32;P62987;P0CG47;P0CG48;M0R1V7;M0R1M6;M0R2S1;F5GZ39	28.607	28.7441	27.8018	29.6324	28.8719	29.8475	30.6029	30.9559	30.7211	30.3303	30.4382	30.3711	30.3839	30.1025	30.3194
sp|O60264|SMCA5_HUMAN SWI/SNF-related matrix-associated actin-dependent regulator of chromatin subfamily A member 5 OS=Homo sapiens GN=SMARCA5 PE=1 SV=1	SWI/SNF-related matrix-associated actin-dependent regulator of chromatin subfamily A member 5	SMARCA5	+	6.88203	4.59413	+	1.43063	1.01976	23	17	17	32.5	23.4	23.4	121.9	0	75.118	1958400000	141	O60264	O60264	19.916	19.8341	20.0178	23.7475	23.6809	23.8275	23.9836	23.781	25.0764	24.769	24.1099	24.9555	25.9777	25.4086	24.8838
sp|Q9NYH9|UTP6_HUMAN U3 small nucleolar RNA-associated protein 6 homolog OS=Homo sapiens GN=UTP6 PE=2 SV=2	U3 small nucleolar RNA-associated protein 6 homolog	UTP6	+	3.30825	1.58566	+	2.07425	1.03452	4	4	4	11.7	11.7	11.7	70.193	0	10.406	317450000	24	Q9NYH9;J3KRR8	Q9NYH9	20.7956	19.7252	21.1036	21.0521	21.6022	21.3995	22.5692	22.77	22.905	22.0121	21.9462	21.4444	22.9167	22.7145	22.1936
sp|Q9Y3A2|UTP11_HUMAN Probable U3 small nucleolar RNA-associated protein 11 OS=Homo sapiens GN=UTP11 PE=1 SV=2;sp|Q9Y3A2-2|UTP11_HUMAN Isoform 2 of Probable U3 small nucleolar RNA-associated protein 11 OS=Homo sapiens GN=UTP11	Probable U3 small nucleolar RNA-associated protein 11	UTP11L	+	3.26653	1.91841	+	1.37463	1.03798	2	2	2	17	17	17	30.446	0.00048638	4.9749	121460000	9	Q9Y3A2;Q9Y3A2-2	Q9Y3A2;Q9Y3A2-2	18.8095	18.9871	19.0099	19.8732	20.079	20.2741	21.7657	21.5378	21.6053	21.3479	19.6395	20.0502	21.3713	21.4135	21.2895
sp|P06400|RB_HUMAN Retinoblastoma-associated protein OS=Homo sapiens GN=RB1 PE=1 SV=2	Retinoblastoma-associated protein	RB1		3.10199	-1.1695		1.14774	-0.491094	16	16	16	20.3	20.3	20.3	106.16	0	45.402	2186900000	116	P06400	P06400	24.0053	23.9184	23.2521	23.1113	22.8679	22.7931	22.5148	22.4832	22.3365	22.4639	22.3309	22.5204	22.1341	21.8086	23.3047
tr|Q5T3N1|Q5T3N1_HUMAN Annexin (Fragment) OS=Homo sapiens GN=ANXA1 PE=1 SV=1;sp|P04083|ANXA1_HUMAN Annexin A1 OS=Homo sapiens GN=ANXA1 PE=1 SV=2;tr|Q5T3N0|Q5T3N0_HUMAN Annexin (Fragment) OS=Homo sapiens GN=ANXA1 PE=1 SV=1	Annexin;Annexin A1	ANXA1	+	3.21039	1.81623	+	1.72071	1.03963	8	8	8	52.9	52.9	52.9	22.755	0	36.137	378860000	38	Q5T3N1;P04083;Q5T3N0	Q5T3N1;P04083;Q5T3N0	19.1295	20.6226	19.6652	20.8178	21.2298	20.4793	22.4255	22.325	21.8296	21.9487	21.4723	22.7923	21.0814	21.0554	22.0069
sp|Q9UPN9-2|TRI33_HUMAN Isoform Beta of E3 ubiquitin-protein ligase TRIM33 OS=Homo sapiens GN=TRIM33	E3 ubiquitin-protein ligase TRIM33	TRIM33	+	9.48284	7.7115	+	1.50456	1.04119	36	36	1	43.2	43.2	1.5	120.54	0	323.31	21018000000	729	Q9UPN9-2	Q9UPN9-2	20.0735	19.9292	20.1395	26.8767	26.6262	27.4312	27.8023	27.7035	29.3957	27.9168	27.8517	28.6484	27.9618	27.9036	26.9888
sp|Q9Y3Z3-4|SAMH1_HUMAN Isoform 4 of Deoxynucleoside triphosphate triphosphohydrolase SAMHD1 OS=Homo sapiens GN=SAMHD1;sp|Q9Y3Z3-2|SAMH1_HUMAN Isoform 2 of Deoxynucleoside triphosphate triphosphohydrolase SAMHD1 OS=Homo sapiens GN=SAMHD1;sp|Q9Y3Z3|SAMH1_HU	Deoxynucleoside triphosphate triphosphohydrolase SAMHD1	SAMHD1	+	2.23531	0.758911	+	1.87606	1.0459	5	5	5	12.5	12.5	12.5	68.121	0	6.4129	126850000	19	Q9Y3Z3-4;Q9Y3Z3-2;Q9Y3Z3;Q9Y3Z3-3	Q9Y3Z3-4;Q9Y3Z3-2;Q9Y3Z3;Q9Y3Z3-3	19.9718	19.745	20.1894	19.5948	19.7741	20.4608	21.6817	21.4768	21.6649	20.9443	21.1379	20.3672	20.3956	20.3942	20.8395
tr|E9PMQ6|E9PMQ6_HUMAN Heat shock factor protein 1 OS=Homo sapiens GN=HSF1 PE=1 SV=2;sp|Q00613-2|HSF1_HUMAN Isoform Short of Heat shock factor protein 1 OS=Homo sapiens GN=HSF1;sp|Q00613|HSF1_HUMAN Heat shock factor protein 1 OS=Homo sapiens GN=HSF1 PE=1 S	Heat shock factor protein 1	HSF1	+	1.31068	1.84113		0.609662	1.04687	7	7	6	30.5	30.5	26.9	53.593	0	107.42	751550000	34	E9PMQ6;Q00613-2;Q00613;E9PI02;A0A087X1F9;A0A087WXG6	E9PMQ6;Q00613-2;Q00613	20.7599	20.7826	20.87	22.1705	19.2931	24.1169	22.386	22.4236	24.5942	22.3896	22.4841	23.6441	22.6615	22.7482	22.8322
sp|Q6PJP8|DCR1A_HUMAN DNA cross-link repair 1A protein OS=Homo sapiens GN=DCLRE1A PE=1 SV=3	DNA cross-link repair 1A protein	DCLRE1A	+	8.03916	5.33957	+	2.64093	1.0494	17	17	17	25	25	25	116.4	0	217.52	2253000000	142	Q6PJP8	Q6PJP8	20.0011	19.9329	18.2824	23.7914	23.6595	24.423	25.0755	24.8935	25.3402	24.469	24.4034	24.9426	25.1953	25.1744	25.5726
sp|Q14781|CBX2_HUMAN Chromobox protein homolog 2 OS=Homo sapiens GN=CBX2 PE=1 SV=2	Chromobox protein homolog 2	CBX2	+	2.07139	1.65935		1.01781	1.05235	5	5	5	18.4	18.4	18.4	56.08	0	11.859	215970000	23	Q14781;Q14781-2	Q14781	20.0098	19.5588	19.9244	20.1275	20.5802	21.3956	22.0243	22.7481	22.8284	21.6753	21.7164	22.6393	20.9306	20.9613	20.2574
tr|H0YA96|H0YA96_HUMAN Heterogeneous nuclear ribonucleoprotein D0 (Fragment) OS=Homo sapiens GN=HNRNPD PE=1 SV=1;tr|H0Y8G5|H0Y8G5_HUMAN Heterogeneous nuclear ribonucleoprotein D0 (Fragment) OS=Homo sapiens GN=HNRNPD PE=1 SV=7;sp|Q14103-4|HNRPD_HUMAN Isofor	Heterogeneous nuclear ribonucleoprotein D0	HNRNPD	+	3.47839	2.45636	+	1.37624	1.05302	11	11	10	44.3	44.3	44.3	23.811	0	38.08	1620500000	107	H0YA96;H0Y8G5;Q14103-4;Q14103-3;Q14103-2;Q14103;D6RAF8;D6RF44;D6RBQ9;D6RD83	H0YA96;H0Y8G5;Q14103-4;Q14103-3;Q14103-2;Q14103;D6RAF8;D6RF44;D6RBQ9	19.0744	20.0487	20.7823	21.5734	21.454	21.8778	22.0052	21.9684	24.1057	22.036	22.0258	22.8995	22.7531	23.0121	23.3871
sp|Q92786|PROX1_HUMAN Prospero homeobox protein 1 OS=Homo sapiens GN=PROX1 PE=1 SV=2	Prospero homeobox protein 1	PROX1	+	3.16978	3.02435		0.836535	1.06292	11	11	11	17.8	17.8	17.8	83.202	0	97.041	1237100000	54	Q92786;C9JU29;U3KPY6	Q92786	20.1544	19.816	20.2403	22.1954	22.054	22.6428	22.2522	22.6801	25.3356	21.9795	22.4723	23.9946	23.7457	23.3347	24.4483
sp|Q96EV2|RBM33_HUMAN RNA-binding protein 33 OS=Homo sapiens GN=RBM33 PE=1 SV=3	RNA-binding protein 33	RBM33		1.49162	-1.10238		1.33894	-1.44781	47	47	11	44.4	44.4	12	129.98	0	323.31	55449000000	878	Q96EV2;A0A0C4DFS3;H7C0H2;H7BXM6;H0Y3K3;A8MTF7;Q96EV2-2	Q96EV2	27.4057	27.2569	26.241	26.9068	26.6568	27.2904	25.4955	25.098	26.8083	24.8489	25.342	26.8602	24.5945	23.8732	26.6109
tr|H0Y3K4|H0Y3K4_HUMAN RNA-binding protein 33 (Fragment) OS=Homo sapiens GN=RBM33 PE=1 SV=1		RBM33		1.42874	-3.24784		0.587096	-1.64241	39	3	3	47.4	3.9	3.9	100.24	0	23.054	1108700000	35	H0Y3K4;C9J7M3	H0Y3K4	24.3744	24.8079	23.6828	23.8532	18.8902	24.0737	20.0666	19.7153	23.6683	18.7386	19.9424	19.6743	21.5777	19.0967	23.1895
sp|Q9GZL7|WDR12_HUMAN Ribosome biogenesis protein WDR12 OS=Homo sapiens GN=WDR12 PE=1 SV=2	Ribosome biogenesis protein WDR12	WDR12	+	1.67273	0.55278	+	1.75282	1.06296	4	4	4	15.8	15.8	15.8	47.707	0	7.1889	83902000	5	Q9GZL7	Q9GZL7	19.9595	19.4134	20.389	19.3162	20.19	19.5224	20.881	20.6253	21.8871	20.6952	20.3377	21.4443	20.088	20.3308	20.363
sp|Q9Y5J1|UTP18_HUMAN U3 small nucleolar RNA-associated protein 18 homolog OS=Homo sapiens GN=UTP18 PE=1 SV=3	U3 small nucleolar RNA-associated protein 18 homolog	UTP18	+	7.78345	4.21957	+	2.32774	1.063	14	14	14	41.9	41.9	41.9	62.003	0	141.64	1370400000	81	Q9Y5J1;J3KSR7;J3QRG0;J3QLD6;J3QR85	Q9Y5J1	18.3975	19.0344	19.3407	22.0634	22.3267	22.6495	23.6766	23.6006	24.4111	23.1211	23.0748	23.307	22.8	23.1557	23.539
tr|J3KPD3|J3KPD3_HUMAN RNA binding motif protein 7, isoform CRA_c OS=Homo sapiens GN=RBM7 PE=1 SV=1;tr|G3V1T9|G3V1T9_HUMAN RNA binding motif protein 7, isoform CRA_a OS=Homo sapiens GN=RBM7 PE=1 SV=1;tr|F5GXV8|F5GXV8_HUMAN RNA-binding protein 7 OS=Homo sap		RBM7		1.50884	-0.404027		1.38934	-0.434398	19	19	1	74.9	74.9	12	30.59	0	323.31	26547000000	428	J3KPD3;G3V1T9;F5GXV8;F5H606;I3L521;F5H674	J3KPD3;G3V1T9;F5GXV8	25.8645	25.3946	26.1196	25.7783	25.6633	25.7024	25.5809	25.3842	25.6535	25.078	24.8154	24.9009	25.5472	25.4404	25.1217
sp|Q8NEM1|ZN680_HUMAN Zinc finger protein 680 OS=Homo sapiens GN=ZNF680 PE=2 SV=2	Zinc finger protein 680	ZNF680	+	3.56653	1.16599	+	3.11918	1.06963	5	4	4	14.7	9.1	9.1	61.797	0	6.7275	99241000	15	Q8NEM1	Q8NEM1	20.0469	18.8214	19.0308	19.4757	19.4023	20.1125	20.4196	20.6282	20.3488	20.8809	20.6825	21.3445	21.0335	20.8044	20.4555
sp|Q14692|BMS1_HUMAN Ribosome biogenesis protein BMS1 homolog OS=Homo sapiens GN=BMS1 PE=1 SV=1	Ribosome biogenesis protein BMS1 homolog	BMS1	+	4.59865	2.81282	+	1.6752	1.07123	19	19	19	24.8	24.8	24.8	145.81	0	144.95	3272300000	185	Q14692	Q14692	21.6572	22.6105	23.0359	23.8213	24.2709	25.2395	25.4813	25.6873	26.7573	25.2676	25.1043	25.673	25.2344	24.8143	25.6167
sp|O75367-3|H2AY_HUMAN Isoform 3 of Core histone macro-H2A.1 OS=Homo sapiens GN=H2AFY;sp|O75367|H2AY_HUMAN Core histone macro-H2A.1 OS=Homo sapiens GN=H2AFY PE=1 SV=4;sp|O75367-2|H2AY_HUMAN Isoform 1 of Core histone macro-H2A.1 OS=Homo sapiens GN=H2AFY;tr|	Core histone macro-H2A.1;Histone H2A	H2AFY	+	5.8928	4.18377	+	1.66848	1.07212	16	16	15	59.3	59.3	59.3	39.488	0	177.22	3134600000	187	O75367-3;O75367;O75367-2;B4DJC3;D6RCF2	O75367-3;O75367;O75367-2;B4DJC3	20.2266	19.7732	21.5473	23.6411	23.4116	24.6334	24.9628	24.5188	26.2273	25.0633	24.2044	25.1097	25.1412	24.5044	24.9753
sp|Q9UHX1-6|PUF60_HUMAN Isoform 6 of Poly(U)-binding-splicing factor PUF60 OS=Homo sapiens GN=PUF60;sp|Q9UHX1-5|PUF60_HUMAN Isoform 5 of Poly(U)-binding-splicing factor PUF60 OS=Homo sapiens GN=PUF60	Poly(U)-binding-splicing factor PUF60	PUF60	+	4.65314	3.46375		1.19316	1.07223	19	19	1	62.4	62.4	2.5	55.399	0	323.31	11461000000	317	Q9UHX1-6;Q9UHX1-5	Q9UHX1-6;Q9UHX1-5	22.8136	23.5897	23.4674	26.1405	26.2031	25.5058	26.2288	26.3159	28.5959	27.0097	26.6869	28.0553	26.561	26.3095	27.4352
sp|Q9P2R6|RERE_HUMAN Arginine-glutamic acid dipeptide repeats protein OS=Homo sapiens GN=RERE PE=1 SV=2;tr|B1AKN3|B1AKN3_HUMAN Arginine-glutamic acid dipeptide (RE) repeats, isoform CRA_b OS=Homo sapiens GN=RERE PE=1 SV=1;tr|H7BYW9|H7BYW9_HUMAN Arginine-gl	Arginine-glutamic acid dipeptide repeats protein	RERE		2.56934	-1.04891		2.14333	-1.47901	66	66	65	43.6	43.6	43.6	172.42	0	323.31	70638000000	1297	Q9P2R6;B1AKN3;H7BYW9;Q9P2R6-2;A0A075B770;H0Y975;K7EIE3;D6RA28	Q9P2R6;B1AKN3;H7BYW9	28.0623	27.5343	27.6627	27.8419	27.4676	28.1309	25.8864	25.533	26.9531	26.5298	26.1261	27.3916	25.4678	25.91	27.2124
sp|Q5UIP0-2|RIF1_HUMAN Isoform 2 of Telomere-associated protein RIF1 OS=Homo sapiens GN=RIF1;sp|Q5UIP0|RIF1_HUMAN Telomere-associated protein RIF1 OS=Homo sapiens GN=RIF1 PE=1 SV=2	Telomere-associated protein RIF1	RIF1		1.31485	-0.851067		1.14094	-0.789919	28	28	28	15.6	15.6	15.6	271.69	0	102.14	3104900000	188	Q5UIP0-2;Q5UIP0;H7C2B5;H7BZN3	Q5UIP0-2;Q5UIP0	23.8415	24.2538	25.403	23.874	24.2528	24.5956	23.0279	22.9235	22.9226	23.6425	23.137	22.7768	24.1175	24.5324	23.9779
tr|J3QQW9|J3QQW9_HUMAN Polycomb protein SUZ12 OS=Homo sapiens GN=SUZ12 PE=1 SV=1;sp|Q15022|SUZ12_HUMAN Polycomb protein SUZ12 OS=Homo sapiens GN=SUZ12 PE=1 SV=3	Polycomb protein SUZ12	SUZ12	+	3.25251	2.1825	+	1.49568	1.08544	6	6	6	10.9	10.9	10.9	80.321	0	31.53	685670000	54	J3QQW9;Q15022	J3QQW9;Q15022	21.4057	20.5327	19.7347	21.4805	21.7896	22.5083	22.5858	22.4347	24.1224	22.2471	22.3735	23.4948	23.068	22.9118	23.866
sp|Q9H7L9|SDS3_HUMAN Sin3 histone deacetylase corepressor complex component SDS3 OS=Homo sapiens GN=SUDS3 PE=1 SV=2	Sin3 histone deacetylase corepressor complex component SDS3	SUDS3	+	7.20344	4.76779	+	1.59766	1.08592	9	9	9	44.2	44.2	44.2	38.136	0	220.89	3191300000	121	Q9H7L9	Q9H7L9	20.1477	20.2439	20.1651	23.7917	24.551	24.074	24.7657	24.9969	25.3056	24.6377	24.4808	25.1756	25.4574	25.4751	26.7284
sp|Q6ZNA4-3|RN111_HUMAN Isoform 3 of E3 ubiquitin-protein ligase Arkadia OS=Homo sapiens GN=RNF111;sp|Q6ZNA4|RN111_HUMAN E3 ubiquitin-protein ligase Arkadia OS=Homo sapiens GN=RNF111 PE=1 SV=3;sp|Q6ZNA4-4|RN111_HUMAN Isoform 4 of E3 ubiquitin-protein ligas	E3 ubiquitin-protein ligase Arkadia	RNF111		1.41084	-0.523358		0.201697	0.102132	61	61	61	50.4	50.4	50.4	109.87	0	323.31	120620000000	1244	Q6ZNA4-3;Q6ZNA4;Q6ZNA4-4;Q6ZNA4-2;H0YKS2;H0YKK5;H0YLK9	Q6ZNA4-3;Q6ZNA4;Q6ZNA4-4;Q6ZNA4-2	27.7848	27.6803	27.7409	27.036	26.8775	27.4927	27.5951	27.5548	27.3876	27.261	27.0726	27.5592	26.9375	26.7922	26.9777
sp|P55081|MFAP1_HUMAN Microfibrillar-associated protein 1 OS=Homo sapiens GN=MFAP1 PE=1 SV=2	Microfibrillar-associated protein 1	MFAP1	+	2.20771	1.25797	+	1.54406	1.0876	3	3	3	12.8	12.8	12.8	51.958	0.00048662	4.9752	182780000	11	P55081	P55081	20.2967	19.1178	20.0453	20.0153	19.9644	20.8069	21.9159	21.8413	22.2076	20.4648	20.2289	21.4809	21.5417	20.9101	21.557
sp|Q16778|H2B2E_HUMAN Histone H2B type 2-E OS=Homo sapiens GN=HIST2H2BE PE=1 SV=3;sp|P33778|H2B1B_HUMAN Histone H2B type 1-B OS=Homo sapiens GN=HIST1H2BB PE=1 SV=2;sp|P23527|H2B1O_HUMAN Histone H2B type 1-O OS=Homo sapiens GN=HIST1H2BO PE=1 SV=3;sp|P06899|	Histone H2B type 2-E;Histone H2B type 1-B;Histone H2B type 1-O;Histone H2B type 1-J	HIST2H2BE;HIST1H2BB;HIST1H2BO;HIST1H2BJ	+	2.32826	2.95997		0.767058	1.08864	13	13	4	61.1	61.1	20.6	13.92	0	323.31	28131000000	266	Q16778;P33778;P23527;P06899;Q8N257;Q6DRA6;Q6DN03	Q16778;P33778;P23527;P06899	22.5422	19.8762	20.2587	23.2992	24.0968	21.7115	25.2579	23.4952	25.0456	22.6764	25.3876	23.5876	24.7082	22.5786	24.3833
sp|Q13428|TCOF_HUMAN Treacle protein OS=Homo sapiens GN=TCOF1 PE=1 SV=3;sp|Q13428-3|TCOF_HUMAN Isoform 3 of Treacle protein OS=Homo sapiens GN=TCOF1;sp|Q13428-4|TCOF_HUMAN Isoform 4 of Treacle protein OS=Homo sapiens GN=TCOF1;sp|Q13428-2|TCOF_HUMAN Isoform	Treacle protein	TCOF1	+	4.57599	9.87334		0.324653	1.09618	60	60	7	38.4	38.4	4.8	152.1	0	323.31	93322000000	1092	Q13428;Q13428-3;Q13428-4;Q13428-2;Q13428-8	Q13428;Q13428-3;Q13428-4;Q13428-2;Q13428-8	19.5018	18.3729	18.7066	27.8892	27.869	27.9767	31.6079	31.2206	32.704	27.5301	27.752	28.8325	25.481	26.3848	29.5574
tr|E9PKZ0|E9PKZ0_HUMAN 60S ribosomal protein L8 (Fragment) OS=Homo sapiens GN=RPL8 PE=1 SV=1;sp|P62917|RL8_HUMAN 60S ribosomal protein L8 OS=Homo sapiens GN=RPL8 PE=1 SV=2;tr|G3V1A1|G3V1A1_HUMAN 60S ribosomal protein L8 OS=Homo sapiens GN=RPL8 PE=1 SV=1;tr	60S ribosomal protein L8	RPL8		1.59393	-1.16139		0.793716	-0.595177	22	22	22	67.8	67.8	67.8	22.389	0	232.8	12930000000	409	E9PKZ0;P62917;G3V1A1;E9PKU4;E9PP36	E9PKZ0;P62917;G3V1A1;E9PKU4	26.5351	26.3165	25.0377	25.6347	25.9337	24.1759	24.2549	24.6637	23.9267	25.2018	24.9918	25.297	24.3825	24.3508	24.807
sp|Q9BQ39|DDX50_HUMAN ATP-dependent RNA helicase DDX50 OS=Homo sapiens GN=DDX50 PE=1 SV=1;tr|A0A087WVC1|A0A087WVC1_HUMAN ATP-dependent RNA helicase DDX50 OS=Homo sapiens GN=DDX50 PE=1 SV=1	ATP-dependent RNA helicase DDX50	DDX50	+	4.45569	3.74017	+	2.24247	1.0977	15	13	13	32.8	29.2	29.2	82.564	0	65.845	892260000	50	Q9BQ39;A0A087WVC1	Q9BQ39;A0A087WVC1	21.2235	19.3209	17.8258	22.1652	22.2363	22.7194	23.5031	23.4581	24.6087	22.9694	22.9867	23.6459	23.1223	23.2538	23.6939
sp|Q96L91-4|EP400_HUMAN Isoform 4 of E1A-binding protein p400 OS=Homo sapiens GN=EP400;sp|Q96L91-3|EP400_HUMAN Isoform 3 of E1A-binding protein p400 OS=Homo sapiens GN=EP400;sp|Q96L91-5|EP400_HUMAN Isoform 5 of E1A-binding protein p400 OS=Homo sapiens GN=E	E1A-binding protein p400	EP400	+	4.82334	2.48257	+	1.81652	1.10253	10	10	10	5.6	5.6	5.6	331.77	0	17.371	292240000	28	Q96L91-4;Q96L91-3;Q96L91-5;Q96L91-2;Q96L91;A0A0A0MR70	Q96L91-4;Q96L91-3;Q96L91-5;Q96L91-2;Q96L91	19.6632	19.3262	19.4066	21.642	19.8628	21.8583	21.8352	22.0384	22.8175	21.8379	22.3812	22.4664	22.3607	22.1053	22.1692
sp|Q13601|KRR1_HUMAN KRR1 small subunit processome component homolog OS=Homo sapiens GN=KRR1 PE=1 SV=4;sp|Q13601-2|KRR1_HUMAN Isoform 2 of KRR1 small subunit processome component homolog OS=Homo sapiens GN=KRR1;tr|A0A087WZC7|A0A087WZC7_HUMAN KRR1 small sub	KRR1 small subunit processome component homolog	KRR1	+	7.80402	3.96295	+	2.46607	1.10569	11	11	11	43.3	43.3	43.3	43.664	0	63.481	1066900000	82	Q13601;Q13601-2;A0A087WZC7	Q13601;Q13601-2;A0A087WZC7	19.3161	20.0028	19.6124	22.4581	22.5986	23.2757	24.3986	24.0041	24.7619	23.7528	23.3964	23.6569	23.6283	23.702	23.6475
sp|Q2TBE0|C19L2_HUMAN CWF19-like protein 2 OS=Homo sapiens GN=CWF19L2 PE=1 SV=4;tr|H0YE03|H0YE03_HUMAN CWF19-like protein 2 (Fragment) OS=Homo sapiens GN=CWF19L2 PE=1 SV=1;tr|H7C3G7|H7C3G7_HUMAN CWF19-like protein 2 (Fragment) OS=Homo sapiens GN=CWF19L2 PE	CWF19-like protein 2	CWF19L2	+	2.12481	1.48041		1.25822	1.106	3	3	3	4.9	4.9	4.9	103.79	0	7.1564	141280000	8	Q2TBE0;H0YE03;H7C3G7;Q2TBE0-3;Q2TBE0-2	Q2TBE0;H0YE03;H7C3G7;Q2TBE0-3;Q2TBE0-2	19.7327	18.7448	19.0462	18.8688	19.9012	20.7065	21.2562	21.2729	21.6577	20.3741	19.4147	21.0049	20.671	20.9557	21.7762
tr|A0A0R4J2G3|A0A0R4J2G3_HUMAN Arylacetamide deacetylase-like 1 OS=Homo sapiens GN=NCEH1 PE=1 SV=1;tr|A0A0A0MTJ9|A0A0A0MTJ9_HUMAN Neutral cholesterol ester hydrolase 1 OS=Homo sapiens GN=NCEH1 PE=1 SV=1;sp|Q6PIU2|NCEH1_HUMAN Neutral cholesterol ester hydro	Neutral cholesterol ester hydrolase 1	NCEH1	+	3.10761	1.23064	+	2.11668	1.10764	10	10	10	33.9	33.9	33.9	49.062	0	41.122	2082900000	63	A0A0R4J2G3;A0A0A0MTJ9;Q6PIU2;Q6PIU2-2;Q6PIU2-3;H7C046	A0A0R4J2G3;A0A0A0MTJ9;Q6PIU2;Q6PIU2-2;Q6PIU2-3;H7C046	21.3744	20.7703	21.4804	21.5054	21.7525	21.5669	21.8242	23.0388	22.3194	22.6584	22.3166	22.4748	23.402	22.8628	23.5463
sp|Q05BQ5|MBTD1_HUMAN MBT domain-containing protein 1 OS=Homo sapiens GN=MBTD1 PE=1 SV=2;sp|Q05BQ5-2|MBTD1_HUMAN Isoform 2 of MBT domain-containing protein 1 OS=Homo sapiens GN=MBTD1	MBT domain-containing protein 1	MBTD1	+	3.47424	2.38307	+	1.31643	1.10824	8	5	5	16.4	11.5	11.5	70.547	0	11.554	383330000	14	Q05BQ5;Q05BQ5-2;Q05BQ5-3	Q05BQ5;Q05BQ5-2	19.0219	19.8151	19.7869	20.1086	21.1819	21.989	21.6283	21.5339	23.6263	21.9966	21.8437	22.9754	22.2628	22.0033	21.9423
sp|Q9BSC4-2|NOL10_HUMAN Isoform 2 of Nucleolar protein 10 OS=Homo sapiens GN=NOL10;sp|Q9BSC4-4|NOL10_HUMAN Isoform 4 of Nucleolar protein 10 OS=Homo sapiens GN=NOL10;sp|Q9BSC4|NOL10_HUMAN Nucleolar protein 10 OS=Homo sapiens GN=NOL10 PE=1 SV=1	Nucleolar protein 10	NOL10	+	1.40835	0.868844	+	1.68511	1.10944	6	6	6	14.1	14.1	14.1	74.508	0	10.534	284650000	10	Q9BSC4-2;Q9BSC4-4;Q9BSC4	Q9BSC4-2;Q9BSC4-4;Q9BSC4	21.0478	20.84	18.9335	19.3628	20.4352	21.1336	21.3698	21.3988	22.7248	21.08	21.1957	21.2933	21.1126	21.4949	21.1099
tr|A0A087WWP8|A0A087WWP8_HUMAN Round spermatid basic protein 1 OS=Homo sapiens GN=RSBN1 PE=1 SV=1;sp|Q5VWQ0|RSBN1_HUMAN Round spermatid basic protein 1 OS=Homo sapiens GN=RSBN1 PE=1 SV=2;tr|A0A0C4DGT8|A0A0C4DGT8_HUMAN Round spermatid basic protein 1 OS=Hom	Round spermatid basic protein 1	RSBN1		2.55647	-0.817968		1.37868	-0.53406	24	24	23	40.1	40.1	38.3	84.975	0	115.6	5210300000	208	A0A087WWP8;Q5VWQ0;A0A0C4DGT8;A0A0C4DH79;Q5VWQ0-4	A0A087WWP8;Q5VWQ0;A0A0C4DGT8	24.803	25.0389	24.4604	24.4657	24.4292	24.1551	24.0003	23.9407	24.4714	23.1956	23.47	23.7325	23.7702	23.6365	24.1261
sp|P46821|MAP1B_HUMAN Microtubule-associated protein 1B OS=Homo sapiens GN=MAP1B PE=1 SV=2;tr|D6RA40|D6RA40_HUMAN Microtubule-associated protein 1B (Fragment) OS=Homo sapiens GN=MAP1B PE=1 SV=1;tr|D6RA32|D6RA32_HUMAN Microtubule-associated protein 1B (Frag	Microtubule-associated protein 1B;MAP1B heavy chain;MAP1 light chain LC1	MAP1B	+	4.2385	1.19683	+	3.51621	1.11252	3	3	3	2.4	2.4	2.4	270.63	0	53.295	143570000	15	P46821;D6RA40;D6RA32	P46821;D6RA40;D6RA32	20.215	20.0094	19.209	20.1427	20.0374	20.3406	21.2271	21.1691	21.4146	21.3033	21.3002	22.0966	20.9666	21.0022	21.0951
sp|Q8N680|ZBTB2_HUMAN Zinc finger and BTB domain-containing protein 2 OS=Homo sapiens GN=ZBTB2 PE=1 SV=1	Zinc finger and BTB domain-containing protein 2	ZBTB2	+	7.55348	6.00757	+	1.44867	1.13426	8	8	8	26.1	26.1	26.1	57.336	0	65.633	3486400000	125	Q8N680	Q8N680	19.6375	18.8852	19.0702	23.895	23.9756	25.1929	26.5575	26.265	26.2074	24.7619	24.999	24.7052	25.0501	25.3544	25.4987
sp|Q9NQC3-2|RTN4_HUMAN Isoform 2 of Reticulon-4 OS=Homo sapiens GN=RTN4;tr|F8W914|F8W914_HUMAN Reticulon OS=Homo sapiens GN=RTN4 PE=1 SV=1	Reticulon-4;Reticulon	RTN4		2.81919	-0.605337		1.18102	-0.313412	14	14	2	47.7	47.7	4.3	40.317	0	323.31	20210000000	320	Q9NQC3-2;F8W914;A0A0U1RQR6	Q9NQC3-2;F8W914	25.7503	25.7718	25.5002	25.3082	25.4949	25.1083	25.449	25.0729	24.8559	25.018	25.051	24.7506	25.1462	24.9228	24.6471
sp|P12235|ADT1_HUMAN ADP/ATP translocase 1 OS=Homo sapiens GN=SLC25A4 PE=1 SV=4;tr|V9GYG0|V9GYG0_HUMAN ADP/ATP translocase 1 OS=Homo sapiens GN=SLC25A4 PE=1 SV=1	ADP/ATP translocase 1	SLC25A4	+	1.31605	0.969389		1.08715	1.14303	11	2	2	24.8	7.4	7.4	33.064	0.00094877	4.566	180070000	22	P12235;V9GYG0	P12235;V9GYG0	20.4987	20.5789	20.8071	20.8608	20.7872	20.5731	21.9644	22.7191	20.5648	22.4783	21.9739	20.1532	22.7645	22.8992	21.4331
sp|Q6NZY4|ZCHC8_HUMAN Zinc finger CCHC domain-containing protein 8 OS=Homo sapiens GN=ZCCHC8 PE=1 SV=2;sp|Q6NZY4-2|ZCHC8_HUMAN Isoform 2 of Zinc finger CCHC domain-containing protein 8 OS=Homo sapiens GN=ZCCHC8	Zinc finger CCHC domain-containing protein 8	ZCCHC8	+	4.78053	2.8445	+	1.79646	1.14791	8	8	8	20.5	20.5	20.5	78.576	0	89.335	486760000	37	Q6NZY4;Q6NZY4-2;F5H6J5;F5GX80;F5GYI9	Q6NZY4;Q6NZY4-2	19.4536	20.357	19.2267	21.8838	21.7783	21.3259	23.2308	23.4879	24.0121	22.465	22.3508	21.9524	22.5907	22.8052	22.4006
sp|Q9BVJ6|UT14A_HUMAN U3 small nucleolar RNA-associated protein 14 homolog A OS=Homo sapiens GN=UTP14A PE=1 SV=1;sp|Q9BVJ6-3|UT14A_HUMAN Isoform 3 of U3 small nucleolar RNA-associated protein 14 homolog A OS=Homo sapiens GN=UTP14A;sp|Q9BVJ6-2|UT14A_HUMAN I	U3 small nucleolar RNA-associated protein 14 homolog A	UTP14A	+	5.12823	4.12383		1.25398	1.15754	14	14	14	27.4	27.4	27.4	87.977	0	121.64	1112700000	76	Q9BVJ6;Q9BVJ6-3;Q9BVJ6-2;X6RJY0;Q5TAP6	Q9BVJ6;Q9BVJ6-3;Q9BVJ6-2	19.4069	18.9744	20.1301	22.718	22.6822	22.8782	24.7887	24.8964	25.4318	23.105	22.847	23.6349	23.4261	23.451	23.6721
sp|Q9NW13|RBM28_HUMAN RNA-binding protein 28 OS=Homo sapiens GN=RBM28 PE=1 SV=3;sp|Q9NW13-2|RBM28_HUMAN Isoform 2 of RNA-binding protein 28 OS=Homo sapiens GN=RBM28	RNA-binding protein 28	RBM28	+	3.23713	2.15711	+	1.47626	1.15958	11	11	11	20.7	20.7	20.7	85.737	0	41.512	689750000	35	Q9NW13;Q9NW13-2;C9JE21;C9JAA9;H7C5G8	Q9NW13;Q9NW13-2	20.2349	21.2017	20.0319	21.7311	22.0181	21.5816	23.3988	23.9404	24.3588	22.2242	22.4936	22.5037	22.2857	22.3756	22.8478
sp|Q9H2Y7-2|ZN106_HUMAN Isoform 2 of Zinc finger protein 106 OS=Homo sapiens GN=ZNF106	Zinc finger protein 106	ZNF106	+	1.62381	2.90802		0.506624	1.16154	39	3	0	52.7	2.8	0	122.87	0	7.8034	455460000	22	Q9H2Y7-2	Q9H2Y7-2	19.347	18.6632	18.7723	21.4936	20.9416	20.4578	23.7673	24.896	23.2151	21.62	21.9223	19.5402	22.7375	19.4343	22.0004
sp|P51991-2|ROA3_HUMAN Isoform 2 of Heterogeneous nuclear ribonucleoprotein A3 OS=Homo sapiens GN=HNRNPA3;sp|P51991|ROA3_HUMAN Heterogeneous nuclear ribonucleoprotein A3 OS=Homo sapiens GN=HNRNPA3 PE=1 SV=2	Heterogeneous nuclear ribonucleoprotein A3	HNRNPA3	+	4.15327	4.91963		0.755484	1.16448	11	11	11	43.3	43.3	43.3	37.029	0	151.51	3388600000	195	P51991-2;P51991;H7C1J8	P51991-2;P51991	19.5191	20.8755	19.5185	23.5579	23.515	24.9792	23.8516	23.5825	26.6269	23.9504	24.17	25.8129	26.4054	26.545	25.6918
tr|B9ZVT1|B9ZVT1_HUMAN RNA-binding protein 12B OS=Homo sapiens GN=RBM12B PE=1 SV=2;sp|Q8IXT5|RB12B_HUMAN RNA-binding protein 12B OS=Homo sapiens GN=RBM12B PE=1 SV=2	RNA-binding protein 12B	RBM12B	+	5.82283	3.02429	+	3.02836	1.16901	15	15	15	23.7	23.7	23.7	102.7	0	74.148	6037600000	206	B9ZVT1;Q8IXT5;E5RHG1;E5RJ83;E5RJV8;E5RJW8	B9ZVT1;Q8IXT5	22.7162	22.4975	24.1273	25.0902	25.1982	25.4951	25.7507	26.0248	26.7873	26.1538	26.2521	26.6834	26.6627	26.5295	27.0276
sp|Q9H501|ESF1_HUMAN ESF1 homolog OS=Homo sapiens GN=ESF1 PE=1 SV=1;tr|A0A087WX71|A0A087WX71_HUMAN ESF1 homolog OS=Homo sapiens GN=ESF1 PE=1 SV=1	ESF1 homolog	ESF1	+	3.07427	1.55668	+	1.94954	1.17166	5	5	5	6.6	6.6	6.6	98.795	0	10.508	168200000	15	Q9H501;A0A087WX71	Q9H501;A0A087WX71	20.0681	19.3777	18.8564	19.7705	20.3635	20.202	21.4045	21.5512	22.7732	20.7884	20.781	21.0779	20.9793	21.0041	21.1933
sp|Q01831|XPC_HUMAN DNA repair protein complementing XP-C cells OS=Homo sapiens GN=XPC PE=1 SV=4;sp|Q01831-2|XPC_HUMAN Isoform 2 of DNA repair protein complementing XP-C cells OS=Homo sapiens GN=XPC	DNA repair protein complementing XP-C cells	XPC	+	3.04047	2.60487		1.24985	1.1812	17	17	17	26	26	26	105.95	0	268.27	4701400000	237	Q01831;Q01831-2;E7EUB5;Q01831-3	Q01831;Q01831-2	22.1238	21.8357	23.7129	24.5283	24.5044	23.7966	24.1592	24.011	26.073	24.951	25.5229	25.8984	25.8286	26.1202	26.5545
tr|I6L8A6|I6L8A6_HUMAN DNA endonuclease RBBP8 OS=Homo sapiens GN=RBBP8 PE=1 SV=1;sp|Q99708|COM1_HUMAN DNA endonuclease RBBP8 OS=Homo sapiens GN=RBBP8 PE=1 SV=2;sp|Q99708-2|COM1_HUMAN Isoform 2 of DNA endonuclease RBBP8 OS=Homo sapiens GN=RBBP8;sp|Q99708-3|	DNA endonuclease RBBP8	RBBP8	+	9.92167	6.89813	+	2.50667	1.18148	36	36	36	51.9	51.9	51.9	102.61	0	323.31	10260000000	462	I6L8A6;Q99708;Q99708-2;Q99708-3;F6Q6H0;J3QLW6;J3QL00;J3KSA4;J3QL93;J3QSH7;V9GZ40;J3QLH2	I6L8A6;Q99708;Q99708-2;Q99708-3;F6Q6H0	20.0308	20.6413	19.5811	26.1525	25.9148	26.222	27.5368	27.5973	27.1891	26.5569	26.4508	27.0531	27.6827	27.537	27.8975
sp|Q9H307|PININ_HUMAN Pinin OS=Homo sapiens GN=PNN PE=1 SV=4;sp|Q9H307-2|PININ_HUMAN Isoform 2 of Pinin OS=Homo sapiens GN=PNN	Pinin	PNN	+	8.31903	9.51578		1.17211	1.18342	30	30	30	51.2	51.2	51.2	81.613	0	323.31	38028000000	756	Q9H307;Q9H307-2;G3V5F0;G3V579	Q9H307;Q9H307-2	19.3457	20.1517	18.1833	27.8113	27.6361	28.1179	28.6774	28.6372	30.4626	28.5119	27.9911	27.7904	30.0487	29.1497	30.0778
sp|Q9NS91|RAD18_HUMAN E3 ubiquitin-protein ligase RAD18 OS=Homo sapiens GN=RAD18 PE=1 SV=2;tr|F8WE49|F8WE49_HUMAN E3 ubiquitin-protein ligase RAD18 OS=Homo sapiens GN=RAD18 PE=1 SV=1	E3 ubiquitin-protein ligase RAD18	RAD18	+	5.2505	4.17919	+	1.30969	1.19173	26	26	26	48.9	48.9	48.9	56.222	0	102.43	2517400000	92	Q9NS91;F8WE49;C9J0Q4;F8WFA6;H7C3I2	Q9NS91;F8WE49	18.3092	19.1627	19.2927	22.431	22.1386	22.0513	24.5127	24.4454	24.4847	22.2531	22.6065	22.5686	23.277	23.4021	23.0379
sp|P30414|NKTR_HUMAN NK-tumor recognition protein OS=Homo sapiens GN=NKTR PE=1 SV=2;tr|A0A087WYW3|A0A087WYW3_HUMAN NK-tumor recognition protein OS=Homo sapiens GN=NKTR PE=1 SV=1	NK-tumor recognition protein;Putative peptidyl-prolyl cis-trans isomerase	NKTR	+	6.39087	6.35136	+	1.47563	1.19602	34	34	34	30	30	30	165.67	0	323.31	18982000000	608	P30414;A0A087WYW3;C9JMM5;A8K7K2	P30414;A0A087WYW3	21.9294	19.6015	22.2197	26.9909	26.8051	26.3176	27.6321	27.5679	29.3863	27.3699	27.2601	28.2887	27.6162	27.0619	28.9217
sp|Q9Y2K1|ZBTB1_HUMAN Zinc finger and BTB domain-containing protein 1 OS=Homo sapiens GN=ZBTB1 PE=1 SV=3;sp|Q9Y2K1-2|ZBTB1_HUMAN Isoform 2 of Zinc finger and BTB domain-containing protein 1 OS=Homo sapiens GN=ZBTB1	Zinc finger and BTB domain-containing protein 1	ZBTB1	+	4.05778	5.12778		0.753081	1.19727	18	18	18	37.6	37.6	37.6	82.015	0	131.14	3451200000	166	Q9Y2K1;Q9Y2K1-2;G3V2I8;G3V447	Q9Y2K1;Q9Y2K1-2	18.8957	19.8148	21.1015	23.861	24.189	24.4516	26.7667	26.8366	27.2293	25.3893	24.1229	25.8707	23.7201	23.9255	24.4189
sp|Q99470|SDF2_HUMAN Stromal cell-derived factor 2 OS=Homo sapiens GN=SDF2 PE=1 SV=2	Stromal cell-derived factor 2	SDF2		1.66179	-0.891524		0.31007	-0.225812	15	15	15	82.9	82.9	82.9	23.026	0	323.31	42216000000	528	Q99470;K7ELI9	Q99470	28.0038	27.8338	27.7398	27.4475	27.3333	26.6301	26.7904	26.4166	26.1797	26.7614	27.0447	26.7661	27.7888	27.3116	27.141
sp|Q9HCN8|SDF2L_HUMAN Stromal cell-derived factor 2-like protein 1 OS=Homo sapiens GN=SDF2L1 PE=1 SV=2	Stromal cell-derived factor 2-like protein 1	SDF2L1		2.00918	-1.32661		1.02117	-0.813168	18	18	18	86.4	86.4	86.4	23.598	0	323.31	198170000000	661	Q9HCN8	Q9HCN8	28.0226	27.7722	27.0313	26.6732	27.578	26.4247	26.5271	25.9948	25.6254	26.4141	27.4806	25.4725	25.5813	25.3637	26.2499
tr|K7ENG2|K7ENG2_HUMAN Splicing factor U2AF 65 kDa subunit OS=Homo sapiens GN=U2AF2 PE=1 SV=1;sp|P26368-2|U2AF2_HUMAN Isoform 2 of Splicing factor U2AF 65 kDa subunit OS=Homo sapiens GN=U2AF2;sp|P26368|U2AF2_HUMAN Splicing factor U2AF 65 kDa subunit OS=Hom	Splicing factor U2AF 65 kDa subunit	U2AF2	+	3.2283	0.98218	+	2.50643	1.19827	3	3	3	12.7	12.7	12.7	33.901	0	6.4764	156510000	17	K7ENG2;P26368-2;P26368	K7ENG2;P26368-2;P26368	20.1046	19.6558	19.8172	20.1557	19.3162	20.3561	21.3569	21.2874	22.0131	20.9987	20.849	20.4393	20.9579	21.3907	20.9754
sp|Q15554|TERF2_HUMAN Telomeric repeat-binding factor 2 OS=Homo sapiens GN=TERF2 PE=1 SV=3;tr|H3BR06|H3BR06_HUMAN Telomeric repeat-binding factor 2 (Fragment) OS=Homo sapiens GN=TERF2 PE=1 SV=1;tr|U3KQ35|U3KQ35_HUMAN Telomeric repeat-binding factor 2 (Frag	Telomeric repeat-binding factor 2	TERF2	+	6.7543	5.29571	+	1.71903	1.19916	11	11	11	29.9	29.9	29.9	59.593	0	323.31	3171800000	168	Q15554;H3BR06;U3KQ35;H3BTA7;J3KSZ6;Q15554-4;V9GYM1;J3KSJ9	Q15554;H3BR06;U3KQ35	20.4393	19.0125	20.6227	24.2303	24.3366	24.6967	26.2651	26.2189	26.5044	25.7222	25.8979	25.619	25.0479	24.9673	24.3406
sp|P11474|ERR1_HUMAN Steroid hormone receptor ERR1 OS=Homo sapiens GN=ESRRA PE=1 SV=3;sp|P11474-2|ERR1_HUMAN Isoform 2 of Steroid hormone receptor ERR1 OS=Homo sapiens GN=ESRRA;tr|F5H0E9|F5H0E9_HUMAN Steroid hormone receptor ERR1 (Fragment) OS=Homo sapiens	Steroid hormone receptor ERR1	ESRRA	+	3.89176	3.84434		1.1274	1.20047	6	6	6	24.1	24.1	24.1	45.509	0	103.62	760530000	55	P11474;P11474-2;F5H0E9;F5GWT5;C9JU32;E7EWD9;O95718-3;P62508-2;P62508-3;P62508;P62508-5;O95718-2;O95718	P11474;P11474-2;F5H0E9	19.1614	20.029	17.6013	21.4372	21.4326	22.7538	22.0851	22.2658	24.1766	23.7374	22.952	24.6907	22.2192	22.4584	23.09
sp|Q96SI1-2|KCD15_HUMAN Isoform 2 of BTB/POZ domain-containing protein KCTD15 OS=Homo sapiens GN=KCTD15;sp|Q96SI1|KCD15_HUMAN BTB/POZ domain-containing protein KCTD15 OS=Homo sapiens GN=KCTD15 PE=1 SV=1;tr|K7EM48|K7EM48_HUMAN BTB/POZ domain-containing prot	BTB/POZ domain-containing protein KCTD15	KCTD15	+	1.86244	1.95971		0.922514	1.20137	2	2	2	12.8	12.8	12.8	26.476	0	7.6148	338250000	19	Q96SI1-2;Q96SI1;K7EM48;K7EN63;V9GYY8	Q96SI1-2;Q96SI1;K7EM48;K7EN63;V9GYY8	20.28	19.5971	19.0696	19.3942	20.8004	21.9282	22.8713	21.8219	23.8795	21.0878	20.7537	22.4936	21.1525	21.5621	21.5582
sp|O75152|ZC11A_HUMAN Zinc finger CCCH domain-containing protein 11A OS=Homo sapiens GN=ZC3H11A PE=1 SV=3;tr|E9PQ61|E9PQ61_HUMAN Zinc finger CCCH domain-containing protein 11A OS=Homo sapiens GN=ZC3H11A PE=1 SV=1;tr|E9PBY7|E9PBY7_HUMAN Zinc finger CCCH dom	Zinc finger CCCH domain-containing protein 11A	ZC3H11A	+	9.44457	4.99051	+	3.26714	1.20275	16	16	16	31.1	31.1	31.1	89.13	0	64.471	1509800000	132	O75152;E9PQ61;E9PBY7	O75152;E9PQ61;E9PBY7	19.0979	18.837	19.7307	23.4093	23.5701	22.9516	24.3026	24.1984	25.2567	24.0468	24.2307	24.6463	24.7878	24.619	24.5293
sp|Q15637-6|SF01_HUMAN Isoform 6 of Splicing factor 1 OS=Homo sapiens GN=SF1	Splicing factor 1	SF1		2.19485	-0.580519		2.12015	-1.1454	23	23	0	40.3	40.3	0	61.888	0	220.54	15869000000	356	Q15637-6	Q15637-6	26.2065	25.5957	25.9422	26.4942	25.8597	26.226	25.6557	25.2825	25.6741	24.1879	24.446	24.9442	24.5513	25.1181	25.5713
sp|Q9UBB5|MBD2_HUMAN Methyl-CpG-binding domain protein 2 OS=Homo sapiens GN=MBD2 PE=1 SV=1	Methyl-CpG-binding domain protein 2	MBD2	+	4.42703	2.4752	+	1.78458	1.21109	6	6	6	29	29	29	43.254	0	52.133	608020000	45	Q9UBB5;X6RBL6;Q9UBB5-3	Q9UBB5	20.0787	20.3709	20.1434	20.4006	22.4065	22.4864	22.9752	23.0829	22.9505	22.2864	22.74	22.6656	23.3062	23.1607	23.6132
sp|Q15428|SF3A2_HUMAN Splicing factor 3A subunit 2 OS=Homo sapiens GN=SF3A2 PE=1 SV=2;tr|K7EMT0|K7EMT0_HUMAN Splicing factor 3A subunit 2 (Fragment) OS=Homo sapiens GN=SF3A2 PE=1 SV=2	Splicing factor 3A subunit 2	SF3A2		4.05601	-1.03151		2.25346	-0.548331	32	32	32	43.1	43.1	43.1	49.255	0	323.31	113310000000	1007	Q15428;K7EMT0	Q15428;K7EMT0	28.5122	28.4607	27.7997	27.6152	27.8017	27.495	27.4267	27.4441	26.7465	26.9974	27.1661	26.8824	27.1267	27.192	26.8187
sp|Q02880-2|TOP2B_HUMAN Isoform Beta-1 of DNA topoisomerase 2-beta OS=Homo sapiens GN=TOP2B;sp|Q02880|TOP2B_HUMAN DNA topoisomerase 2-beta OS=Homo sapiens GN=TOP2B PE=1 SV=3;tr|E9PCY5|E9PCY5_HUMAN DNA topoisomerase 2 (Fragment) OS=Homo sapiens GN=TOP2B PE=	DNA topoisomerase 2-beta;DNA topoisomerase 2	TOP2B	+	5.47938	7.58834		0.656403	1.21988	79	63	63	57	49.4	49.4	182.66	0	323.31	21615000000	863	Q02880-2;Q02880;E9PCY5;H7BZ82	Q02880-2;Q02880;E9PCY5	19.6119	19.593	19.9428	25.9153	26.6795	26.5733	25.4288	25.8286	27.9628	26.8993	26.6903	27.594	29.8539	29.5079	28.7172
sp|Q5VZL5|ZMYM4_HUMAN Zinc finger MYM-type protein 4 OS=Homo sapiens GN=ZMYM4 PE=1 SV=1;sp|Q5VZL5-4|ZMYM4_HUMAN Isoform 4 of Zinc finger MYM-type protein 4 OS=Homo sapiens GN=ZMYM4;sp|Q5VZL5-2|ZMYM4_HUMAN Isoform 2 of Zinc finger MYM-type protein 4 OS=Homo	Zinc finger MYM-type protein 4	ZMYM4	+	5.70819	8.13722		0.677704	1.22845	63	63	63	53.5	53.5	53.5	172.79	0	323.31	43822000000	1165	Q5VZL5;Q5VZL5-4;Q5VZL5-2;Q5VZL5-3;H7C1I7	Q5VZL5;Q5VZL5-4;Q5VZL5-2;Q5VZL5-3;H7C1I7	20.2662	21.2883	19.5551	27.4045	26.4258	28.927	27.3373	26.4224	30.1809	28.6715	27.7249	30.4545	29.0968	29.2966	30.1428
sp|Q15427|SF3B4_HUMAN Splicing factor 3B subunit 4 OS=Homo sapiens GN=SF3B4 PE=1 SV=1;tr|Q5SZ64|Q5SZ64_HUMAN Splicing factor 3B subunit 4 (Fragment) OS=Homo sapiens GN=SF3B4 PE=1 SV=1	Splicing factor 3B subunit 4	SF3B4		3.28539	-0.668547		3.24582	-1.08572	15	15	15	40.8	40.8	40.8	44.385	0	323.31	77313000000	704	Q15427;Q5SZ64	Q15427;Q5SZ64	29.5989	29.9187	30.4785	30.5233	30.158	29.7521	29.0297	28.8172	28.6764	29.1137	29.0016	29.0102	29.3382	29.7164	28.8251
sp|P23246|SFPQ_HUMAN Splicing factor, proline- and glutamine-rich OS=Homo sapiens GN=SFPQ PE=1 SV=2;sp|P23246-2|SFPQ_HUMAN Isoform Short of Splicing factor, proline- and glutamine-rich OS=Homo sapiens GN=SFPQ	Splicing factor, proline- and glutamine-rich	SFPQ		3.26674	-0.686004		3.72242	-0.693744	56	54	54	59.5	59.5	59.5	76.149	0	323.31	63505000000	990	P23246;P23246-2;H0Y9K7;H0Y9U2	P23246;P23246-2	27.2888	27.4492	28.2702	27.4668	27.4223	27.6219	26.9346	27.1304	26.7066	26.5502	26.5363	26.7186	26.8768	26.9109	26.9251
sp|P62913-2|RL11_HUMAN Isoform 2 of 60S ribosomal protein L11 OS=Homo sapiens GN=RPL11;sp|P62913|RL11_HUMAN 60S ribosomal protein L11 OS=Homo sapiens GN=RPL11 PE=1 SV=2;tr|Q5VVC9|Q5VVC9_HUMAN 60S ribosomal protein L11 (Fragment) OS=Homo sapiens GN=RPL11 PE	60S ribosomal protein L11	RPL11	+	2.08233	1.75463		1.14752	1.23082	3	3	3	23.7	23.7	23.7	20.124	0	6.377	398050000	6	P62913-2;P62913;Q5VVC9;Q5VVC8	P62913-2;P62913;Q5VVC9;Q5VVC8	19.6166	20.5689	20.1496	20.865	21.3449	20.6198	22.511	23.3196	22.8809	22.4451	22.3554	22.663	21.8107	19.8248	21.756
sp|Q96RE7|NACC1_HUMAN Nucleus accumbens-associated protein 1 OS=Homo sapiens GN=NACC1 PE=1 SV=1	Nucleus accumbens-associated protein 1	NACC1	+	2.60626	3.31989		0.762862	1.26523	9	9	9	23.9	23.9	23.9	57.258	0	49.585	1058800000	47	Q96RE7;K7ELC5;K7ENW4	Q96RE7	20.1175	20.897	19.654	22.3725	22.6074	22.8016	23.2312	24.7836	24.3181	25.2516	25.5179	25.111	22.3116	22.506	21.7003
sp|P62805|H4_HUMAN Histone H4 OS=Homo sapiens GN=HIST1H4A PE=1 SV=2	Histone H4	HIST1H4A	+	4.43671	2.15565	+	2.42753	1.26947	17	17	17	71.8	71.8	71.8	11.367	0	213.78	48790000000	486	P62805	P62805	23.6811	24.6486	23.5445	25.1507	25.06	25.2741	26.8359	27.0396	27.2806	26.2596	25.6847	25.791	26.5537	26.5226	25.912
sp|P42224-2|STAT1_HUMAN Isoform Beta of Signal transducer and activator of transcription 1-alpha/beta OS=Homo sapiens GN=STAT1;sp|P42224|STAT1_HUMAN Signal transducer and activator of transcription 1-alpha/beta OS=Homo sapiens GN=STAT1 PE=1 SV=2;tr|J3KPM9|	Signal transducer and activator of transcription 1-alpha/beta;Signal transducer and activator of transcription	STAT1	+	1.58903	0.585098	+	2.31904	1.28253	14	14	14	25	25	25	83.042	0	66.285	1454600000	110	P42224-2;P42224;J3KPM9;E7EPD2;D2KFR9;E7ENM1;H7BZB5;E9PH66	P42224-2;P42224;J3KPM9	23.1553	23.2554	21.2562	22.5093	22.4416	21.5855	23.7659	23.7107	22.7887	24.5359	23.5591	23.5657	22.8597	23.0933	23.2731
sp|Q03936-3|ZNF92_HUMAN Isoform 3 of Zinc finger protein 92 OS=Homo sapiens GN=ZNF92;sp|Q03936|ZNF92_HUMAN Zinc finger protein 92 OS=Homo sapiens GN=ZNF92 PE=2 SV=2;tr|C9IZS8|C9IZS8_HUMAN Zinc finger protein 92 OS=Homo sapiens GN=ZNF92 PE=1 SV=1;sp|Q03936-	Zinc finger protein 92	ZNF92	+	5.84596	2.49767	+	2.93352	1.28724	9	7	3	25.1	20.9	6.5	64.787	0	14.618	542470000	41	Q03936-3;Q03936;C9IZS8;Q03936-2;A0A087WUU8;A0A0G2JMG9;Q96H40;Q15928;P17019;Q9Y2Q1-2;Q6ZN08;A8WFQ3;A0A087WTY0;A0A075B7G4;Q7Z3I0;Q15929;Q3SXZ3;B4DXR9;Q8IYB9	Q03936-3;Q03936;C9IZS8;Q03936-2	20.3414	19.4836	19.9027	21.1627	21.5959	21.5657	22.9926	23.1357	22.559	22.3238	22.9233	23.6034	22.5232	22.239	22.2583
sp|Q9ULF5|S39AA_HUMAN Zinc transporter ZIP10 OS=Homo sapiens GN=SLC39A10 PE=1 SV=2	Zinc transporter ZIP10	SLC39A10		2.22577	-0.582803		0.944432	-0.30287	52	52	52	50.8	50.8	50.8	94.131	0	323.31	795400000000	1897	Q9ULF5;E7ENT5;E7EV45;Q9ULF5-2	Q9ULF5	30.6679	30.8988	31.0392	30.3559	30.8496	30.3334	30.1229	30.6841	29.9647	30.4834	30.2107	30.0598	30.1456	30.3363	29.8835
sp|Q13433|S39A6_HUMAN Zinc transporter ZIP6 OS=Homo sapiens GN=SLC39A6 PE=1 SV=3	Zinc transporter ZIP6	SLC39A6		2.29293	-0.628905		0.854533	-0.286868	36	36	36	36.4	36.4	36.4	85.046	0	323.31	433530000000	909	Q13433;Q13433-2;K7EQ91	Q13433	30.263	30.4263	30.6714	29.6979	29.9488	30.4728	29.5653	29.7314	29.4486	29.7269	29.9734	29.5811	29.9591	30.1371	29.6536
sp|Q9NUM3-3|S39A9_HUMAN Isoform 3 of Zinc transporter ZIP9 OS=Homo sapiens GN=SLC39A9;sp|Q9NUM3-2|S39A9_HUMAN Isoform 2 of Zinc transporter ZIP9 OS=Homo sapiens GN=SLC39A9;sp|Q9NUM3|S39A9_HUMAN Zinc transporter ZIP9 OS=Homo sapiens GN=SLC39A9 PE=2 SV=2	Zinc transporter ZIP9	SLC39A9		2.15621	-0.614017		2.11674	-1.51584	1	1	1	6.5	6.5	6.5	24.625	0	10.852	82923000	9	Q9NUM3-3;Q9NUM3-2;Q9NUM3	Q9NUM3-3;Q9NUM3-2;Q9NUM3	20.6044	20.5425	20.3037	20.0699	20.494	22.4553	19.3943	19.7435	19.0696	19.5024	19.2269	19.421	20.4455	19.5549	19.057
tr|K7EJ04|K7EJ04_HUMAN AT-rich interactive domain-containing protein 3A (Fragment) OS=Homo sapiens GN=ARID3A PE=1 SV=7;sp|Q99856|ARI3A_HUMAN AT-rich interactive domain-containing protein 3A OS=Homo sapiens GN=ARID3A PE=1 SV=2	AT-rich interactive domain-containing protein 3A	ARID3A	+	4.66737	2.71236	+	1.85997	1.29332	5	5	5	21.5	21.5	21.5	35.484	0	37.45	376770000	32	K7EJ04;Q99856;H0YFY1;H3BQ92;A6NKF2;Q8IVW6-3;Q8IVW6-4;Q8IVW6	K7EJ04;Q99856	19.1529	19.3996	19.1077	21.0427	20.7076	21.1371	21.7828	21.9508	23.7003	22.5601	22.0841	23.0922	21.801	21.7231	21.6076
sp|Q9UKV8|AGO2_HUMAN Protein argonaute-2 OS=Homo sapiens GN=AGO2 PE=1 SV=3;sp|Q9UKV8-2|AGO2_HUMAN Isoform 2 of Protein argonaute-2 OS=Homo sapiens GN=AGO2	Protein argonaute-2	AGO2	+	1.35518	1.25809	+	1.34284	1.29677	12	12	11	21.3	21.3	19.1	97.207	0	26.969	490390000	24	Q9UKV8;Q9UKV8-2;Q5TA58;Q9UL18	Q9UKV8;Q9UKV8-2	18.9218	20.6984	21.6634	20.3618	20.5113	21.2672	21.6016	21.5686	22.0801	21.7507	21.1749	22.2121	21.9296	21.462	24.3117
sp|P35579|MYH9_HUMAN Myosin-9 OS=Homo sapiens GN=MYH9 PE=1 SV=4;sp|P35579-2|MYH9_HUMAN Isoform 2 of Myosin-9 OS=Homo sapiens GN=MYH9	Myosin-9	MYH9	+	1.58179	1.05749	+	1.30367	1.30279	15	15	14	15.5	15.5	14.6	226.53	0	121.67	706420000	50	P35579;P35579-2;B1AH99;Q5BKV1	P35579;P35579-2	21.1589	21.3616	21.6473	22.1814	20.4019	21.8257	22.7546	22.484	23.7653	22.7597	22.3075	24.3482	21.935	21.6006	22.9975
sp|Q9Y4C8|RBM19_HUMAN Probable RNA-binding protein 19 OS=Homo sapiens GN=RBM19 PE=1 SV=3	Probable RNA-binding protein 19	RBM19	+	4.59186	2.13821	+	2.29569	1.30575	7	7	7	9.6	9.6	9.6	107.33	0	20.654	266580000	26	Q9Y4C8	Q9Y4C8	19.7269	19.4335	19.3954	21.3759	21.2429	19.4137	21.9809	22.2926	22.5202	21.6792	21.715	21.7725	21.9672	21.9141	22.0077
tr|A0A0C4DFU2|A0A0C4DFU2_HUMAN Superoxide dismutase OS=Homo sapiens GN=SOD2 PE=1 SV=1;sp|P04179|SODM_HUMAN Superoxide dismutase [Mn], mitochondrial OS=Homo sapiens GN=SOD2 PE=1 SV=2;sp|P04179-4|SODM_HUMAN Isoform 4 of Superoxide dismutase [Mn], mitochondri	Superoxide dismutase;Superoxide dismutase [Mn], mitochondrial	SOD2	+	3.25012	0.867253	+	2.72694	1.30793	25	25	25	88.7	88.7	88.7	24.75	0	323.31	43806000000	723	A0A0C4DFU2;P04179;P04179-4;F5H4R2;F5GYZ5;F5H3C5;A0A0C4DFU1;P04179-2;A0A0C4DG56;P04179-3;G8JLJ2;G5E9P6;F5GXZ9	A0A0C4DFU2;P04179;P04179-4;F5H4R2;F5GYZ5;F5H3C5;A0A0C4DFU1;P04179-2	27.3582	27.2404	27.6317	27.349	27.4181	27.1221	28.8171	28.5464	28.141	29.1848	29.2936	27.8215	28.8711	28.7637	27.9995
sp|Q15047-3|SETB1_HUMAN Isoform 3 of Histone-lysine N-methyltransferase SETDB1 OS=Homo sapiens GN=SETDB1;sp|Q15047|SETB1_HUMAN Histone-lysine N-methyltransferase SETDB1 OS=Homo sapiens GN=SETDB1 PE=1 SV=1;tr|E9PRF4|E9PRF4_HUMAN Histone-lysine N-methyltrans	Histone-lysine N-methyltransferase SETDB1	SETDB1	+	8.29564	5.9399	+	2.06509	1.30935	26	26	26	34.3	34.3	34.3	143	0	323.31	5827300000	351	Q15047-3;Q15047;E9PRF4;E9PQM8;Q15047-2;X6R732;X6RHV1;B0QZE6;E9PS59;E9PAP1	Q15047-3;Q15047;E9PRF4;E9PQM8;Q15047-2	19.9566	20.4479	19.8741	24.9828	24.8729	25.2966	26.1033	25.9109	27.6806	26.2974	26.0147	27.0045	25.7078	25.7398	26.7819
tr|A8MXP9|A8MXP9_HUMAN Matrin-3 OS=Homo sapiens GN=MATR3 PE=1 SV=1		MATR3	+	9.00775	8.02314	+	1.8708	1.31272	35	35	2	54.6	54.6	4.4	99.966	0	323.31	44548000000	683	A8MXP9;Q68E03	A8MXP9	21.2253	21.506	20.275	27.5837	27.8703	28.6682	28.5602	29.6463	29.8978	29.042	29.2176	29.4485	30.5086	29.5869	28.2732
sp|Q71DI3|H32_HUMAN Histone H3.2 OS=Homo sapiens GN=HIST2H3A PE=1 SV=3	Histone H3.2	HIST2H3A	+	2.59634	3.51115		1.08233	1.32348	12	12	2	57.4	57.4	26.5	15.388	0	323.31	47226000000	193	Q71DI3	Q71DI3	23.801	20.4766	19.8492	24.3778	23.9174	23.3873	26.0436	26.2895	27.2707	24.2195	24.3237	25.05	25.1981	24.7775	23.7862
sp|P37275-5|ZEB1_HUMAN Isoform 5 of Zinc finger E-box-binding homeobox 1 OS=Homo sapiens GN=ZEB1;sp|P37275-2|ZEB1_HUMAN Isoform 2 of Zinc finger E-box-binding homeobox 1 OS=Homo sapiens GN=ZEB1;sp|P37275-3|ZEB1_HUMAN Isoform 3 of Zinc finger E-box-binding	Zinc finger E-box-binding homeobox 1	ZEB1	+	3.02594	5.27638		0.533578	1.32864	37	37	37	46.8	46.8	46.8	122.08	0	323.31	17539000000	524	P37275-5;P37275-2;P37275-3;P37275-4;P37275;H0YMD3;H0YND9;H0YMN2;A0JP08;O60315-2;O60315;U3KQ51;E7ESP8;E7EUW9;F6TDF5	P37275-5;P37275-2;P37275-3;P37275-4;P37275	21.2123	20.8583	21.1283	25.1395	24.8909	26.0082	25.4675	25.3959	29.8745	25.1339	25.2174	29.9459	25.8905	25.4912	27.6566
sp|P29590-11|PML_HUMAN Isoform PML-11 of Protein PML OS=Homo sapiens GN=PML;tr|H3BT57|H3BT57_HUMAN Protein PML OS=Homo sapiens GN=PML PE=1 SV=1;sp|P29590-13|PML_HUMAN Isoform PML-13 of Protein PML OS=Homo sapiens GN=PML	Protein PML	PML	+	8.23989	5.41735	+	2.55399	1.33391	35	2	0	38.1	3.4	0	92.563	0	219.16	3462800000	69	P29590-11;H3BT57;P29590-13;H3BUJ5	P29590-11;H3BT57;P29590-13	20.4406	19.4222	20.4623	24.7942	24.2475	24.5342	26.4832	25.8422	26.1075	26.279	25.7324	26.6155	25.3031	25.1767	25.193
sp|Q96HR8-2|NAF1_HUMAN Isoform 2 of H/ACA ribonucleoprotein complex non-core subunit NAF1 OS=Homo sapiens GN=NAF1;sp|Q96HR8|NAF1_HUMAN H/ACA ribonucleoprotein complex non-core subunit NAF1 OS=Homo sapiens GN=NAF1 PE=1 SV=2	H/ACA ribonucleoprotein complex non-core subunit NAF1	NAF1	+	3.79995	2.22865	+	2.66725	1.34285	4	4	4	13.1	13.1	13.1	41.894	0	153.7	328870000	21	Q96HR8-2;Q96HR8;D6RIB3	Q96HR8-2;Q96HR8	20.9991	19.4502	18.8673	21.8668	20.9177	20.1968	22.3868	22.1536	23.0997	21.9305	21.9934	22.511	22.2205	22.5486	22.1851
tr|F5GY55|F5GY55_HUMAN DNA damage-binding protein 1 OS=Homo sapiens GN=DDB1 PE=1 SV=1;sp|Q16531|DDB1_HUMAN DNA damage-binding protein 1 OS=Homo sapiens GN=DDB1 PE=1 SV=1	DNA damage-binding protein 1	DDB1	+	2.01093	2.06109	+	1.51917	1.35517	6	6	6	7.2	7.2	7.2	121.71	0	12.18	312130000	28	F5GY55;Q16531;F5H2L3;F5GYG8;F5GWI0;F5GZY8	F5GY55;Q16531	18.7222	18.6794	21.6553	21.7428	18.6713	21.777	22.2517	22.1319	21.993	22.1017	21.9034	22.2368	22.0985	21.9004	22.1526
sp|O14646-2|CHD1_HUMAN Isoform 2 of Chromodomain-helicase-DNA-binding protein 1 OS=Homo sapiens GN=CHD1;sp|O14646|CHD1_HUMAN Chromodomain-helicase-DNA-binding protein 1 OS=Homo sapiens GN=CHD1 PE=1 SV=2	Chromodomain-helicase-DNA-binding protein 1	CHD1	+	2.58117	1.34999	+	1.95278	1.35537	72	71	60	47.6	47.1	43.3	196.59	0	323.31	10776000000	452	O14646-2;O14646;H0Y8V4;A0A087WVF4	O14646-2;O14646	24.8118	25.2269	24.0294	25.4768	24.9569	24.6348	25.6097	25.4454	27.0146	26.2925	25.6479	26.8184	26.5419	26.5253	27.5082
tr|A0A0G2JIW1|A0A0G2JIW1_HUMAN Heat shock 70 kDa protein 1B OS=Homo sapiens GN=HSPA1B PE=1 SV=1;sp|P0DMV9|HS71B_HUMAN Heat shock 70 kDa protein 1B OS=Homo sapiens GN=HSPA1B PE=1 SV=1;sp|P0DMV8|HS71A_HUMAN Heat shock 70 kDa protein 1A OS=Homo sapiens GN=HSP	Heat shock 70 kDa protein 1B;Heat shock 70 kDa protein 1A	HSPA1B;HSPA1A	+	2.27502	1.80912	+	1.34493	1.36019	28	26	18	54.4	49.5	38.2	70.108	0	108.82	2864600000	78	A0A0G2JIW1;P0DMV9;P0DMV8;P0DMV8-2;V9GZ37	A0A0G2JIW1;P0DMV9;P0DMV8;P0DMV8-2;V9GZ37	18.795	19.9031	19.6266	20.9893	19.5823	20.1201	20.4119	20.2586	22.2838	22.4491	22.2322	22.1583	22.105	22.0074	20.4105
tr|A0A0A0MTB8|A0A0A0MTB8_HUMAN WD repeat-containing protein 36 OS=Homo sapiens GN=WDR36 PE=1 SV=1;sp|Q8NI36|WDR36_HUMAN WD repeat-containing protein 36 OS=Homo sapiens GN=WDR36 PE=1 SV=1	WD repeat-containing protein 36	WDR36	+	2.89795	1.30003	+	2.2097	1.36055	18	18	18	24.8	24.8	24.8	99.365	0	45.627	1893500000	144	A0A0A0MTB8;Q8NI36	A0A0A0MTB8;Q8NI36	21.5962	21.941	22.6176	22.0746	22.3775	22.5416	24.117	24.0947	22.9233	23.7369	23.9644	22.6463	24.1057	24.5501	23.0876
sp|P13010|XRCC5_HUMAN X-ray repair cross-complementing protein 5 OS=Homo sapiens GN=XRCC5 PE=1 SV=3	X-ray repair cross-complementing protein 5	XRCC5	+	3.44903	3.53211	+	1.41561	1.37852	21	21	21	38.4	38.4	38.4	82.704	0	295.81	3008800000	152	P13010;C9JZ81	P13010	20.366	22.8052	19.8939	23.0693	23.0126	24.4779	24.1691	23.9905	25.2916	24.5747	24.677	25.0852	24.8354	24.4944	26.9681
sp|Q9NXE4-2|NSMA3_HUMAN Isoform 2 of Sphingomyelin phosphodiesterase 4 OS=Homo sapiens GN=SMPD4;sp|Q9NXE4|NSMA3_HUMAN Sphingomyelin phosphodiesterase 4 OS=Homo sapiens GN=SMPD4 PE=1 SV=2;sp|Q9NXE4-4|NSMA3_HUMAN Isoform 4 of Sphingomyelin phosphodiesterase	Sphingomyelin phosphodiesterase 4	SMPD4		3.58453	-1.0709		1.74375	-0.658499	23	23	23	34.6	34.6	34.6	90.126	0	68.65	5258300000	191	Q9NXE4-2;Q9NXE4;Q9NXE4-4;H7BXF4;B1PBA3;Q9NXE4-3;Q9NXE4-6;H7C1Q6;Q9NXE4-8;Q9NXE4-9;Q9NXE4-10;Q9NXE4-7;H7C0W5;Q9NXE4-5;H7C2J2;H7C235;C9J647;F8WF03;F2Z2I0;F2Z2W5;H7C2E2	Q9NXE4-2;Q9NXE4;Q9NXE4-4;H7BXF4;B1PBA3;Q9NXE4-3;Q9NXE4-6;H7C1Q6;Q9NXE4-8;Q9NXE4-9;Q9NXE4-10;Q9NXE4-7;H7C0W5	24.5301	24.7197	24.794	24.158	23.7457	24.409	23.4779	23.2551	23.0409	23.753	24.0067	23.4184	23.7123	23.4644	22.8829
sp|Q92485|ASM3B_HUMAN Acid sphingomyelinase-like phosphodiesterase 3b OS=Homo sapiens GN=SMPDL3B PE=1 SV=2;tr|Q5T0Y8|Q5T0Y8_HUMAN Acid sphingomyelinase-like phosphodiesterase 3b (Fragment) OS=Homo sapiens GN=SMPDL3B PE=1 SV=1;tr|F8VWW8|F8VWW8_HUMAN Acid sp	Acid sphingomyelinase-like phosphodiesterase 3b	SMPDL3B		1.76831	-0.85425		1.87023	-1.85995	4	4	4	12.7	12.7	12.7	50.813	0	6.1955	171900000	5	Q92485;Q5T0Y8;F8VWW8;Q92485-2	Q92485;Q5T0Y8;F8VWW8;Q92485-2	21.7778	20.5414	21.9051	21.449	21.4386	22.9588	20.0508	19.787	19.6956	21.648	19.3073	21.1283	19.5815	20.887	18.7143
tr|A0A0D9SEI3|A0A0D9SEI3_HUMAN Cyclin-dependent kinase 11B OS=Homo sapiens GN=CDK11B PE=1 SV=1;tr|B7ZVY7|B7ZVY7_HUMAN Cell division cycle 2-like 1 (PITSLRE proteins) OS=Homo sapiens GN=CDC2L1 PE=1 SV=1;tr|A0A0D9SER5|A0A0D9SER5_HUMAN Cyclin-dependent kinase	Cyclin-dependent kinase 11B;Cyclin-dependent kinase 11A	CDK11B;CDC2L1;CDK11A	+	3.86221	4.81095		1.08792	1.38129	21	21	2	35.5	35.5	1.7	89.437	0	323.31	4945500000	217	A0A0D9SEI3;B7ZVY7;A0A0D9SER5;A0A0D9SEN2;J3QR44;P21127-8;P21127-3;P21127-2;P21127;J3QR29;P21127-12;P21127-4;P21127-5;P21127-10;P21127-6;P21127-9;Q9UQ88-9;Q9UQ88-8;Q5QPQ9;E9PFJ2;A0A087WYI9;A0A087X1I0	A0A0D9SEI3;B7ZVY7;A0A0D9SER5;A0A0D9SEN2;J3QR44;P21127-8;P21127-3;P21127-2;P21127;J3QR29;P21127-12;P21127-4;P21127-5;P21127-10;P21127-6;P21127-9;Q9UQ88-9	20.2455	18.4687	21.9697	24.0428	24.2565	23.7096	24.8414	24.7506	27.9743	25.3771	24.8003	25.9567	24.3029	24.2237	26.2309
sp|Q8IWA0|WDR75_HUMAN WD repeat-containing protein 75 OS=Homo sapiens GN=WDR75 PE=1 SV=1	WD repeat-containing protein 75	WDR75	+	4.15607	3.34305	+	2.0891	1.38486	15	15	15	26.4	26.4	26.4	94.498	0	112.52	1729100000	104	Q8IWA0	Q8IWA0	19.4356	20.8255	22.2431	22.4926	23.1588	23.766	24.945	25.0513	25.6806	23.7218	23.7408	24.2013	24.3879	24.5014	24.4861
sp|Q00839-2|HNRPU_HUMAN Isoform Short of Heterogeneous nuclear ribonucleoprotein U OS=Homo sapiens GN=HNRNPU;sp|Q00839|HNRPU_HUMAN Heterogeneous nuclear ribonucleoprotein U OS=Homo sapiens GN=HNRNPU PE=1 SV=6	Heterogeneous nuclear ribonucleoprotein U	HNRNPU	+	3.53307	1.94115	+	6.43493	1.39032	24	24	24	33.1	33.1	33.1	88.979	0	91.722	4258700000	201	Q00839-2;Q00839;Q5RI18	Q00839-2;Q00839	22.21	20.2469	23.1282	22.8097	22.7562	22.7145	24.0483	23.8407	24.2728	24.1579	24.2572	24.1646	24.3665	23.8667	24.3793
sp|P38432|COIL_HUMAN Coilin OS=Homo sapiens GN=COIL PE=1 SV=1	Coilin	COIL	+	9.01785	6.65138	+	2.74599	1.40572	16	16	16	35.9	35.9	35.9	62.608	0	279.47	9780500000	242	P38432;I3L369	P38432	19.4724	20.9184	20.4252	25.7485	25.6639	26.1948	27.527	27.5541	28.4173	26.6691	26.8561	27.3615	27.0029	26.7551	27.33
sp|O75937|DNJC8_HUMAN DnaJ homolog subfamily C member 8 OS=Homo sapiens GN=DNAJC8 PE=1 SV=2	DnaJ homolog subfamily C member 8	DNAJC8	+	3.69043	1.16511	+	2.77816	1.41484	7	7	7	39.9	39.9	39.9	29.841	0	12.564	256510000	10	O75937;S4R3J5	O75937	20.3013	20.3323	20.3784	20.595	20.0246	20.7044	21.814	21.7554	22.9812	21.4766	21.7333	22.0824	21.3722	21.2602	22.23
sp|P53814-5|SMTN_HUMAN Isoform B2 of Smoothelin OS=Homo sapiens GN=SMTN;sp|P53814|SMTN_HUMAN Smoothelin OS=Homo sapiens GN=SMTN PE=1 SV=7;sp|P53814-6|SMTN_HUMAN Isoform B3 of Smoothelin OS=Homo sapiens GN=SMTN;tr|C9JGQ0|C9JGQ0_HUMAN Smoothelin (Fragment) O	Smoothelin	SMTN		1.16121	0.912074	+	1.40701	1.2509	2	2	2	3.4	3.4	3.4	98.918	0.0018459	4.1599	90783000	13	P53814-5;P53814;P53814-6;C9JGQ0;H7C372;A0A087WVP4;A0A087X1R1	P53814-5;P53814;P53814-6;C9JGQ0;H7C372;A0A087WVP4;A0A087X1R1	20.0436	20.6223	18.075	19.779	20.0139	18.8697	21.2801	21.6557	21.1978	21.3844	21.3794	20.9976	19.7799	20.3302	19.2408
sp|Q8IVF2-3|AHNK2_HUMAN Isoform 3 of Protein AHNAK2 OS=Homo sapiens GN=AHNAK2;sp|Q8IVF2|AHNK2_HUMAN Protein AHNAK2 OS=Homo sapiens GN=AHNAK2 PE=1 SV=2	Protein AHNAK2	AHNAK2	+	7.91803	5.94905	+	2.20948	1.42201	83	83	83	35.6	35.6	35.6	605.64	0	323.31	19685000000	929	Q8IVF2-3;Q8IVF2;Q8IVF2-2	Q8IVF2-3;Q8IVF2	22.7059	21.6648	21.7129	27.1407	26.2502	27.3404	27.9351	27.5258	28.5912	28.9198	28.4051	29.2241	28.1244	27.4282	28.8381
sp|Q53LP3|SWAHC_HUMAN Ankyrin repeat domain-containing protein SOWAHC OS=Homo sapiens GN=SOWAHC PE=1 SV=1	Ankyrin repeat domain-containing protein SOWAHC	SOWAHC		1.52357	-1.00882		1.06314	-0.619367	20	20	20	49.3	49.3	49.3	55.671	0	148.36	4402000000	264	Q53LP3	Q53LP3	25.4362	25.672	23.9363	24.8869	24.8408	23.6838	24.2087	23.7138	23.5425	24.542	23.8323	24.3119	23.4714	23.2343	23.8035
sp|P68363|TBA1B_HUMAN Tubulin alpha-1B chain OS=Homo sapiens GN=TUBA1B PE=1 SV=1;sp|P68363-2|TBA1B_HUMAN Isoform 2 of Tubulin alpha-1B chain OS=Homo sapiens GN=TUBA1B;sp|P68366-2|TBA4A_HUMAN Isoform 2 of Tubulin alpha-4A chain OS=Homo sapiens GN=TUBA4A;sp|	Tubulin alpha-1B chain;Tubulin alpha-4A chain	TUBA1B;TUBA4A	+	1.63594	0.939993	+	1.47057	1.43184	12	12	2	33.9	33.9	3.1	50.151	0	76.466	1724500000	126	P68363;P68363-2;P68366-2;P68366	P68363;P68363-2;P68366-2;P68366	22.0186	22.341	22.0228	22.2744	22.0782	21.6281	24.0326	24.1139	22.18	24.692	24.6629	22.9989	22.7658	23.0044	22.3782
sp|Q5VWN6|F208B_HUMAN Protein FAM208B OS=Homo sapiens GN=FAM208B PE=1 SV=1;sp|Q5VWN6-2|F208B_HUMAN Isoform 2 of Protein FAM208B OS=Homo sapiens GN=FAM208B	Protein FAM208B	FAM208B	+	5.79924	4.14268	+	3.02601	1.43607	48	48	48	29.8	29.8	29.8	268.84	0	323.31	8136800000	462	Q5VWN6;Q5VWN6-2;J3KPH3	Q5VWN6;Q5VWN6-2	23.1238	23.2463	20.9355	25.474	25.388	25.6406	26.9256	26.897	27.7516	26.3354	26.3539	26.3827	27.4516	26.9549	27.3794
sp|O60832|DKC1_HUMAN H/ACA ribonucleoprotein complex subunit 4 OS=Homo sapiens GN=DKC1 PE=1 SV=3;sp|O60832-2|DKC1_HUMAN Isoform 3 of H/ACA ribonucleoprotein complex subunit 4 OS=Homo sapiens GN=DKC1	H/ACA ribonucleoprotein complex subunit 4	DKC1	+	7.29778	5.10339	+	2.14515	1.43679	15	15	15	39.3	39.3	39.3	57.673	0	117.81	3499000000	135	O60832;O60832-2;C9IYT0;H7C2Q9;H7C2Q2;H7C0M1	O60832;O60832-2	20.3587	20.0131	19.655	23.9677	23.6899	24.4466	25.6995	25.5659	26.8596	25.4952	25.5062	25.4458	24.4524	24.6028	25.6165
sp|Q2TB10|ZN800_HUMAN Zinc finger protein 800 OS=Homo sapiens GN=ZNF800 PE=1 SV=1;tr|A0A087WXB4|A0A087WXB4_HUMAN Zinc finger protein 800 OS=Homo sapiens GN=ZNF800 PE=1 SV=1	Zinc finger protein 800	ZNF800	+	3.59281	5.53813		0.678019	1.45074	29	29	29	44.7	44.7	44.7	75.235	0	323.31	11422000000	425	Q2TB10;A0A087WXB4;C9JHX9;C9K0M9;C9JLY3	Q2TB10;A0A087WXB4	20.8653	20.9743	20.8748	24.4917	24.5413	27.0316	26.3019	23.5349	27.0992	27.3993	24.8002	28.3253	27.7493	27.477	28.5635
sp|Q13813-3|SPTN1_HUMAN Isoform 3 of Spectrin alpha chain, non-erythrocytic 1 OS=Homo sapiens GN=SPTAN1;sp|Q13813|SPTN1_HUMAN Spectrin alpha chain, non-erythrocytic 1 OS=Homo sapiens GN=SPTAN1 PE=1 SV=3;tr|A0A0D9SF54|A0A0D9SF54_HUMAN Spectrin alpha chain,	Spectrin alpha chain, non-erythrocytic 1	SPTAN1		4.74965	-1.01267		4.65513	-0.946269	34	34	34	26.7	26.7	26.7	282.28	0	109.53	2195400000	180	Q13813-3;Q13813;A0A0D9SF54;A0A0D9SGF6;Q13813-2;A0A0D9SFF6;A0A0D9SFH4	Q13813-3;Q13813;A0A0D9SF54;A0A0D9SGF6;Q13813-2	25.5819	25.5041	26.4051	25.7408	25.36	25.4814	24.4479	24.5209	24.4885	24.5514	24.3253	24.4796	24.9486	24.7288	24.7391
sp|Q8IY92|SLX4_HUMAN Structure-specific endonuclease subunit SLX4 OS=Homo sapiens GN=SLX4 PE=1 SV=3;sp|Q8IY92-2|SLX4_HUMAN Isoform 2 of Structure-specific endonuclease subunit SLX4 OS=Homo sapiens GN=SLX4	Structure-specific endonuclease subunit SLX4	SLX4	+	8.61433	6.93614	+	2.26784	1.45211	36	36	36	26.6	26.6	26.6	200.01	0	323.31	8604500000	309	Q8IY92;Q8IY92-2	Q8IY92;Q8IY92-2	19.9799	19.3082	18.7323	25.3585	25.6609	24.5421	27.291	27.5885	27.1293	26.6409	26.4459	26.6457	26.3982	26.0059	25.6082
sp|Q5T8P6|RBM26_HUMAN RNA-binding protein 26 OS=Homo sapiens GN=RBM26 PE=1 SV=3;tr|A0A087X0H9|A0A087X0H9_HUMAN RNA-binding protein 26 OS=Homo sapiens GN=RBM26 PE=1 SV=1;sp|Q5T8P6-4|RBM26_HUMAN Isoform 4 of RNA-binding protein 26 OS=Homo sapiens GN=RBM26	RNA-binding protein 26	RBM26	+	2.29775	2.62025		1.01191	1.46181	14	14	1	19.1	19.1	2.9	113.6	0	46.89	851890000	60	Q5T8P6;A0A087X0H9;Q5T8P6-4;Q5T8P6-6;E2PSN0	Q5T8P6;A0A087X0H9;Q5T8P6-4	19.6	19.0658	20.2238	21.7258	21.3318	20.4037	21.7315	21.7015	24.6732	21.8463	21.9152	23.4138	21.9582	21.5896	24.7112
sp|Q9HCM1|K1551_HUMAN Uncharacterized protein KIAA1551 OS=Homo sapiens GN=KIAA1551 PE=1 SV=3	Uncharacterized protein KIAA1551	KIAA1551	+	7.02111	1.94038	+	4.45847	1.46454	7	7	7	5.9	5.9	5.9	194.86	0	10.883	190050000	18	Q9HCM1	Q9HCM1	19.8605	19.8636	19.633	20.6049	20.5787	20.6994	21.8453	21.6301	21.5586	22.228	22.0845	22.3656	22.5351	22.4211	22.1617
sp|Q8N8K9-2|K1958_HUMAN Isoform 2 of Uncharacterized protein KIAA1958 OS=Homo sapiens GN=KIAA1958	Uncharacterized protein KIAA1958	KIAA1958	+	7.38241	5.4609	+	2.53989	1.46734	13	13	8	35.1	35.1	19.2	81.63	0	89.812	2432600000	154	Q8N8K9-2	Q8N8K9-2	19.751	19.9738	18.3168	23.4598	23.5011	24.162	26.024	25.3688	25.6837	24.3211	24.2019	24.9305	25.2976	25.4011	25.3459
sp|P48681|NEST_HUMAN Nestin OS=Homo sapiens GN=NES PE=1 SV=2	Nestin	NES	+	2.27438	1.36948	+	1.83103	1.49549	9	9	9	8.4	8.4	8.4	177.44	0	21.305	613150000	29	P48681	P48681	21.2696	20.3118	21.7109	21.3673	21.4562	21.2123	22.5329	22.4764	23.1265	23.9313	22.826	24.3828	22.4667	22.0638	21.7606
sp|Q15029-2|U5S1_HUMAN Isoform 2 of 116 kDa U5 small nuclear ribonucleoprotein component OS=Homo sapiens GN=EFTUD2;sp|Q15029|U5S1_HUMAN 116 kDa U5 small nuclear ribonucleoprotein component OS=Homo sapiens GN=EFTUD2 PE=1 SV=1;sp|Q15029-3|U5S1_HUMAN Isoform	116 kDa U5 small nuclear ribonucleoprotein component	EFTUD2	+	5.43864	5.08157	+	1.36631	1.50043	22	22	22	38.3	38.3	38.3	105.38	0	204.49	3840200000	271	Q15029-2;Q15029;Q15029-3;K7EP67;K7EJ74	Q15029-2;Q15029;Q15029-3	19.988	20.0673	20.3045	23.7973	23.4152	25.0161	24.9229	24.5887	26.3915	25.0575	24.2124	25.744	26.1927	25.6514	27.4285
sp|Q658P3-3|STEA3_HUMAN Isoform 3 of Metalloreductase STEAP3 OS=Homo sapiens GN=STEAP3;sp|Q658P3|STEA3_HUMAN Metalloreductase STEAP3 OS=Homo sapiens GN=STEAP3 PE=1 SV=2;sp|Q658P3-2|STEA3_HUMAN Isoform 2 of Metalloreductase STEAP3 OS=Homo sapiens GN=STEAP3;	Metalloreductase STEAP3	STEAP3		1.58207	-1.10244		1.58534	-2.19872	11	11	11	26.7	26.7	26.7	54.471	0	34.748	2085000000	80	Q658P3-3;Q658P3;Q658P3-2;B8ZZX6;Q658P3-4	Q658P3-3;Q658P3;Q658P3-2;B8ZZX6;Q658P3-4	22.9189	22.7617	21.9297	22.9684	22.6802	23.6016	18.6829	21.3355	20.9076	22.7364	18.9734	21.8308	21.7427	21.8096	19.943
sp|P07355|ANXA2_HUMAN Annexin A2 OS=Homo sapiens GN=ANXA2 PE=1 SV=2;sp|P07355-2|ANXA2_HUMAN Isoform 2 of Annexin A2 OS=Homo sapiens GN=ANXA2;tr|H0YN42|H0YN42_HUMAN Annexin (Fragment) OS=Homo sapiens GN=ANXA2 PE=1 SV=1;tr|H0YMD0|H0YMD0_HUMAN Annexin (Fragme	Annexin A2;Annexin;Putative annexin A2-like protein	ANXA2;ANXA2P2	+	6.12322	1.73808	+	4.10319	1.50293	19	19	19	61.4	61.4	61.4	38.604	0	82.394	3206800000	188	P07355;P07355-2;H0YN42;H0YMD0;H0YMU9;H0YKS4;A6NMY6;H0YM50;H0YMM1;H0YNP5;H0YKZ7;H0YLV6;H0YMT9;H0YKX9;H0YN28;H0YL33;H0YKL9;H0YMW4;H0YNA0;H0YKV8;H0YN52;H0YMD9;H0YNB8;H0YKN4;H0YLE2	P07355;P07355-2;H0YN42;H0YMD0;H0YMU9;H0YKS4;A6NMY6;H0YM50;H0YMM1;H0YNP5	21.6201	21.9484	21.858	22.0961	22.2006	22.9625	24.254	23.9797	23.6392	24.4536	23.9278	24.1476	23.6961	23.6858	23.52
sp|Q5VSL9|STRP1_HUMAN Striatin-interacting protein 1 OS=Homo sapiens GN=STRIP1 PE=1 SV=1;sp|Q5VSL9-2|STRP1_HUMAN Isoform 2 of Striatin-interacting protein 1 OS=Homo sapiens GN=STRIP1	Striatin-interacting protein 1	STRIP1		2.80247	-0.865536		0.81907	-0.324692	13	13	11	19.5	19.5	17.3	95.575	0	48.24	1823300000	142	Q5VSL9;Q5VSL9-2;Q5VSL9-3;Q5VSL9-4	Q5VSL9;Q5VSL9-2	23.3049	23.4018	23.0426	22.603	22.9346	22.3457	22.4451	22.4011	21.9954	22.4072	22.6115	22.5723	21.8132	21.8806	22.6014
sp|O15400-2|STX7_HUMAN Isoform 2 of Syntaxin-7 OS=Homo sapiens GN=STX7;sp|O15400|STX7_HUMAN Syntaxin-7 OS=Homo sapiens GN=STX7 PE=1 SV=4	Syntaxin-7	STX7		1.42724	-0.516881		0.367146	-0.150304	11	11	11	59	59	59	27.4	0	109.61	5324400000	138	O15400-2;O15400	O15400-2;O15400	24.1406	24.3227	24.7554	24.0126	23.9239	24.0697	24.1927	23.5091	23.334	23.8839	24.0977	23.8716	24.1825	23.9699	23.6244
sp|Q9UNK0|STX8_HUMAN Syntaxin-8 OS=Homo sapiens GN=STX8 PE=1 SV=2;tr|K7EQB1|K7EQB1_HUMAN Syntaxin-8 OS=Homo sapiens GN=STX8 PE=1 SV=1	Syntaxin-8	STX8		1.99046	-0.589325		2.11256	-1.05084	8	8	8	37.7	37.7	37.7	26.906	0	81.532	1370900000	91	Q9UNK0;K7EQB1;I3L305	Q9UNK0;K7EQB1	21.896	22.546	23.0257	22.7908	22.1738	23.0995	22.0051	21.899	21.1007	21.4601	21.1098	21.0361	22.3451	21.801	21.9781
sp|Q08945|SSRP1_HUMAN FACT complex subunit SSRP1 OS=Homo sapiens GN=SSRP1 PE=1 SV=1	FACT complex subunit SSRP1	SSRP1	+	5.77661	4.21046	+	1.86991	1.5031	14	14	14	24.4	24.4	24.4	81.074	0	94.698	2032800000	102	Q08945;A0A0U1RRK2;E9PMD4;E9PPZ7	Q08945	20.1799	19.6698	20.1024	22.891	22.9042	23.4063	23.7724	24.0554	26.092	23.6959	23.7962	25.1704	24.7173	24.5304	25.3024
sp|Q9Y2X3|NOP58_HUMAN Nucleolar protein 58 OS=Homo sapiens GN=NOP58 PE=1 SV=1	Nucleolar protein 58	NOP58	+	7.77971	9.46715	+	1.42957	1.50863	27	27	27	47.6	47.6	47.6	59.578	0	323.31	36455000000	715	Q9Y2X3;H7BZ72;F8WED0	Q9Y2X3	19.0508	17.6295	19.9967	26.8947	26.984	27.8053	26.6838	28.9291	30.2746	28.9473	28.7727	29.2153	27.9637	28.2832	29.5598
tr|G3V529|G3V529_HUMAN ATP-dependent RNA helicase DDX24 OS=Homo sapiens GN=DDX24 PE=1 SV=1;sp|Q9GZR7|DDX24_HUMAN ATP-dependent RNA helicase DDX24 OS=Homo sapiens GN=DDX24 PE=1 SV=1;sp|Q9GZR7-2|DDX24_HUMAN Isoform 2 of ATP-dependent RNA helicase DDX24 OS=Ho	ATP-dependent RNA helicase DDX24	DDX24	+	3.07446	0.683702	+	2.94916	1.53126	5	5	5	10.4	10.4	10.4	91.48	0	28.81	174450000	10	G3V529;Q9GZR7;Q9GZR7-2;F5GYL3;A0A087WXU8	G3V529;Q9GZR7;Q9GZR7-2;F5GYL3	19.8774	20.3935	19.7248	19.391	20.0544	19.156	20.9601	20.9627	22.3441	20.671	20.7972	20.8758	20.7075	20.909	21.3585
sp|Q9NS56|TOPRS_HUMAN E3 ubiquitin-protein ligase Topors OS=Homo sapiens GN=TOPORS PE=1 SV=1;sp|Q9NS56-2|TOPRS_HUMAN Isoform 2 of E3 ubiquitin-protein ligase Topors OS=Homo sapiens GN=TOPORS	E3 ubiquitin-protein ligase Topors	TOPORS	+	8.64501	7.38928	+	2.26361	1.53699	25	25	25	23.8	23.8	23.8	119.2	0	323.31	12526000000	299	Q9NS56;Q9NS56-2	Q9NS56;Q9NS56-2	19.2859	20.5779	19.7335	26.2306	25.9245	26.1518	28.3029	28.1012	27.1139	27.6848	27.5923	27.0376	29.0354	26.9304	26.955
tr|E9PHI4|E9PHI4_HUMAN SUN domain-containing protein 1 OS=Homo sapiens GN=SUN1 PE=1 SV=1;sp|O94901-5|SUN1_HUMAN Isoform 5 of SUN domain-containing protein 1 OS=Homo sapiens GN=SUN1;sp|O94901-8|SUN1_HUMAN Isoform 8 of SUN domain-containing protein 1 OS=Homo	SUN domain-containing protein 1	SUN1		2.52722	-0.742119		1.90304	-0.623567	22	22	22	37.5	37.5	37.5	91.112	0	323.31	4026800000	155	E9PHI4;O94901-5;O94901-8;O94901;O94901-9;H0Y742;O94901-6;H0Y6N5;H7C2K3;O94901-2;O94901-7;O94901-3;C9JK55;H7C3X3;H7C019;C9JR15;C9JS54;C9JJU6;C9K051;O94901-4	E9PHI4;O94901-5;O94901-8;O94901;O94901-9;H0Y742;O94901-6;H0Y6N5;H7C2K3	24.1809	24.0593	24.8812	24.1753	24.0127	24.11	23.6231	23.2404	23.1241	23.5121	23.7357	23.0399	23.4279	24.1607	23.418
sp|Q9UH99|SUN2_HUMAN SUN domain-containing protein 2 OS=Homo sapiens GN=SUN2 PE=1 SV=3;sp|Q9UH99-3|SUN2_HUMAN Isoform 3 of SUN domain-containing protein 2 OS=Homo sapiens GN=SUN2;sp|Q9UH99-2|SUN2_HUMAN Isoform 2 of SUN domain-containing protein 2 OS=Homo s	SUN domain-containing protein 2	SUN2		2.87899	-1.30784		2.19669	-1.60124	28	28	28	48	48	48	80.31	0	245.58	11938000000	350	Q9UH99;Q9UH99-3;Q9UH99-2;B0QY60;B0QY64;B0QY66;B0QY67;B0QY68;H0Y686;B0QY63	Q9UH99;Q9UH99-3;Q9UH99-2	24.2805	24.2207	24.3547	23.8803	23.9777	24.6771	21.9501	21.6897	22.0212	23.8569	23.106	23.3561	22.9045	22.04	22.2696
sp|P42704|LPPRC_HUMAN Leucine-rich PPR motif-containing protein, mitochondrial OS=Homo sapiens GN=LRPPRC PE=1 SV=3	Leucine-rich PPR motif-containing protein, mitochondrial	LRPPRC	+	2.4108	1.40363	+	2.3786	1.53825	7	7	7	7.8	7.8	7.8	157.9	0	11.729	339880000	25	P42704;B8ZZ38;A0A0C4DG06;C9JCA9;H7C3W8	P42704	19.2574	19.8901	21.507	21.2179	21.1745	19.012	22.0954	22.3288	21.6106	22.2752	21.9839	21.6905	22.1517	22.3238	21.5974
sp|Q08J23-2|NSUN2_HUMAN Isoform 2 of tRNA (cytosine(34)-C(5))-methyltransferase OS=Homo sapiens GN=NSUN2;sp|Q08J23|NSUN2_HUMAN tRNA (cytosine(34)-C(5))-methyltransferase OS=Homo sapiens GN=NSUN2 PE=1 SV=2;sp|Q08J23-3|NSUN2_HUMAN Isoform 3 of tRNA (cytosine	tRNA (cytosine(34)-C(5))-methyltransferase	NSUN2	+	1.66105	1.80653		1.12643	1.54526	6	6	6	15.4	15.4	15.4	82.392	0	14.24	354860000	32	Q08J23-2;Q08J23;Q08J23-3;A0A140T9Y7	Q08J23-2;Q08J23;Q08J23-3	20.0567	19.0068	20.5404	21.5128	21.5021	18.5317	22.4423	22.5739	22.332	22.7595	22.7398	22.1536	21.4899	19.6538	22.4026
sp|Q8TAD8|SNIP1_HUMAN Smad nuclear-interacting protein 1 OS=Homo sapiens GN=SNIP1 PE=1 SV=1	Smad nuclear-interacting protein 1	SNIP1	+	5.20545	5.07441	+	1.38992	1.55323	21	21	21	37.9	37.9	37.9	45.777	0	323.31	17793000000	323	Q8TAD8	Q8TAD8	21.2384	21.3045	22.301	25.3222	25.2906	25.9596	26.4381	27.2364	29.367	26.0687	25.8955	27.2273	27.1232	26.3262	28.014
sp|Q9UID6|ZN639_HUMAN Zinc finger protein 639 OS=Homo sapiens GN=ZNF639 PE=1 SV=1;tr|J3KR68|J3KR68_HUMAN Zinc finger protein 639 (Fragment) OS=Homo sapiens GN=ZNF639 PE=1 SV=1	Zinc finger protein 639	ZNF639	+	1.82031	2.37463		0.939373	1.55366	12	12	12	27.8	27.8	27.8	56.054	0	23.59	1192200000	97	Q9UID6;J3KR68;J3KR59;C9J3R1;C9IZP0	Q9UID6;J3KR68	21.5412	21.6308	20.6912	22.0951	22.3519	23.0443	26.2634	26.1575	24.8947	22.4603	22.8291	22.1728	23.7955	24.11	23.7738
sp|Q93009-3|UBP7_HUMAN Isoform 3 of Ubiquitin carboxyl-terminal hydrolase 7 OS=Homo sapiens GN=USP7;sp|Q93009|UBP7_HUMAN Ubiquitin carboxyl-terminal hydrolase 7 OS=Homo sapiens GN=USP7 PE=1 SV=2;tr|H3BND8|H3BND8_HUMAN Ubiquitin carboxyl-terminal hydrolase	Ubiquitin carboxyl-terminal hydrolase 7;Ubiquitin carboxyl-terminal hydrolase	USP7	+	4.89421	4.29147	+	1.64633	1.56384	24	24	24	38.3	38.3	38.3	126.27	0	298.26	3731700000	197	Q93009-3;Q93009;H3BND8;F5H2X1;I3L2D8	Q93009-3;Q93009;H3BND8;F5H2X1	20.0528	20.1371	21.5329	23.0186	23.2723	24.7877	24.8057	24.6914	26.5435	25.5006	24.9951	26.3776	24.3564	24.2229	25.8169
tr|J3KPZ4|J3KPZ4_HUMAN Nuclear nucleic acid-binding protein C1D OS=Homo sapiens GN=C1D PE=1 SV=1;sp|Q13901|C1D_HUMAN Nuclear nucleic acid-binding protein C1D OS=Homo sapiens GN=C1D PE=1 SV=1	Nuclear nucleic acid-binding protein C1D	C1D	+	2.7167	2.09843	+	1.51998	1.57222	4	4	4	29.4	29.4	29.4	20.116	0	9.9064	374170000	15	J3KPZ4;Q13901	J3KPZ4;Q13901	19.8162	20.0054	20.1296	22.0846	21.8104	18.814	22.9313	23.1106	22.9965	21.7145	22.4325	21.8956	21.9309	22.6768	22.5883
sp|Q53GS9|SNUT2_HUMAN U4/U6.U5 tri-snRNP-associated protein 2 OS=Homo sapiens GN=USP39 PE=1 SV=2;tr|B9A018|B9A018_HUMAN U4/U6.U5 tri-snRNP-associated protein 2 OS=Homo sapiens GN=USP39 PE=1 SV=1;tr|A0A087X1B2|A0A087X1B2_HUMAN U4/U6.U5 tri-snRNP-associated	U4/U6.U5 tri-snRNP-associated protein 2	USP39	+	5.25205	6.6245		1.00426	1.57283	20	20	20	56.5	56.5	56.5	65.38	0	323.31	18112000000	425	Q53GS9;B9A018;A0A087X1B2;Q53GS9-3;Q53GS9-2;F8WC91;A0A087WW31;C9JIU2;C9J0X5	Q53GS9;B9A018;A0A087X1B2;Q53GS9-3;Q53GS9-2	20.0829	20.2241	20.7083	25.6017	25.4186	26.3298	25.8856	26.0849	28.8729	26.4494	25.6996	27.2301	29.1651	29.1888	27.6291
tr|Q5SQL3|Q5SQL3_HUMAN Homeodomain-interacting protein kinase 1 OS=Homo sapiens GN=HIPK1 PE=1 SV=1;tr|J3KP92|J3KP92_HUMAN Homeodomain-interacting protein kinase 1 OS=Homo sapiens GN=HIPK1 PE=1 SV=1;sp|Q86Z02-2|HIPK1_HUMAN Isoform 2 of Homeodomain-interacti	Homeodomain-interacting protein kinase 1	HIPK1	+	4.215	2.14091	+	2.67337	1.57824	5	5	5	6.4	6.4	6.4	126.26	0	13.234	329550000	31	Q5SQL3;J3KP92;Q86Z02-2;Q86Z02;Q86Z02-4;Q86Z02-3;H3BLW0;H7BXX9;Q9H2X6-2;Q9H2X6-3;Q9H2X6	Q5SQL3;J3KP92;Q86Z02-2;Q86Z02;Q86Z02-4;Q86Z02-3	19.4751	20.6288	19.6261	21.8	19.933	20.8686	22.808	22.458	22.5354	21.9666	21.9275	22.8266	22.1218	22.144	23.2213
sp|Q5QJE6|TDIF2_HUMAN Deoxynucleotidyltransferase terminal-interacting protein 2 OS=Homo sapiens GN=DNTTIP2 PE=1 SV=2	Deoxynucleotidyltransferase terminal-interacting protein 2	DNTTIP2	+	6.58415	4.55877	+	2.2906	1.59104	18	18	18	31.3	31.3	31.3	84.468	0	296.92	3981900000	232	Q5QJE6;J3KP30;E9PRB3	Q5QJE6	20.4603	21.0225	21.2787	24.2247	24.5743	24.059	26.7674	26.6363	27.0806	25.2736	25.3728	25.4924	25.3192	25.2299	25.7212
sp|Q15776|ZKSC8_HUMAN Zinc finger protein with KRAB and SCAN domains 8 OS=Homo sapiens GN=ZKSCAN8 PE=1 SV=2	Zinc finger protein with KRAB and SCAN domains 8	ZKSCAN8	+	3.05238	3.91798		0.953408	1.59414	28	26	25	51.7	51.7	51.7	65.815	0	252.01	8737900000	363	Q15776;Q15776-2	Q15776	21.6625	22.2097	22.5077	24.874	24.825	24.8481	28.924	28.9422	26.9947	25.1696	25.3526	25.1051	25.7563	25.4742	26.2698
sp|Q9NQB0-4|TF7L2_HUMAN Isoform 4 of Transcription factor 7-like 2 OS=Homo sapiens GN=TCF7L2;sp|Q9NQB0-2|TF7L2_HUMAN Isoform 2 of Transcription factor 7-like 2 OS=Homo sapiens GN=TCF7L2;sp|Q9NQB0-5|TF7L2_HUMAN Isoform 5 of Transcription factor 7-like 2 OS=	Transcription factor 7-like 2	TCF7L2		1.68103	-1.06497		1.53304	-1.46603	10	10	7	24.9	24.9	17.6	53.269	0	26.043	2210200000	58	Q9NQB0-4;Q9NQB0-2;Q9NQB0-5;Q9NQB0;C6ZRJ7;C6ZRK5;E2GH26;Q9NQB0-9;Q9NQB0-6;Q9NQB0-16;Q9NQB0-8;Q9NQB0-7;Q9NQB0-3;A0A0D9SGH8;Q9NQB0-14;Q9NQB0-15;Q9NQB0-10;Q9NQB0-12;Q9NQB0-11;Q9NQB0-13;C6ZRJ6;Q5JRY5;A0A0A0MTL7;Q9NQB0-17;Q5JRY4;Q5JRY3;Q5VVR8;H0YEE5;H0YAR8;H0YBC8;Q5VVR5;Q5VVR7;B7WNT5;P36402-10;P36402-14;P36402-16;P36402-8;P36402-6;P36402-2;Q9UJU2-3;Q9UJU2-7;P36402-9;P36402-13;P36402-15;P36402-12;P36402…	Q9NQB0-4;Q9NQB0-2;Q9NQB0-5;Q9NQB0;C6ZRJ7;C6ZRK5;E2GH26;Q9NQB0-9;Q9NQB0-6;Q9NQB0-16;Q9NQB0-8;Q9NQB0-7;Q9NQB0-3;A0A0D9SGH8;Q9NQB0-14;Q9NQB0-15;Q9NQB0-10;Q9NQB0-12;Q9NQB0-11;Q9NQB0-13;C6ZRJ6;Q5JRY5;A0A0A0MTL7;Q9NQB0-17;Q5JRY4	23.4974	23.1019	22.2229	22.8354	22.4848	23.6057	21.338	21.9692	21.5449	19.4142	22.3734	22.5948	21.7734	21.5189	21.0566
sp|Q96FV9|THOC1_HUMAN THO complex subunit 1 OS=Homo sapiens GN=THOC1 PE=1 SV=1;tr|A0A087WWS1|A0A087WWS1_HUMAN THO complex subunit 1 OS=Homo sapiens GN=THOC1 PE=1 SV=1	THO complex subunit 1	THOC1	+	5.68184	5.38987	+	1.46889	1.60265	29	29	29	57.4	57.4	57.4	75.665	0	323.31	6022100000	341	Q96FV9;A0A087WWS1;R4GMN4;Q96FV9-2;A0A087WY84;J3KT14;J3KRD7;R4GN58;J3QQZ3	Q96FV9;A0A087WWS1	20.288	20.3623	20.5189	24.4697	24.5046	24.7585	25.3929	25.1821	27.7474	25.018	25.1625	25.8989	26.7	26.8145	27.7064
tr|I3L1N0|I3L1N0_HUMAN PHD finger protein 23 OS=Homo sapiens GN=PHF23 PE=1 SV=1;sp|Q9BUL5-3|PHF23_HUMAN Isoform 3 of PHD finger protein 23 OS=Homo sapiens GN=PHF23;sp|Q9BUL5-4|PHF23_HUMAN Isoform 4 of PHD finger protein 23 OS=Homo sapiens GN=PHF23;sp|Q9BUL	PHD finger protein 23	PHF23	+	4.61569	1.67297	+	3.33475	1.61329	3	3	3	16.5	16.5	16.5	29.674	0	6.6467	220670000	21	I3L1N0;Q9BUL5-3;Q9BUL5-4;Q9BUL5;I3L410;I3L4Q4;I3L0X3;I3L2W6;A0A087WVQ2;I3L0Y2;Q9BUL5-2	I3L1N0;Q9BUL5-3;Q9BUL5-4;Q9BUL5;I3L410;I3L4Q4	19.5145	19.332	20.1061	19.7157	20.1574	20.4686	21.371	21.0536	22.4653	21.3257	21.2549	22.231	21.8271	21.8808	22.1351
sp|Q9NZ01|TECR_HUMAN Very-long-chain enoyl-CoA reductase OS=Homo sapiens GN=TECR PE=1 SV=1;tr|M0R3C3|M0R3C3_HUMAN Very-long-chain enoyl-CoA reductase OS=Homo sapiens GN=TECR PE=1 SV=1	Very-long-chain enoyl-CoA reductase	TECR		1.59037	-1.06949		0.0643994	-0.0652133	14	14	14	34.7	34.7	34.7	36.034	0	323.31	35369000000	378	Q9NZ01;M0R3C3;Q9NZ01-2;M0R329;B4DR74;M0QXM3	Q9NZ01;M0R3C3	26.6895	26.1823	26.8788	26.4162	25.6377	24.635	25.1509	25.6152	25.4427	25.129	24.9894	26.0425	25.9792	25.146	25.985
sp|P63279|UBC9_HUMAN SUMO-conjugating enzyme UBC9 OS=Homo sapiens GN=UBE2I PE=1 SV=1;tr|H3BQQ9|H3BQQ9_HUMAN SUMO-conjugating enzyme (Fragment) OS=Homo sapiens GN=UBE2I PE=1 SV=1;tr|B0QYN7|B0QYN7_HUMAN SUMO-conjugating enzyme OS=Homo sapiens GN=UBE2I PE=1 S	SUMO-conjugating enzyme UBC9	UBE2I	+	7.17798	9.03362		1.23358	1.61475	16	16	16	89.2	89.2	89.2	18.007	0	323.31	56075000000	473	P63279;H3BQQ9;B0QYN7;H3BPC4;H3BRD1	P63279;H3BQQ9;B0QYN7;H3BPC4	19.1263	19.4012	20.3694	27.5774	27.5006	27.2866	28.9588	29.0617	30.2926	28.3743	28.2077	30.6032	27.6715	27.5373	30.9192
sp|P06748-2|NPM_HUMAN Isoform 2 of Nucleophosmin OS=Homo sapiens GN=NPM1;sp|P06748|NPM_HUMAN Nucleophosmin OS=Homo sapiens GN=NPM1 PE=1 SV=2;sp|P06748-3|NPM_HUMAN Isoform 3 of Nucleophosmin OS=Homo sapiens GN=NPM1	Nucleophosmin	NPM1	+	3.82274	2.8068	+	2.0546	1.6168	17	17	17	56.2	56.2	56.2	29.464	0	323.31	11254000000	271	P06748-2;P06748;P06748-3;E5RI98;E5RGW4	P06748-2;P06748;P06748-3	20.1017	21.9138	21.5515	22.1737	22.974	23.2019	24.3838	24.6333	25.8685	23.4635	23.5619	24.6126	24.4615	23.5489	25.0661
tr|B5MDF5|B5MDF5_HUMAN GTP-binding nuclear protein Ran OS=Homo sapiens GN=RAN PE=1 SV=1;sp|P62826|RAN_HUMAN GTP-binding nuclear protein Ran OS=Homo sapiens GN=RAN PE=1 SV=3;tr|J3KQE5|J3KQE5_HUMAN GTP-binding nuclear protein Ran (Fragment) OS=Homo sapiens G	GTP-binding nuclear protein Ran	RAN	+	7.37523	3.09082	+	5.17593	1.62623	6	6	6	34.8	34.8	34.8	26.224	0	9.7878	977360000	35	B5MDF5;P62826;J3KQE5;F5H018;B4DV51;H0YFC6;A0A087X0W0	B5MDF5;P62826;J3KQE5;F5H018;B4DV51	20.2001	19.5805	20.9865	22.1288	21.7134	22.5384	23.7192	23.6644	23.649	24.1041	23.808	23.99	23.4394	23.4093	23.9945
tr|A0A140T9T7|A0A140T9T7_HUMAN Antigen peptide transporter 1 OS=Homo sapiens GN=TAP1 PE=1 SV=1;sp|Q03518|TAP1_HUMAN Antigen peptide transporter 1 OS=Homo sapiens GN=TAP1 PE=1 SV=2	Antigen peptide transporter 1	TAP1		0.729215	0.970852	+	1.35286	1.64432	13	13	13	29.3	29.3	29.3	87.175	0	184.89	5407300000	140	A0A140T9T7;Q03518	A0A140T9T7;Q03518	19.2471	23.9354	23.8288	19.4825	23.6164	23.1253	24.2044	23.598	22.906	23.7084	23.7733	23.3094	24.0507	23.9016	24.0198
sp|P08238|HS90B_HUMAN Heat shock protein HSP 90-beta OS=Homo sapiens GN=HSP90AB1 PE=1 SV=4	Heat shock protein HSP 90-beta	HSP90AB1	+	3.39951	2.5875	+	1.81765	1.62732	25	25	15	41	41	26.8	83.263	0	323.31	3612200000	221	P08238;Q58FF7;F8W026;Q58FF6	P08238	22.4693	22.5513	21.1556	23.2347	23.201	23.8415	24.6859	25.2623	26.4217	24.8862	25.69	26.2575	24.0858	24.1286	24.0596
sp|P52272-2|HNRPM_HUMAN Isoform 2 of Heterogeneous nuclear ribonucleoprotein M OS=Homo sapiens GN=HNRNPM;tr|A0A087X0X3|A0A087X0X3_HUMAN Heterogeneous nuclear ribonucleoprotein M OS=Homo sapiens GN=HNRNPM PE=1 SV=1;sp|P52272|HNRPM_HUMAN Heterogeneous nuclea	Heterogeneous nuclear ribonucleoprotein M	HNRNPM	+	6.76539	8.02042	+	1.71853	1.63002	31	31	31	58.2	58.2	58.2	73.62	0	323.31	26288000000	560	P52272-2;A0A087X0X3;P52272;M0R019;M0R0N3;M0R2T0;M0QYQ7;M0QZM1;M0R2I7;M0R0Y6;M0QY96;M0QYL3	P52272-2;A0A087X0X3;P52272;M0R019	21.757	19.4535	18.6362	25.8605	26.1843	28.1956	27.9222	27.652	29.4831	28.6064	27.2	28.3104	28.7615	28.1422	29.3137
sp|Q7Z5J4|RAI1_HUMAN Retinoic acid-induced protein 1 OS=Homo sapiens GN=RAI1 PE=1 SV=2;sp|Q7Z5J4-2|RAI1_HUMAN Isoform 2 of Retinoic acid-induced protein 1 OS=Homo sapiens GN=RAI1;sp|Q7Z5J4-3|RAI1_HUMAN Isoform 3 of Retinoic acid-induced protein 1 OS=Homo s	Retinoic acid-induced protein 1	RAI1	+	1.45916	1.31049	+	1.31101	1.6323	8	7	7	7.6	7.2	7.2	203.35	0	131.91	343440000	13	Q7Z5J4;Q7Z5J4-2;Q7Z5J4-3;A8MXE8;Q7Z5J4-4	Q7Z5J4;Q7Z5J4-2;Q7Z5J4-3	19.0473	19.6311	20.7766	20.026	20.4352	19.2527	22.194	22.2884	23.4548	21.8727	21.9773	21.7381	20.1934	20.0534	20.0602
sp|Q9BTV4|TMM43_HUMAN Transmembrane protein 43 OS=Homo sapiens GN=TMEM43 PE=1 SV=1	Transmembrane protein 43	TMEM43		1.39856	-1.24253		0.754426	-0.822457	30	30	30	58.8	58.8	58.8	44.875	0	323.31	34817000000	570	Q9BTV4;V9GY05	Q9BTV4	26.2061	26.7814	26.6426	26.3466	25.6663	25.7402	24.4087	24.2582	23.2162	25.6062	25.5913	25.358	25.8914	25.5481	25.9792
sp|P42167|LAP2B_HUMAN Lamina-associated polypeptide 2, isoforms beta/gamma OS=Homo sapiens GN=TMPO PE=1 SV=2;tr|G5E972|G5E972_HUMAN Lamina-associated polypeptide 2, isoforms beta/gamma OS=Homo sapiens GN=TMPO PE=1 SV=1;sp|P42167-2|LAP2B_HUMAN Isoform Gamma	Lamina-associated polypeptide 2, isoforms beta/gamma;Thymopoietin;Thymopentin	TMPO		1.85699	-0.797546		1.6684	-1.23459	39	39	16	67.4	67.4	33.9	50.67	0	323.31	43676000000	852	P42167;G5E972;P42167-2;H0YJH7	P42167;G5E972;P42167-2	27.257	27.3374	26.8406	27.2336	27.2408	27.3458	25.6973	25.1658	24.6569	26.8243	26.3832	26.0387	26.7858	26.7708	26.0266
sp|Q9H3N1|TMX1_HUMAN Thioredoxin-related transmembrane protein 1 OS=Homo sapiens GN=TMX1 PE=1 SV=1	Thioredoxin-related transmembrane protein 1	TMX1		1.41372	-0.273157		2.25202	-0.666084	16	16	16	30	30	30	31.791	0	147.77	23240000000	310	Q9H3N1;G3V448	Q9H3N1	25.0087	26.2912	25.7213	25.7501	26.1212	25.829	25.2441	25.6965	24.8399	25.557	25.4627	25.1848	24.8569	25.2753	24.9891
sp|Q96JJ7|TMX3_HUMAN Protein disulfide-isomerase TMX3 OS=Homo sapiens GN=TMX3 PE=1 SV=2;sp|Q96JJ7-2|TMX3_HUMAN Isoform 2 of Protein disulfide-isomerase TMX3 OS=Homo sapiens GN=TMX3	Protein disulfide-isomerase TMX3	TMX3		1.50537	-0.729397		0.860883	-0.469003	21	21	21	43.8	43.8	43.8	51.871	0	100.77	7972800000	267	Q96JJ7;Q96JJ7-2;B4DIE3;H3BPB3;H3BT89;H3BVI1;H3BRY0	Q96JJ7;Q96JJ7-2	24.6429	24.885	25.4728	24.5344	24.4997	24.8336	24.0222	24.0556	23.3822	24.3263	24.1885	23.7193	24.7427	24.9428	24.0026
sp|Q9H1B7|I2BPL_HUMAN Interferon regulatory factor 2-binding protein-like OS=Homo sapiens GN=IRF2BPL PE=1 SV=1	Interferon regulatory factor 2-binding protein-like	IRF2BPL	+	3.26413	2.40901	+	1.7051	1.64401	8	8	8	19.3	19.3	19.3	82.658	0	34.39	525480000	46	Q9H1B7	Q9H1B7	19.8844	19.4774	19.7893	21.9326	19.221	21.5254	21.5777	22.0411	23.7399	21.7578	22.5566	23.1023	22.6201	22.6076	22.83
sp|Q49A26|GLYR1_HUMAN Putative oxidoreductase GLYR1 OS=Homo sapiens GN=GLYR1 PE=1 SV=3;sp|Q49A26-4|GLYR1_HUMAN Isoform 4 of Putative oxidoreductase GLYR1 OS=Homo sapiens GN=GLYR1;sp|Q49A26-2|GLYR1_HUMAN Isoform 2 of Putative oxidoreductase GLYR1 OS=Homo sa	Putative oxidoreductase GLYR1	GLYR1	+	11.3174	9.65785	+	3.35541	1.64812	30	30	0	58.2	58.2	0	60.556	0	323.31	69297000000	908	Q49A26;Q49A26-4;Q49A26-2;K7EMM8;K7EPU6;K7ELL0	Q49A26;Q49A26-4;Q49A26-2;K7EMM8	20.5664	19.3835	19.8528	28.3113	27.5896	29.1671	29.4572	29.4773	30.216	29.8893	29.8873	30.4563	30.068	30.1393	30.4464
sp|Q5VYV7|SLX4I_HUMAN Protein SLX4IP OS=Homo sapiens GN=SLX4IP PE=1 SV=1	Protein SLX4IP	SLX4IP	+	8.62753	4.08005	+	4.21216	1.66541	14	14	14	39.2	39.2	39.2	45.551	0	98.989	1710000000	104	Q5VYV7	Q5VYV7	20.3588	19.9276	20.7179	22.984	23.5124	23.0007	25.4004	25.1409	25.1159	24.6549	24.71	25.2272	24.5046	24.4228	24.3035
sp|Q03701|CEBPZ_HUMAN CCAAT/enhancer-binding protein zeta OS=Homo sapiens GN=CEBPZ PE=1 SV=3;tr|A0A087X1N2|A0A087X1N2_HUMAN CCAAT/enhancer-binding protein zeta OS=Homo sapiens GN=CEBPZ PE=1 SV=1	CCAAT/enhancer-binding protein zeta	CEBPZ	+	3.13412	1.19532	+	2.58569	1.66841	28	28	28	33.1	33.1	33.1	120.97	0	124.98	3940300000	238	Q03701;A0A087X1N2;C9J9W7	Q03701;A0A087X1N2	23.4212	23.5635	24.0392	23.5615	23.3647	23.9298	25.2439	24.904	24.6801	25.8123	25.0444	24.6139	26.5293	26.0569	24.6987
sp|Q9NQZ2|SAS10_HUMAN Something about silencing protein 10 OS=Homo sapiens GN=UTP3 PE=1 SV=1	Something about silencing protein 10	UTP3	+	3.11474	2.18837	+	1.82209	1.67249	5	5	5	15.4	15.4	15.4	54.557	0	17.312	468200000	23	Q9NQZ2	Q9NQZ2	20.2748	20.0495	19.4302	19.4539	21.1186	21.984	22.9644	22.8045	23.9222	22.2406	21.6279	22.7729	21.6826	22.1425	22.5644
sp|Q14149|MORC3_HUMAN MORC family CW-type zinc finger protein 3 OS=Homo sapiens GN=MORC3 PE=1 SV=3	MORC family CW-type zinc finger protein 3	MORC3	+	9.36283	8.96698	+	2.33379	1.6756	67	67	67	78.4	78.4	78.4	107.11	0	323.31	51671000000	1322	Q14149;H0YHQ4;H0YIR5	Q14149	19.6854	20.7828	19.6422	27.3857	27.2241	28.6314	29.7412	29.601	30.6572	29.63	28.9069	29.918	29.1142	28.7008	28.5347
sp|Q14676-2|MDC1_HUMAN Isoform 2 of Mediator of DNA damage checkpoint protein 1 OS=Homo sapiens GN=MDC1;sp|Q14676|MDC1_HUMAN Mediator of DNA damage checkpoint protein 1 OS=Homo sapiens GN=MDC1 PE=1 SV=3;sp|Q14676-3|MDC1_HUMAN Isoform 3 of Mediator of DNA d	Mediator of DNA damage checkpoint protein 1	MDC1	+	6.26356	4.96989	+	2.0071	1.67733	23	23	23	33.5	33.5	33.5	197.6	0	323.31	3400600000	167	Q14676-2;Q14676;Q14676-3;Q14676-4;H0Y6Z8;A2AB06;A2AB07;A2AB05;A0A087X0R2	Q14676-2;Q14676;Q14676-3	19.4526	20.1454	19.9484	23.9027	23.0964	23.683	24.8627	24.9241	26.743	25.6061	25.2244	26.3673	24.7889	24.1033	24.5225
tr|G3XAN4|G3XAN4_HUMAN Translocating chain-associated membrane protein 1 OS=Homo sapiens GN=TRAM1 PE=1 SV=1;sp|Q15629-2|TRAM1_HUMAN Isoform 2 of Translocating chain-associated membrane protein 1 OS=Homo sapiens GN=TRAM1;sp|Q15629|TRAM1_HUMAN Translocating	Translocating chain-associated membrane protein 1	TRAM1		1.86421	-1.455		1.20717	-1.23221	5	5	5	10.8	10.8	10.8	33.435	0	21.141	745120000	38	G3XAN4;Q15629-2;Q15629	G3XAN4;Q15629-2;Q15629	24.0694	23.3589	23.2677	23.5029	22.9803	22.6203	22.3784	21.5372	20.4377	22.3203	20.1444	21.6346	22.5738	22.2945	22.8999
tr|A0A087WX29|A0A087WX29_HUMAN TAR DNA-binding protein 43 (Fragment) OS=Homo sapiens GN=TARDBP PE=1 SV=1;sp|Q13148|TADBP_HUMAN TAR DNA-binding protein 43 OS=Homo sapiens GN=TARDBP PE=1 SV=1;tr|A0A087WXQ5|A0A087WXQ5_HUMAN TAR DNA-binding protein 43 (Fragmen	TAR DNA-binding protein 43	TARDBP	+	4.01981	1.98904	+	3.85862	1.68934	5	5	5	23.5	23.5	23.5	26.743	0	12.331	385140000	35	A0A087WX29;Q13148;A0A087WXQ5;A0A087WV68;B1AKP7;G3V162;A0A087X260;A0A087WYY0;Q13148-4;A0A087WXV3;K7EJM5;K7EN94;A0A087WW61;A0A087WX67;A0A087WTZ4;K7EL26;A0A087WYE7;A0A087WZC9	A0A087WX29;Q13148;A0A087WXQ5;A0A087WV68;B1AKP7;G3V162;A0A087X260;A0A087WYY0;Q13148-4;A0A087WXV3;K7EJM5;K7EN94	20.7903	18.5449	19.7336	20.8863	20.2411	20.1075	22.4883	22.5882	22.207	22.3605	22.5237	21.4949	21.8814	21.8358	21.5288
sp|Q8TED0-3|UTP15_HUMAN Isoform 3 of U3 small nucleolar RNA-associated protein 15 homolog OS=Homo sapiens GN=UTP15;sp|Q8TED0|UTP15_HUMAN U3 small nucleolar RNA-associated protein 15 homolog OS=Homo sapiens GN=UTP15 PE=1 SV=3;tr|H0Y8P4|H0Y8P4_HUMAN U3 small	U3 small nucleolar RNA-associated protein 15 homolog	UTP15	+	6.36382	4.43627	+	2.36261	1.69608	13	13	13	35.9	35.9	35.9	56.355	0	74.342	1174700000	60	Q8TED0-3;Q8TED0;H0Y8P4;Q8TED0-2;D6RF65	Q8TED0-3;Q8TED0;H0Y8P4;Q8TED0-2	19.6188	19.0909	18.8609	22.1131	22.1247	22.8254	24.4121	24.6966	25.5432	23.2767	23.2379	23.4179	24.0433	23.9745	23.8522
sp|Q9NVU0-3|RPC5_HUMAN Isoform 3 of DNA-directed RNA polymerase III subunit RPC5 OS=Homo sapiens GN=POLR3E;sp|Q9NVU0-2|RPC5_HUMAN Isoform 2 of DNA-directed RNA polymerase III subunit RPC5 OS=Homo sapiens GN=POLR3E;sp|Q9NVU0-4|RPC5_HUMAN Isoform 4 of DNA-di	DNA-directed RNA polymerase III subunit RPC5	POLR3E	+	2.48148	3.18049		1.02237	1.70733	12	12	12	39.9	39.9	39.9	73.138	0	173.7	1673500000	55	Q9NVU0-3;Q9NVU0-2;Q9NVU0-4;Q9NVU0;A0A0C4DH01;Q9NVU0-5;H3BSI5;H3BS41;H3BMR4;H3BSM3;H3BNJ0;H3BRY1	Q9NVU0-3;Q9NVU0-2;Q9NVU0-4;Q9NVU0;A0A0C4DH01;Q9NVU0-5	19.6686	20.0156	19.652	20.8951	21.3043	22.8367	21.9386	22.513	25.6285	22.2016	21.9198	24.9828	23.0622	23.1037	25.1241
sp|Q9UNX4|WDR3_HUMAN WD repeat-containing protein 3 OS=Homo sapiens GN=WDR3 PE=1 SV=1	WD repeat-containing protein 3	WDR3	+	3.19332	1.97173	+	2.07209	1.71517	47	47	47	56.8	56.8	56.8	106.1	0	323.31	7509900000	406	Q9UNX4;Q6PDA5	Q9UNX4	23.3853	23.5035	24.2399	23.5705	23.9306	25.6837	26.33	25.3849	27.1666	26.1251	24.9182	25.7844	26.6056	26.5351	26.1409
sp|Q15714|T22D1_HUMAN TSC22 domain family protein 1 OS=Homo sapiens GN=TSC22D1 PE=1 SV=3;sp|Q15714-4|T22D1_HUMAN Isoform 4 of TSC22 domain family protein 1 OS=Homo sapiens GN=TSC22D1	TSC22 domain family protein 1	TSC22D1		2.47583	-1.69204		2.10889	-1.39037	16	16	15	21.2	21.2	21.2	109.68	0	292.93	9490700000	253	Q15714;Q15714-4;Q15714-3;Q15714-2;A0A087X0H8;C9IZ15;H0Y865;O75157-2;O75157;Q5JRJ0;E7EWD5;H7C4J9;Q99576-4;Q99576;Q9Y3Q8-2;Q99576-3;Q9Y3Q8	Q15714;Q15714-4	28.4121	27.6582	25.9719	27.1947	26.9842	25.9155	25.3388	25.9725	25.2278	25.1149	25.4812	25.826	24.5282	24.2564	26.0242
tr|D3DPQ1|D3DPQ1_HUMAN HCG39683, isoform CRA_a OS=Homo sapiens GN=ZBTB8A PE=1 SV=1;sp|Q96BR9-2|ZBT8A_HUMAN Isoform 2 of Zinc finger and BTB domain-containing protein 8A OS=Homo sapiens GN=ZBTB8A;sp|Q96BR9|ZBT8A_HUMAN Zinc finger and BTB domain-containing p	Zinc finger and BTB domain-containing protein 8A	ZBTB8A	+	2.91565	1.65755	+	2.10901	1.71843	6	6	6	19.7	19.7	19.7	38.502	0	13.983	357180000	25	D3DPQ1;Q96BR9-2;Q96BR9	D3DPQ1;Q96BR9-2;Q96BR9	19.5411	20.4106	19.8777	21.3743	19.3026	20.2586	21.3509	21.8293	22.8048	21.6752	21.4213	22.7212	21.1735	22.2527	23.0437
tr|E9PHH8|E9PHH8_HUMAN E3 SUMO-protein ligase PIAS3 OS=Homo sapiens GN=PIAS3 PE=1 SV=1;sp|Q9Y6X2|PIAS3_HUMAN E3 SUMO-protein ligase PIAS3 OS=Homo sapiens GN=PIAS3 PE=1 SV=2	E3 SUMO-protein ligase PIAS3	PIAS3	+	3.85535	2.26269	+	2.46811	1.73149	18	15	15	38.6	34.2	34.2	64.47	0	46.14	1403900000	57	E9PHH8;Q9Y6X2;E7ESB4	E9PHH8;Q9Y6X2	19.1038	19.7531	20.5006	19.9728	21.0856	21.1913	22.0103	22.3538	23.4529	21.5869	22.5145	23.4443	21.8996	22.0506	23.0197
sp|O95881|TXD12_HUMAN Thioredoxin domain-containing protein 12 OS=Homo sapiens GN=TXNDC12 PE=1 SV=1	Thioredoxin domain-containing protein 12	TXNDC12		1.6838	-1.4705		0.952354	-1.00926	17	17	17	75	75	75	19.206	0	323.31	56795000000	572	O95881;V9GY50;V9GYV4	O95881	28.4473	28.4586	27.4209	27.7509	27.9624	26.4729	26.1364	26.1046	24.8075	27.1622	27.3789	25.7643	27.2752	27.0662	25.7799
sp|Q9UGL1|KDM5B_HUMAN Lysine-specific demethylase 5B OS=Homo sapiens GN=KDM5B PE=1 SV=3;sp|Q9UGL1-2|KDM5B_HUMAN Isoform 2 of Lysine-specific demethylase 5B OS=Homo sapiens GN=KDM5B;tr|B3KV94|B3KV94_HUMAN Jumonji, AT rich interactive domain 1B (RBP2-like),	Lysine-specific demethylase 5B	KDM5B	+	7.59751	6.49839	+	2.57736	1.73982	41	41	39	41.9	41.9	40.7	175.66	0	323.31	15230000000	664	Q9UGL1;Q9UGL1-2;B3KV94;R4GN45	Q9UGL1;Q9UGL1-2;B3KV94	19.9557	20.8894	21.8901	25.8818	25.7667	26.6672	27.5889	26.6256	28.0378	28.7121	27.6136	28.9084	27.5549	27.447	28.1173
sp|Q5H9U9|DDX6L_HUMAN Probable ATP-dependent RNA helicase DDX60-like OS=Homo sapiens GN=DDX60L PE=2 SV=2;sp|Q5H9U9-2|DDX6L_HUMAN Isoform 2 of Probable ATP-dependent RNA helicase DDX60-like OS=Homo sapiens GN=DDX60L;tr|H0Y8H0|H0Y8H0_HUMAN Probable ATP-depen	Probable ATP-dependent RNA helicase DDX60-like	DDX60L	+	2.35551	0.851412	+	2.27889	1.74484	11	9	9	8.8	7.4	7.4	197.67	0	18.345	287430000	20	Q5H9U9;Q5H9U9-2;H0Y8H0;H0Y939	Q5H9U9;Q5H9U9-2;H0Y8H0	20.4834	21.0322	21.385	18.6584	21.4977	21.3729	22.2193	22.1631	22.5207	22.5072	22.2636	22.0339	21.9697	22.2566	22.3564
tr|E7ERS3|E7ERS3_HUMAN Zinc finger CCCH domain-containing protein 18 OS=Homo sapiens GN=ZC3H18 PE=1 SV=1;sp|Q86VM9|ZCH18_HUMAN Zinc finger CCCH domain-containing protein 18 OS=Homo sapiens GN=ZC3H18 PE=1 SV=2;sp|Q86VM9-2|ZCH18_HUMAN Isoform 2 of Zinc finge	Zinc finger CCCH domain-containing protein 18	ZC3H18	+	6.38935	6.54241	+	1.61874	1.75241	13	13	13	20.9	20.9	20.9	108.94	0	191.09	6976800000	202	E7ERS3;Q86VM9;Q86VM9-2;H3BP01;H3BRH3;H3BRN6;H3BPD0	E7ERS3;Q86VM9;Q86VM9-2	19.9274	18.9337	19.6885	25.1414	25.1404	23.9521	26.6064	27.2063	27.4122	25.5285	25.639	27.3668	25.1904	25.4928	28.0309
tr|F8W726|F8W726_HUMAN Ubiquitin-associated protein 2-like OS=Homo sapiens GN=UBAP2L PE=1 SV=2;sp|Q14157-4|UBP2L_HUMAN Isoform 4 of Ubiquitin-associated protein 2-like OS=Homo sapiens GN=UBAP2L;sp|Q14157-1|UBP2L_HUMAN Isoform 2 of Ubiquitin-associated prot	Ubiquitin-associated protein 2-like	UBAP2L		2.39226	-2.22671		0.869637	-1.06122	5	5	5	6	6	6	113.63	0	10.949	356050000	15	F8W726;Q14157-4;Q14157-1;Q14157-3;Q14157;Q14157-5;Q5VU77;H0Y5H6;H7C2T8	F8W726;Q14157-4;Q14157-1;Q14157-3;Q14157;Q14157-5	22.4363	22.5371	22.573	21.8996	21.8169	19.5376	19.4799	19.1268	19.614	19.8611	19.4105	21.1088	19.6851	20.1672	21.7578
sp|P19338|NUCL_HUMAN Nucleolin OS=Homo sapiens GN=NCL PE=1 SV=3;tr|H7BY16|H7BY16_HUMAN Nucleolin (Fragment) OS=Homo sapiens GN=NCL PE=1 SV=7	Nucleolin	NCL	+	3.83094	2.64383	+	2.08028	1.76942	25	25	25	35.4	35.4	35.4	76.613	0	273.57	4332400000	187	P19338;H7BY16	P19338;H7BY16	20.5936	20.0068	21.0589	21.8016	21.7554	22.0526	23.9203	23.9631	25.2932	23.1237	22.033	24.0305	23.9314	22.9433	23.5148
tr|H0Y8L7|H0Y8L7_HUMAN 40S ribosomal protein S3a (Fragment) OS=Homo sapiens GN=RPS3A PE=1 SV=1;tr|E9PFI5|E9PFI5_HUMAN 40S ribosomal protein S3a OS=Homo sapiens GN=RPS3A PE=1 SV=1;tr|D6RG13|D6RG13_HUMAN 40S ribosomal protein S3a (Fragment) OS=Homo sapiens G	40S ribosomal protein S3a	RPS3A	+	3.24925	1.65293	+	3.10864	1.79025	4	4	4	27.4	27.4	27.4	22.137	0	6.7445	264220000	19	H0Y8L7;E9PFI5;D6RG13;P61247;D6RAS7;D6RB09;D6RAT0;D6RED7;H0Y9Y4;D6RGE0;D6RI02;D6R9B6	H0Y8L7;E9PFI5;D6RG13;P61247;D6RAS7;D6RB09;D6RAT0;D6RED7;H0Y9Y4	21.0414	18.9296	20.4239	20.1157	20.8193	20.3907	22.5807	22.0948	22.6923	22.7514	22.2831	23.0834	21.2977	21.4955	21.8103
sp|Q9UER7-5|DAXX_HUMAN Isoform gamma of Death domain-associated protein 6 OS=Homo sapiens GN=DAXX;sp|Q9UER7-4|DAXX_HUMAN Isoform beta of Death domain-associated protein 6 OS=Homo sapiens GN=DAXX;sp|Q9UER7-2|DAXX_HUMAN Isoform 2 of Death domain-associated p	Death domain-associated protein 6	DAXX	+	3.5547	1.66546	+	2.66577	1.8191	4	4	4	9.1	9.1	9.1	75.562	0	80.343	364040000	32	Q9UER7-5;Q9UER7-4;Q9UER7-2;Q9UER7;Q9UER7-3;Q4VX54;Q5STR5	Q9UER7-5;Q9UER7-4;Q9UER7-2;Q9UER7;Q9UER7-3;Q4VX54	19.7442	20.6422	20.2265	19.8703	20.5781	21.0678	21.934	21.9171	22.6891	22.1215	21.2121	21.8599	23.092	23.3054	22.7895
sp|O60763|USO1_HUMAN General vesicular transport factor p115 OS=Homo sapiens GN=USO1 PE=1 SV=2;sp|O60763-2|USO1_HUMAN Isoform 2 of General vesicular transport factor p115 OS=Homo sapiens GN=USO1	General vesicular transport factor p115	USO1		1.63601	-1.14247		0.531082	-0.446608	49	49	49	50.3	50.3	50.3	107.89	0	323.31	19332000000	652	O60763;O60763-2	O60763;O60763-2	26.4818	26.5955	27.3401	25.8831	25.8366	26.275	25.1475	24.6457	25.2588	26.0659	25.5285	26.4519	25.2762	25.0176	26.5728
sp|Q70CQ2|UBP34_HUMAN Ubiquitin carboxyl-terminal hydrolase 34 OS=Homo sapiens GN=USP34 PE=1 SV=2;sp|Q70CQ2-3|UBP34_HUMAN Isoform 3 of Ubiquitin carboxyl-terminal hydrolase 34 OS=Homo sapiens GN=USP34;sp|Q70CQ2-2|UBP34_HUMAN Isoform 2 of Ubiquitin carboxyl	Ubiquitin carboxyl-terminal hydrolase 34	USP34		1.43377	-1.00308		1.3008	-1.4	51	51	51	23.3	23.3	23.3	404.23	0	323.31	6959100000	428	Q70CQ2;Q70CQ2-3;Q70CQ2-2;A0A0C4DG73;H7C183;H7C150	Q70CQ2;Q70CQ2-3;Q70CQ2-2	26.2591	26.113	25.4052	25.9499	25.6693	26.2989	23.5945	24.0763	24.9973	24.1554	24.3762	25.9774	23.777	23.6989	26.5015
sp|P35221|CTNA1_HUMAN Catenin alpha-1 OS=Homo sapiens GN=CTNNA1 PE=1 SV=1;sp|P35221-2|CTNA1_HUMAN Isoform 2 of Catenin alpha-1 OS=Homo sapiens GN=CTNNA1;tr|G3XAM7|G3XAM7_HUMAN Catenin (Cadherin-associated protein), alpha 1, 102kDa, isoform CRA_a OS=Homo sa	Catenin alpha-1	CTNNA1	+	2.78159	2.24844	+	1.69834	1.81915	10	10	10	18.2	18.2	18.2	100.07	0	30.584	588290000	37	P35221;P35221-2;G3XAM7;E5RIB1;E5RHV7;E5RGY6;E5RG03;P35221-3;E5RJL0;E5RIE0;E5RJ41;E5RFM3;E5RJZ2;E5RIT8;E5RFM5;C9IZ88;E5RJP7;E5RGD2;E5RGY7;P26232-3;Q9UI47;P26232-2;P26232-5;P26232	P35221;P35221-2;G3XAM7;E5RIB1	20.7231	20.2756	19.7177	19.6063	21.9742	21.7882	22.3948	22.1286	22.8444	23.8357	23.8265	24.2769	23.0988	22.416	21.6567
sp|Q9NWF9-1|RN216_HUMAN Isoform 2 of E3 ubiquitin-protein ligase RNF216 OS=Homo sapiens GN=RNF216;sp|Q9NWF9|RN216_HUMAN E3 ubiquitin-protein ligase RNF216 OS=Homo sapiens GN=RNF216 PE=1 SV=3;sp|Q9NWF9-3|RN216_HUMAN Isoform 3 of E3 ubiquitin-protein ligase	E3 ubiquitin-protein ligase RNF216	RNF216	+	8.4953	6.49955	+	2.74748	1.83253	65	65	65	55	55	55	105.88	0	323.31	30363000000	617	Q9NWF9-1;Q9NWF9;Q9NWF9-3;F8W6D1;C9JIV3;F8WDI8;Q6NUR6	Q9NWF9-1;Q9NWF9;Q9NWF9-3	19.5242	19.5876	19.9257	25.5623	25.3298	23.5208	27.1188	27.3551	26.3036	26.0824	26.0265	26.5106	26.6633	26.5883	27.0829
sp|P31948|STIP1_HUMAN Stress-induced-phosphoprotein 1 OS=Homo sapiens GN=STIP1 PE=1 SV=1;sp|P31948-2|STIP1_HUMAN Isoform 2 of Stress-induced-phosphoprotein 1 OS=Homo sapiens GN=STIP1;sp|P31948-3|STIP1_HUMAN Isoform 3 of Stress-induced-phosphoprotein 1 OS=H	Stress-induced-phosphoprotein 1	STIP1	+	4.85732	3.07596	+	2.49279	1.85242	12	12	12	31.3	31.3	31.3	62.639	0	64.037	1307800000	82	P31948;P31948-2;P31948-3;F5H783;H0YGI8;F5GXD8	P31948;P31948-2;P31948-3	21.0283	20.3461	21.1458	22.6762	22.6169	22.2872	25.3512	25.0718	25.1259	24.3879	24.3407	24.8022	23.0808	23.3619	23.8902
sp|Q92878|RAD50_HUMAN DNA repair protein RAD50 OS=Homo sapiens GN=RAD50 PE=1 SV=1;sp|Q92878-2|RAD50_HUMAN Isoform 2 of DNA repair protein RAD50 OS=Homo sapiens GN=RAD50;sp|Q92878-3|RAD50_HUMAN Isoform 3 of DNA repair protein RAD50 OS=Homo sapiens GN=RAD50;	DNA repair protein RAD50	RAD50	+	2.63623	1.44932	+	2.11986	1.86263	11	11	11	12	12	12	153.89	0	21.861	645300000	28	Q92878;Q92878-2;Q92878-3;E7EN38;E7ESD9;E9PM98;H7C0P8	Q92878;Q92878-2;Q92878-3;E7EN38	20.7814	20.1676	20.9025	19.1614	21.1427	21.7045	22.4571	22.1423	24.2221	22.42	22.0837	22.4171	22.2669	22.1564	22.6237
sp|Q8IY81|SPB1_HUMAN pre-rRNA processing protein FTSJ3 OS=Homo sapiens GN=FTSJ3 PE=1 SV=2	pre-rRNA processing protein FTSJ3	FTSJ3	+	5.75773	3.55747	+	2.68282	1.86304	10	10	10	15.7	15.7	15.7	96.557	0	103.92	560350000	30	Q8IY81;J3KS74;J3QSE2;J3KS36	Q8IY81	18.5477	18.5722	18.9599	20.8504	19.9442	21.7658	23.377	22.8306	22.9682	22.3439	21.6173	22.8606	22.4908	22.3203	23.6398
tr|A0A0A0MSU3|A0A0A0MSU3_HUMAN RecQ-mediated genome instability protein 1 (Fragment) OS=Homo sapiens GN=RMI1 PE=1 SV=1;tr|A0A087X112|A0A087X112_HUMAN RecQ-mediated genome instability protein 1 OS=Homo sapiens GN=RMI1 PE=1 SV=1;sp|Q9H9A7|RMI1_HUMAN RecQ-med	RecQ-mediated genome instability protein 1	RMI1	+	5.00108	1.63141	+	4.30505	1.88042	3	3	3	11.8	11.8	11.8	46.629	0.0018416	4.1051	156090000	8	A0A0A0MSU3;A0A087X112;Q9H9A7	A0A0A0MSU3;A0A087X112;Q9H9A7	19.1345	19.2386	20.2273	19.8026	19.0955	20.3657	21.7002	21.6709	21.3414	22.1288	21.367	21.3313	22.2045	21.6588	21.3122
sp|O00567|NOP56_HUMAN Nucleolar protein 56 OS=Homo sapiens GN=NOP56 PE=1 SV=4	Nucleolar protein 56	NOP56	+	3.71321	1.2862	+	3.08926	1.89964	7	7	7	21.7	21.7	21.7	66.049	0	86.054	389780000	18	O00567;H0Y653;H0YDU4;Q5JXT2	O00567	20.8381	20.2553	20.7061	20.2198	19.8677	21.2965	22.4042	23.1695	23.3926	22.2062	22.1139	21.9075	21.6962	22.2662	22.0923
sp|P09874|PARP1_HUMAN Poly [ADP-ribose] polymerase 1 OS=Homo sapiens GN=PARP1 PE=1 SV=4	Poly [ADP-ribose] polymerase 1	PARP1	+	4.00481	4.15784	+	1.48986	1.90101	22	22	22	29.1	29.1	29.1	113.08	0	196.61	3006900000	194	P09874;Q5VX84;Q5VX85	P09874	20.5718	20.6573	19.8369	23.0766	23.0307	23.1549	23.9685	23.7561	26.2046	24.9039	24.1703	27.1142	24.4347	23.8352	26.5083
sp|Q08AM6|VAC14_HUMAN Protein VAC14 homolog OS=Homo sapiens GN=VAC14 PE=1 SV=1;tr|H3BUU8|H3BUU8_HUMAN Protein VAC14 homolog OS=Homo sapiens GN=VAC14 PE=1 SV=1	Protein VAC14 homolog	VAC14		2.12532	-0.6914		1.45952	-0.514877	10	10	10	16.9	16.9	16.9	87.972	0	50.713	899660000	90	Q08AM6;H3BUU8;H3BN23;Q08AM6-2	Q08AM6;H3BUU8	23.3213	23.4514	24.1362	23.2252	23.557	23.211	22.5561	22.6345	22.8817	23.268	22.7863	23.2367	22.2863	22.5706	23.1252
sp|Q96RL1|UIMC1_HUMAN BRCA1-A complex subunit RAP80 OS=Homo sapiens GN=UIMC1 PE=1 SV=2;sp|Q96RL1-3|UIMC1_HUMAN Isoform 3 of BRCA1-A complex subunit RAP80 OS=Homo sapiens GN=UIMC1;sp|Q96RL1-2|UIMC1_HUMAN Isoform 2 of BRCA1-A complex subunit RAP80 OS=Homo sa	BRCA1-A complex subunit RAP80	UIMC1	+	4.77305	6.03835		1.27043	1.90983	40	40	40	65	65	65	79.727	0	323.31	10343000000	361	Q96RL1;Q96RL1-3;Q96RL1-2;Q96RL1-4;D6RC40;D6RCQ3;Q96RL1-5;D6RDZ5;D6R9M3	Q96RL1;Q96RL1-3;Q96RL1-2	19.0053	20.4778	19.7532	24.9945	25.0258	23.034	28.3743	28.0197	27.5558	25.3773	24.8986	26.0125	25.3383	25.034	25.7409
sp|Q9Y4B6-2|VPRBP_HUMAN Isoform 2 of Protein VPRBP OS=Homo sapiens GN=VPRBP;sp|Q9Y4B6|VPRBP_HUMAN Protein VPRBP OS=Homo sapiens GN=VPRBP PE=1 SV=3;sp|Q9Y4B6-3|VPRBP_HUMAN Isoform 3 of Protein VPRBP OS=Homo sapiens GN=VPRBP	Protein VPRBP	VPRBP		2.85756	-0.848991		1.65418	-0.663491	19	19	19	16.7	16.7	16.7	168.93	0	34.458	2015000000	99	Q9Y4B6-2;Q9Y4B6;Q9Y4B6-3	Q9Y4B6-2;Q9Y4B6;Q9Y4B6-3	23.2021	23.0662	23.136	22.9073	22.6584	22.7845	21.9742	21.5066	21.6439	22.2099	22.3079	22.741	22.024	22.0454	22.626
tr|J3KTA4|J3KTA4_HUMAN Probable ATP-dependent RNA helicase DDX5 OS=Homo sapiens GN=DDX5 PE=1 SV=1;sp|P17844-2|DDX5_HUMAN Isoform 2 of Probable ATP-dependent RNA helicase DDX5 OS=Homo sapiens GN=DDX5;sp|P17844|DDX5_HUMAN Probable ATP-dependent RNA helicase	Probable ATP-dependent RNA helicase DDX5	DDX5	+	5.56986	4.03657	+	3.89454	1.92479	19	19	13	41.2	41.2	29.2	69.086	0	81.352	1964100000	125	J3KTA4;P17844-2;P17844;J3KRZ1;J3QSF1;J3QRQ7;J3QR02;J3KRX8	J3KTA4;P17844-2;P17844	17.8226	20.5592	19.8667	22.142	21.9002	21.9853	23.9194	23.7572	25.2594	23.7139	23.3483	23.9552	23.9889	23.7325	23.7308
sp|Q9BTA9|WAC_HUMAN WW domain-containing adapter protein with coiled-coil OS=Homo sapiens GN=WAC PE=1 SV=3;sp|Q9BTA9-2|WAC_HUMAN Isoform 2 of WW domain-containing adapter protein with coiled-coil OS=Homo sapiens GN=WAC;sp|Q9BTA9-5|WAC_HUMAN Isoform 4 of WW	WW domain-containing adapter protein with coiled-coil	WAC		5.70413	-1.44503		4.05651	-1.45502	16	16	16	38	38	38	70.723	0	45.763	3102200000	147	Q9BTA9;Q9BTA9-2;Q9BTA9-5;A0A0A0MRT2;Q9BTA9-3;C9JD58;J3QTA0;C9JVK6	Q9BTA9;Q9BTA9-2;Q9BTA9-5;A0A0A0MRT2;Q9BTA9-3	24.4164	24.631	24.3775	24.2847	24.2055	23.8734	22.144	22.6827	22.4889	22.8377	22.5192	23.3144	22.2692	22.6641	23.0755
sp|O75083|WDR1_HUMAN WD repeat-containing protein 1 OS=Homo sapiens GN=WDR1 PE=1 SV=4;sp|O75083-3|WDR1_HUMAN Isoform 2 of WD repeat-containing protein 1 OS=Homo sapiens GN=WDR1;tr|D6RD66|D6RD66_HUMAN WD repeat-containing protein 1 (Fragment) OS=Homo sapien	WD repeat-containing protein 1	WDR1		1.73268	-0.964207		0.798754	-0.564718	32	32	32	77.9	77.9	77.9	66.193	0	323.31	14319000000	591	O75083;O75083-3;D6RD66	O75083;O75083-3;D6RD66	27.2853	27.2418	27.0714	26.7844	26.7112	26.4809	26.3139	25.6691	26.3025	26.1377	25.9245	26.9435	25.1549	25.4532	26.9481
sp|Q5PSV4-2|BRM1L_HUMAN Isoform 2 of Breast cancer metastasis-suppressor 1-like protein OS=Homo sapiens GN=BRMS1L;sp|Q5PSV4|BRM1L_HUMAN Breast cancer metastasis-suppressor 1-like protein OS=Homo sapiens GN=BRMS1L PE=1 SV=2;tr|H0YHD0|H0YHD0_HUMAN Breast can	Breast cancer metastasis-suppressor 1-like protein	BRMS1L	+	7.50225	4.49981	+	3.73498	1.95095	9	9	9	48	48	48	32.344	0	268.34	2415700000	92	Q5PSV4-2;Q5PSV4;H0YHD0	Q5PSV4-2;Q5PSV4;H0YHD0	20.2286	19.397	20.653	22.9383	23.3951	23.0551	24.4264	24.1058	25.0747	25.0121	25.0734	25.6306	25.2652	25.1941	25.9416
tr|A8MUA9|A8MUA9_HUMAN SMT3 suppressor of mif two 3 homolog 3 (Yeast), isoform CRA_d OS=Homo sapiens GN=SUMO3 PE=1 SV=1;tr|A8MU27|A8MU27_HUMAN Small ubiquitin-related modifier 3 OS=Homo sapiens GN=SUMO3 PE=1 SV=1;sp|P55854|SUMO3_HUMAN Small ubiquitin-relat	Small ubiquitin-related modifier 3	SUMO3	+	3.04916	9.46151		0.503721	1.95345	14	4	4	43.7	14.1	14.1	15.317	0	323.31	408110000000	319	A8MUA9;A8MU27;P55854;P55854-2	A8MUA9;A8MU27;P55854;P55854-2	25.7656	20.2484	19.3165	27.383	33.2197	28.7171	33.9173	34.2334	32.8892	28.8388	33.871	32.8091	28.4011	27.4798	33.1008
tr|E9PGM9|E9PGM9_HUMAN RNA-binding protein 6 OS=Homo sapiens GN=RBM6 PE=1 SV=1;sp|P78332|RBM6_HUMAN RNA-binding protein 6 OS=Homo sapiens GN=RBM6 PE=1 SV=5;sp|P78332-2|RBM6_HUMAN Isoform 2 of RNA-binding protein 6 OS=Homo sapiens GN=RBM6;tr|F8WCA5|F8WCA5_H	RNA-binding protein 6	RBM6	+	4.73676	3.06792	+	2.50764	1.9594	12	12	12	21.9	21.9	21.9	113.93	0	55.234	1148100000	61	E9PGM9;P78332;P78332-2;F8WCA5;C9J250;P78332-3;C9JII0;C9JSL1;F8WF63	E9PGM9;P78332;P78332-2;F8WCA5	20.4822	20.2252	19.7361	22.19	21.8422	21.2065	23.7589	23.9431	25.2569	22.7444	22.9951	24.1996	23.0263	23.1347	24.2914
sp|Q14690|RRP5_HUMAN Protein RRP5 homolog OS=Homo sapiens GN=PDCD11 PE=1 SV=3	Protein RRP5 homolog	PDCD11	+	3.10823	2.60017	+	2.22068	1.96014	19	19	19	15.5	15.5	15.5	208.7	0	68.75	919700000	62	Q14690;S4R3Q4	Q14690	20.3209	19.1386	21.8348	20.2931	21.6119	22.7794	23.2246	23.6294	24.9862	23.0783	22.8538	23.8835	23.0936	22.8106	24.1345
sp|Q15061|WDR43_HUMAN WD repeat-containing protein 43 OS=Homo sapiens GN=WDR43 PE=1 SV=3	WD repeat-containing protein 43	WDR43	+	3.45896	2.0967	+	2.27897	1.97713	8	8	8	23.8	23.8	23.8	74.89	0	45.78	354730000	29	Q15061;C9IZK7;C9JEE7	Q15061	19.564	19.5034	19.462	18.9755	20.2553	21.1402	22.662	22.1926	23.7491	21.6785	21.5727	22.281	21.6557	21.1778	21.9374
tr|J3QSV6|J3QSV6_HUMAN Ribosomal L1 domain-containing protein 1 (Fragment) OS=Homo sapiens GN=RSL1D1 PE=1 SV=1;sp|O76021|RL1D1_HUMAN Ribosomal L1 domain-containing protein 1 OS=Homo sapiens GN=RSL1D1 PE=1 SV=3;sp|O76021-2|RL1D1_HUMAN Isoform 2 of Ribosomal	Ribosomal L1 domain-containing protein 1	RSL1D1	+	3.68862	3.35586	+	1.70519	1.97986	10	10	10	41.4	41.4	41.4	48.208	0	60.892	998550000	58	J3QSV6;O76021;O76021-2;I3L3U9;I3L234;I3L3C4;J3KPU7;I3L2F2;I3L4T8;I3L1Y4	J3QSV6;O76021;O76021-2	19.4773	19.6545	19.6127	21.1824	19.7573	23.4176	23.1444	23.303	24.9192	23.3262	22.8031	24.1896	22.6477	22.681	23.8768
sp|Q8WV22|NSE1_HUMAN Non-structural maintenance of chromosomes element 1 homolog OS=Homo sapiens GN=NSMCE1 PE=1 SV=5;tr|H3BV05|H3BV05_HUMAN Non-structural maintenance of chromosomes element 1 homolog (Fragment) OS=Homo sapiens GN=NSMCE1 PE=1 SV=1;tr|I3L1I3	Non-structural maintenance of chromosomes element 1 homolog	NSMCE1	+	4.30151	2.5707	+	2.6402	2.01768	5	5	5	29.7	29.7	29.7	30.855	0	28.74	631520000	37	Q8WV22;H3BV05;I3L1I3;H3BSL0;H3BR73	Q8WV22;H3BV05;I3L1I3	19.5338	19.7874	20.3854	20.4239	21.4077	21.0473	23.3539	21.8583	22.6614	23.1738	21.9522	22.3634	23.7463	23.7638	23.9227
sp|Q9UKK3|PARP4_HUMAN Poly [ADP-ribose] polymerase 4 OS=Homo sapiens GN=PARP4 PE=1 SV=3	Poly [ADP-ribose] polymerase 4	PARP4	+	4.05129	1.60718	+	3.14239	2.0285	4	4	4	3.7	3.7	3.7	192.59	0	7.2769	248300000	15	Q9UKK3	Q9UKK3	19.748	19.6274	20.1104	19.5119	19.7158	20.5155	22.9341	22.5086	22.3234	22.011	21.8417	22.3199	21.0511	21.0409	21.4554
tr|H3BSS6|H3BSS6_HUMAN Zinc finger protein 106 (Fragment) OS=Homo sapiens GN=ZNF106 PE=1 SV=1		ZNF106	+	4.40309	2.54743	+	2.74535	2.03076	17	1	1	52.4	5.3	5.3	49.592	0	20.702	644440000	41	H3BSS6;H3BNJ4	H3BSS6	20.1428	21.0253	20.6494	21.9477	21.6651	21.2778	25.0687	24.5924	24.217	23.4134	23.0369	23.62	23.2145	22.9837	22.8021
sp|Q09666|AHNK_HUMAN Neuroblast differentiation-associated protein AHNAK OS=Homo sapiens GN=AHNAK PE=1 SV=2	Neuroblast differentiation-associated protein AHNAK	AHNAK	+	5.62394	3.20006	+	3.24893	2.04325	299	299	299	74.2	74.2	74.2	629.09	0	323.31	91636000000	3993	Q09666;E9PQE3;E9PJZ0;E9PKR9;E9PJC6;E9PLK4;Q09666-2	Q09666	26.4932	26.4705	27.454	28.4691	28.5353	28.4163	30.2635	30.0674	29.6501	31.556	31.3062	31.2005	30.5034	30.3515	29.7525
sp|Q8IX21|SLF2_HUMAN SMC5-SMC6 complex localization factor protein 2 OS=Homo sapiens GN=SLF2 PE=1 SV=2;sp|Q8IX21-2|SLF2_HUMAN Isoform 2 of SMC5-SMC6 complex localization factor protein 2 OS=Homo sapiens GN=SLF2;tr|B1AL16|B1AL16_HUMAN SMC5-SMC6 complex loca	Protein FAM178A	FAM178A	+	4.17925	3.59254	+	2.61898	2.04738	15	15	15	20.4	20.4	20.4	131.87	0	87.83	1313900000	80	Q8IX21;Q8IX21-2;B1AL16	Q8IX21;Q8IX21-2;B1AL16	18.903	19.5022	21.7072	22.2515	21.9978	22.0341	23.6695	24.0498	24.6005	23.9533	23.329	22.6521	24.9541	24.7482	25.3201
sp|O14980|XPO1_HUMAN Exportin-1 OS=Homo sapiens GN=XPO1 PE=1 SV=1	Exportin-1	XPO1		1.48404	-1.18523		0.859548	-0.862717	53	53	53	54.2	54.2	54.2	123.38	0	323.31	27285000000	853	O14980;C9JKM9;C9J673;C9IZS4;C9JQ02;C9JV99;F8WF71;C9IYM2;C9JF49;H7BZC5	O14980	27.1442	27.2142	27.6091	26.6405	26.9042	26.8083	25.0985	25.1159	26.4642	26.1179	25.9713	26.9478	25.1122	25.0395	27.4269
sp|O00232|PSD12_HUMAN 26S proteasome non-ATPase regulatory subunit 12 OS=Homo sapiens GN=PSMD12 PE=1 SV=3;sp|O00232-2|PSD12_HUMAN Isoform 2 of 26S proteasome non-ATPase regulatory subunit 12 OS=Homo sapiens GN=PSMD12	26S proteasome non-ATPase regulatory subunit 12	PSMD12	+	4.03258	3.11564	+	2.10101	2.05082	9	9	9	31.6	31.6	31.6	52.904	0	135.66	805880000	58	O00232;O00232-2	O00232;O00232-2	19.4828	19.4467	18.9194	20.0089	21.0542	21.5184	22.3365	22.4014	24.4897	22.6626	22.4946	23.7206	21.9289	21.9741	24.1935
sp|Q8NI77|KI18A_HUMAN Kinesin-like protein KIF18A OS=Homo sapiens GN=KIF18A PE=1 SV=2	Kinesin-like protein KIF18A	KIF18A	+	1.76882	0.662426	+	1.86886	2.05865	19	19	19	28.6	28.6	28.6	102.28	0	94.483	1515100000	98	Q8NI77	Q8NI77	22.6573	22.392	23.0895	22.1563	21.5695	21.7683	25.412	25.2477	24.9927	22.9039	22.5247	22.4176	24.0632	23.7853	23.6632
sp|Q8IYD8|FANCM_HUMAN Fanconi anemia group M protein OS=Homo sapiens GN=FANCM PE=1 SV=2;sp|Q8IYD8-3|FANCM_HUMAN Isoform 3 of Fanconi anemia group M protein OS=Homo sapiens GN=FANCM;tr|H0YJS3|H0YJS3_HUMAN Fanconi anemia group M protein (Fragment) OS=Homo sa	Fanconi anemia group M protein	FANCM	+	4.47945	1.2132	+	4.53896	2.06029	8	8	8	6.1	6.1	6.1	232.19	0	33.517	209930000	15	Q8IYD8;Q8IYD8-3;H0YJS3;Q8IYD8-2;H0YJN7;H0YJ14	Q8IYD8;Q8IYD8-3;H0YJS3	20.7766	20.5324	19.4358	19.7206	19.9221	20.1059	22.0829	21.8486	21.3626	21.8173	21.7327	21.4903	22.1512	22.4334	22.8697
sp|Q9UKL3|C8AP2_HUMAN CASP8-associated protein 2 OS=Homo sapiens GN=CASP8AP2 PE=1 SV=1;tr|A0A087WTW5|A0A087WTW5_HUMAN CASP8-associated protein 2 OS=Homo sapiens GN=CASP8AP2 PE=1 SV=1	CASP8-associated protein 2	CASP8AP2	+	7.49533	3.45932	+	4.93784	2.07769	15	15	15	10.1	10.1	10.1	222.66	0	40.833	1046700000	57	Q9UKL3;A0A087WTW5;A0A096LP21	Q9UKL3;A0A087WTW5	19.5689	20.8187	20.128	21.8722	22.2171	22.1294	24.2318	24.0046	23.468	24.2492	24.1334	24.6059	23.815	23.9372	24.9102
sp|P25490|TYY1_HUMAN Transcriptional repressor protein YY1 OS=Homo sapiens GN=YY1 PE=1 SV=2;tr|H0YJV7|H0YJV7_HUMAN Transcriptional repressor protein YY1 (Fragment) OS=Homo sapiens GN=YY1 PE=1 SV=1	Transcriptional repressor protein YY1	YY1		4.63484	-1.16564		3.10215	-0.920502	56	56	44	66.7	66.7	66.7	44.712	0	323.31	2081500000000	5133	P25490;H0YJV7;H0YJU4;Q96MM3	P25490;H0YJV7	32.4578	32.9922	33.0226	32.0523	32.4794	32.5151	31.2845	31.6009	31.6847	31.3037	30.9763	31.5187	31.0903	31.4627	31.9341
sp|O15391|TYY2_HUMAN Transcription factor YY2 OS=Homo sapiens GN=YY2 PE=2 SV=1	Transcription factor YY2	YY2		4.99406	-1.63802		2.5213	-0.990514	14	2	2	17.2	4.3	4.3	41.347	0	32.057	101550000000	997	O15391	O15391	28.1388	28.0686	27.8915	27.1054	27.0076	27.3005	26.2212	26.2936	26.6755	25.8307	25.7784	26.4063	25.6022	25.7676	26.7506
sp|P11388|TOP2A_HUMAN DNA topoisomerase 2-alpha OS=Homo sapiens GN=TOP2A PE=1 SV=3;sp|P11388-2|TOP2A_HUMAN Isoform 2 of DNA topoisomerase 2-alpha OS=Homo sapiens GN=TOP2A;sp|P11388-3|TOP2A_HUMAN Isoform 3 of DNA topoisomerase 2-alpha OS=Homo sapiens GN=TOP	DNA topoisomerase 2-alpha	TOP2A	+	8.50485	9.37083	+	2.19861	2.11588	81	81	65	61.5	61.5	54	174.38	0	323.31	35534000000	1216	P11388;P11388-2;P11388-3;P11388-4;J3KTB7	P11388;P11388-2;P11388-3;P11388-4	19.3176	18.637	18.7419	26.7174	26.2995	27.0313	27.7757	27.4517	29.5114	28.364	27.5887	29.1407	30.0744	29.8115	29.4693
sp|P29590|PML_HUMAN Protein PML OS=Homo sapiens GN=PML PE=1 SV=3;sp|P29590-4|PML_HUMAN Isoform PML-6 of Protein PML OS=Homo sapiens GN=PML;sp|P29590-2|PML_HUMAN Isoform PML-5 of Protein PML OS=Homo sapiens GN=PML;sp|P29590-9|PML_HUMAN Isoform PML-3 of Prot	Protein PML	PML	+	12.7812	11.4533	+	4.29011	2.11974	38	38	0	41.5	41.5	0	97.55	0	323.31	116570000000	809	P29590;P29590-4;P29590-2;P29590-9;P29590-3;P29590-8;P29590-10;H3BT29;H3BVD2;H3BRN3	P29590;P29590-4;P29590-2;P29590-9;P29590-3;P29590-8;P29590-10	19.1223	19.3678	18.7436	28.9596	28.4837	29.3808	30.6312	31.6325	31.0337	31.8294	30.8378	30.9164	31.4382	30.8524	30.3784
sp|Q92889|XPF_HUMAN DNA repair endonuclease XPF OS=Homo sapiens GN=ERCC4 PE=1 SV=3	DNA repair endonuclease XPF	ERCC4	+	4.48639	4.44987	+	2.35369	2.13997	15	15	15	30.6	30.6	30.6	104.48	0	323.31	4932500000	159	Q92889;Q92889-2;I3NI48	Q92889	22.0946	19.0975	21.3519	23.605	23.7172	23.7563	26.807	26.8655	27.2802	25.4991	25.0869	26.1257	24.557	24.7886	25.4856
sp|Q7Z4V5-2|HDGR2_HUMAN Isoform 2 of Hepatoma-derived growth factor-related protein 2 OS=Homo sapiens GN=HDGFRP2;sp|Q7Z4V5|HDGR2_HUMAN Hepatoma-derived growth factor-related protein 2 OS=Homo sapiens GN=HDGFRP2 PE=1 SV=1;sp|Q7Z4V5-4|HDGR2_HUMAN Isoform 4 o	Hepatoma-derived growth factor-related protein 2	HDGFRP2	+	4.20616	2.3775	+	2.74124	2.14732	7	7	7	16	16	16	74.229	0	73.452	657870000	45	Q7Z4V5-2;Q7Z4V5;Q7Z4V5-4;Q7Z4V5-3;K7EPS6;K7ERA4;M0R0J3;A0A087WX58;A0A024R216;Q9Y3E1	Q7Z4V5-2;Q7Z4V5;Q7Z4V5-4;Q7Z4V5-3;K7EPS6;K7ERA4	20.4436	20.3316	20.05	21.1782	21.1428	20.8053	24.1753	24.1749	22.8739	23.09	22.2652	23.7131	22.2792	22.133	24.0001
sp|Q9BYG3|MK67I_HUMAN MKI67 FHA domain-interacting nucleolar phosphoprotein OS=Homo sapiens GN=NIFK PE=1 SV=1;tr|C9J808|C9J808_HUMAN MKI67 FHA domain-interacting nucleolar phosphoprotein (Fragment) OS=Homo sapiens GN=NIFK PE=1 SV=7;tr|C9J6C5|C9J6C5_HUMAN M	MKI67 FHA domain-interacting nucleolar phosphoprotein	NIFK	+	3.10251	1.71098	+	2.44903	2.14834	8	8	8	28.7	28.7	28.7	34.222	0	16.229	647520000	41	Q9BYG3;C9J808;C9J6C5;H7BZL0	Q9BYG3;C9J808;C9J6C5	20.1984	20.9764	20.2747	20.9567	19.421	21.3709	23.2412	23.1785	23.4483	22.1517	22.9693	23.1639	21.1412	21.9261	23.361
tr|A0A0G2JJZ9|A0A0G2JJZ9_HUMAN Spliceosome RNA helicase DDX39B (Fragment) OS=Homo sapiens GN=DDX39B PE=1 SV=1;sp|Q13838|DX39B_HUMAN Spliceosome RNA helicase DDX39B OS=Homo sapiens GN=DDX39B PE=1 SV=1;sp|Q13838-2|DX39B_HUMAN Isoform 2 of Spliceosome RNA hel	Spliceosome RNA helicase DDX39B;ATP-dependent RNA helicase DDX39A	DDX39B;DDX39A	+	3.80057	1.86091	+	2.81826	2.14924	6	6	6	21.3	21.3	21.3	38.125	0	10.659	439020000	15	A0A0G2JJZ9;Q13838;Q13838-2;A0A140T9X3;Q5STU3;A0A140T9X9;A0A140T996;F6UJC5;A0A140TA18;F6WLT2;A0A140T9L4;A0A140T973;A0A140T9K1;H0Y400;F6S4E6;A0A0A0MT12;F6TRA5;O00148;A0A140T9K2;A0A140T9N3;H0YCC6;F6QYI9;A0A0G2JJL7;F6R6M7;O00148-2	A0A0G2JJZ9;Q13838;Q13838-2;A0A140T9X3;Q5STU3;A0A140T9X9;A0A140T996;F6UJC5;A0A140TA18;F6WLT2;A0A140T9L4;A0A140T973;A0A140T9K1;H0Y400;F6S4E6;A0A0A0MT12;F6TRA5;O00148	19.3921	19.7579	19.379	18.5173	19.4454	21.3131	21.5062	21.5643	22.8307	21.541	21.8947	21.6641	21.7702	22.1429	22.2564
sp|Q14764|MVP_HUMAN Major vault protein OS=Homo sapiens GN=MVP PE=1 SV=4	Major vault protein	MVP	+	6.92174	4.2839	+	3.47083	2.16363	14	14	14	27.1	27.1	27.1	99.326	0	153.44	1829900000	90	Q14764;H3BQK6;H3BRL2;H3BNF2;H3BUP3;H3BQE7;H3BP76;H3BUK7;H3BNF6	Q14764	20.6775	20.1063	19.7982	22.7734	22.7055	23.0867	25.7149	26.1326	25.5068	24.9458	25.0139	24.9542	24.0222	24.3998	24.4793
sp|Q9NWK9-2|BCD1_HUMAN Isoform 2 of Box C/D snoRNA protein 1 OS=Homo sapiens GN=ZNHIT6;sp|Q9NWK9|BCD1_HUMAN Box C/D snoRNA protein 1 OS=Homo sapiens GN=ZNHIT6 PE=1 SV=1	Box C/D snoRNA protein 1	ZNHIT6	+	5.6669	2.05834	+	4.07187	2.16987	7	7	7	19	19	19	49.486	0	13.261	376530000	24	Q9NWK9-2;Q9NWK9	Q9NWK9-2;Q9NWK9	19.6563	19.8087	19.5901	20.4178	19.7939	20.1362	22.4665	22.8336	23.3214	21.6178	21.6934	21.9132	22.1664	22.4872	22.0732
sp|Q63HK3|ZKSC2_HUMAN Zinc finger protein with KRAB and SCAN domains 2 OS=Homo sapiens GN=ZKSCAN2 PE=1 SV=2;sp|Q63HK3-2|ZKSC2_HUMAN Isoform 2 of Zinc finger protein with KRAB and SCAN domains 2 OS=Homo sapiens GN=ZKSCAN2	Zinc finger protein with KRAB and SCAN domains 2	ZKSCAN2	+	5.9811	5.87511	+	2.12081	2.17078	30	30	30	50.8	50.8	50.8	110.94	0	323.31	5417700000	224	Q63HK3;Q63HK3-2;H3BQ35	Q63HK3;Q63HK3-2	18.754	19.1768	20.0856	23.6351	23.5513	23.571	25.5493	25.5982	25.5753	24.7415	24.3384	25.463	26.0953	26.2533	28.1952
sp|Q96PZ2|F111A_HUMAN Protein FAM111A OS=Homo sapiens GN=FAM111A PE=1 SV=2	Protein FAM111A	FAM111A	+	5.36874	4.65399	+	2.51057	2.17221	44	44	44	67.6	67.6	67.6	70.195	0	323.31	7800700000	299	Q96PZ2;E9PR18;E9PNQ0	Q96PZ2	20.7479	21.1503	19.2224	22.9278	22.9803	24.287	24.802	24.4246	24.2967	26.0398	25.6364	26.6566	26.1222	25.8184	26.3387
sp|P00558-2|PGK1_HUMAN Isoform 2 of Phosphoglycerate kinase 1 OS=Homo sapiens GN=PGK1;sp|P00558|PGK1_HUMAN Phosphoglycerate kinase 1 OS=Homo sapiens GN=PGK1 PE=1 SV=3;sp|P07205|PGK2_HUMAN Phosphoglycerate kinase 2 OS=Homo sapiens GN=PGK2 PE=1 SV=3	Phosphoglycerate kinase 1;Phosphoglycerate kinase 2	PGK1;PGK2	+	1.79699	0.59701	+	1.91114	2.17362	4	4	4	15.7	15.7	15.7	41.428	0	7.9053	383590000	14	P00558-2;P00558;P07205	P00558-2;P00558;P07205	20.7124	20.1989	20.4139	19.066	18.8792	20.2805	21.9406	22.0543	22.4613	22.6975	21.1927	22.1845	20.9933	18.935	21.7804
sp|Q9HBE1-3|PATZ1_HUMAN Isoform 3 of POZ-, AT hook-, and zinc finger-containing protein 1 OS=Homo sapiens GN=PATZ1;sp|Q9HBE1-4|PATZ1_HUMAN Isoform 4 of POZ-, AT hook-, and zinc finger-containing protein 1 OS=Homo sapiens GN=PATZ1;sp|Q9HBE1-2|PATZ1_HUMAN Is	POZ-, AT hook-, and zinc finger-containing protein 1	PATZ1	+	3.10144	1.48377	+	3.03227	2.21275	7	6	6	14	14	14	69.079	0	36.536	403340000	21	Q9HBE1-3;Q9HBE1-4;Q9HBE1-2;Q9HBE1	Q9HBE1-3;Q9HBE1-4;Q9HBE1-2;Q9HBE1	21.4103	19.6396	19.7215	19.9663	20.0878	20.1899	22.3848	22.5229	22.877	21.4458	21.4406	23.3051	21.5995	21.6321	23.439
sp|Q9NR30|DDX21_HUMAN Nucleolar RNA helicase 2 OS=Homo sapiens GN=DDX21 PE=1 SV=5;sp|Q9NR30-2|DDX21_HUMAN Isoform 2 of Nucleolar RNA helicase 2 OS=Homo sapiens GN=DDX21	Nucleolar RNA helicase 2	DDX21	+	5.24926	4.31056	+	2.51317	2.21596	25	25	23	41.4	41.4	37.9	87.343	0	310.25	4149500000	194	Q9NR30;Q9NR30-2	Q9NR30;Q9NR30-2	20.4414	21.5296	20.0159	23.0788	23.2312	23.6227	25.7524	25.7381	27.5838	24.8255	24.4548	25.68	25.2337	24.5502	25.9232
sp|P50990|TCPQ_HUMAN T-complex protein 1 subunit theta OS=Homo sapiens GN=CCT8 PE=1 SV=4;sp|P50990-2|TCPQ_HUMAN Isoform 2 of T-complex protein 1 subunit theta OS=Homo sapiens GN=CCT8;sp|P50990-3|TCPQ_HUMAN Isoform 3 of T-complex protein 1 subunit theta OS=	T-complex protein 1 subunit theta	CCT8	+	3.49274	3.90516	+	1.71634	2.22458	25	25	25	59.3	59.3	59.3	59.62	0	323.31	4671800000	250	P50990;P50990-2;P50990-3;H7C4C8;H7C2U0	P50990;P50990-2;P50990-3	21.2413	22.1658	19.9025	23.0943	23.2129	23.7125	24.7562	24.7894	26.422	26.3221	25.6432	28.1002	24.1887	23.8293	26.0291
sp|P05386|RLA1_HUMAN 60S acidic ribosomal protein P1 OS=Homo sapiens GN=RPLP1 PE=1 SV=1	60S acidic ribosomal protein P1	RPLP1	+	2.92768	1.92217	+	2.18276	2.2249	2	2	2	51.8	51.8	51.8	11.514	0	27.428	429490000	36	P05386	P05386	19.3637	19.7298	19.7896	20.085	19.3188	20.2397	22.6414	22.5409	22.4573	22.5101	22.1866	23.7607	21.9609	20.5525	20.3443
sp|Q8NB50-3|ZFP62_HUMAN Isoform 3 of Zinc finger protein 62 homolog OS=Homo sapiens GN=ZFP62;sp|Q8NB50|ZFP62_HUMAN Zinc finger protein 62 homolog OS=Homo sapiens GN=ZFP62 PE=1 SV=3;sp|Q8NB50-2|ZFP62_HUMAN Isoform 2 of Zinc finger protein 62 homolog OS=Homo	Zinc finger protein 62 homolog	ZFP62	+	2.35154	2.08926	+	1.6948	2.23674	35	35	29	50.5	50.5	45.1	98.779	0	178.74	6517900000	204	Q8NB50-3;Q8NB50;Q8NB50-2;D6RCF6;D6R9C0	Q8NB50-3;Q8NB50;Q8NB50-2	22.5998	22.807	22.8264	22.8499	23.172	23.4464	25.3417	25.3224	24.7027	25.432	25.1244	27.4337	23.8278	23.7667	27.5843
sp|Q9UQR0|SCML2_HUMAN Sex comb on midleg-like protein 2 OS=Homo sapiens GN=SCML2 PE=1 SV=1	Sex comb on midleg-like protein 2	SCML2	+	4.48035	2.03964	+	3.40379	2.24991	7	7	7	21.4	21.4	21.4	77.256	0	23.686	401950000	26	Q9UQR0;Q9UQR0-2;H0Y6S1	Q9UQR0	19.3929	20.3445	20.0388	20.0477	20.6662	20.1189	22.764	22.489	23.7388	22.3885	22.0876	23.5502	21.8672	22.061	21.8012
sp|Q9H2G4|TSYL2_HUMAN Testis-specific Y-encoded-like protein 2 OS=Homo sapiens GN=TSPYL2 PE=1 SV=1;tr|J3KS33|J3KS33_HUMAN Testis-specific Y-encoded-like protein 2 (Fragment) OS=Homo sapiens GN=TSPYL2 PE=1 SV=1	Testis-specific Y-encoded-like protein 2	TSPYL2	+	6.56448	4.35235	+	3.209	2.25417	10	10	10	18.3	18.3	18.3	79.434	0	46.143	4890900000	132	Q9H2G4;J3KS33;J3KST2	Q9H2G4;J3KS33	20.4556	20.6835	21.125	23.3119	23.2383	23.6992	25.4738	25.5525	26.0016	25.051	24.5746	25.598	25.7379	25.6813	27.365
sp|Q9BWF3|RBM4_HUMAN RNA-binding protein 4 OS=Homo sapiens GN=RBM4 PE=1 SV=1;tr|E9PB51|E9PB51_HUMAN RNA-binding protein 4 (Fragment) OS=Homo sapiens GN=RBM4 PE=1 SV=1;sp|Q9BWF3-4|RBM4_HUMAN Isoform 4 of RNA-binding protein 4 OS=Homo sapiens GN=RBM4;tr|D6R9	RNA-binding protein 4;RNA-binding protein 4B	RBM4;RBM4B	+	5.4795	3.27928	+	3.10393	2.26162	8	8	1	36	36	7.7	40.313	0	38.541	773280000	58	Q9BWF3;E9PB51;Q9BWF3-4;D6R9K7;J3QRR5;Q9BWF3-3;Q9BQ04;E9PLB0;E9PM61;U3KQD5	Q9BWF3;E9PB51;Q9BWF3-4;D6R9K7;J3QRR5;Q9BWF3-3;Q9BQ04;E9PLB0;E9PM61;U3KQD5	19.4178	19.7979	19.695	21.5181	21.2354	20.9064	24.3437	24.5427	22.5564	22.8038	23.1398	23.2984	23.1483	22.9336	24.5677
sp|Q6P0N0|M18BP_HUMAN Mis18-binding protein 1 OS=Homo sapiens GN=MIS18BP1 PE=1 SV=1	Mis18-binding protein 1	MIS18BP1	+	7.57609	6.05093	+	3.14753	2.27817	47	47	47	50	50	50	129.08	0	323.31	6847500000	469	Q6P0N0;G5E9K5;Q6P0N0-2;H7C1S6;C9J2Q8;H0YJM1	Q6P0N0	19.7172	20.8486	19.9695	24.5774	24.5793	24.4056	27.7048	28.2478	26.6356	26.1742	25.9952	26.0564	27.0891	27.0673	26.2198
sp|Q8IY21|DDX60_HUMAN Probable ATP-dependent RNA helicase DDX60 OS=Homo sapiens GN=DDX60 PE=1 SV=3	Probable ATP-dependent RNA helicase DDX60	DDX60	+	1.7823	0.973972	+	1.79084	2.29831	21	21	19	15.5	15.5	14.1	197.85	0	60.353	547170000	67	Q8IY21;H0Y8Z7;H0Y9B2	Q8IY21	20.8425	20.9893	20.4325	19.8538	20.7416	19.4196	21.5843	21.7889	21.7261	21.9517	20.937	21.2748	23.3137	23.1081	25.0453
sp|Q6PKG0|LARP1_HUMAN La-related protein 1 OS=Homo sapiens GN=LARP1 PE=1 SV=2;sp|Q6PKG0-3|LARP1_HUMAN Isoform 2 of La-related protein 1 OS=Homo sapiens GN=LARP1	La-related protein 1	LARP1	+	1.76249	1.40546	+	1.60868	2.30046	12	12	11	16.1	16.1	15.1	123.51	0	20.658	490570000	35	Q6PKG0;Q6PKG0-3;A0A0B4J210;E5RH50;H0YAX9;H0YAN4;H0YBM7;H0YC33;H0YBW1;Q659C4-9	Q6PKG0;Q6PKG0-3	19.9233	20.152	20.5027	20.4487	19.204	19.9658	22.8006	22.3722	24.5531	21.8816	22.0994	23.6036	20.2612	20.1019	21.8859
sp|Q96BY6-3|DOC10_HUMAN Isoform 3 of Dedicator of cytokinesis protein 10 OS=Homo sapiens GN=DOCK10;sp|Q96BY6|DOC10_HUMAN Dedicator of cytokinesis protein 10 OS=Homo sapiens GN=DOCK10 PE=1 SV=3	Dedicator of cytokinesis protein 10	DOCK10	+	3.54706	4.60474	+	1.44559	2.32084	3	3	3	2	2	2	249.49	0.00093985	4.3958	4939700000	30	Q96BY6-3;Q96BY6;H7C0I3;Q96BY6-2	Q96BY6-3;Q96BY6	20.8691	21.2572	19.8319	20.7815	25.1614	24.6076	26.539	26.5367	27.1928	25.4696	25.7283	26.352	23.8562	24.4906	26.3737
tr|A8K968|A8K968_HUMAN Band 4.1-like protein 3 OS=Homo sapiens GN=EPB41L3 PE=1 SV=1;tr|A0A0A0MRA8|A0A0A0MRA8_HUMAN Band 4.1-like protein 3 OS=Homo sapiens GN=EPB41L3 PE=1 SV=1;sp|Q9Y2J2-2|E41L3_HUMAN Isoform 2 of Band 4.1-like protein 3 OS=Homo sapiens GN=	Band 4.1-like protein 3;Band 4.1-like protein 3, N-terminally processed	EPB41L3	+	2.87375	1.76633	+	3.23582	2.33752	11	8	8	19.8	16.3	16.3	84.711	0	18.311	508500000	41	A8K968;A0A0A0MRA8;Q9Y2J2-2;Q9Y2J2-4;Q9Y2J2;B2RB02;Q9Y2J2-3;A0A0J9YW26;J3QS55;A0A0J9YW31;A0A0J9YY18;J3KT37;A0A0J9YWN0;A0A0J9YWE1;A0A0J9YWS4	A8K968;A0A0A0MRA8;Q9Y2J2-2;Q9Y2J2-4;Q9Y2J2;B2RB02;Q9Y2J2-3	18.5616	20.9646	21.4592	19.4357	20.6889	20.9002	21.704	22.046	22.3675	23.3944	22.9271	23.938	22.8185	22.6108	22.3059
sp|Q9Y4B4|ARIP4_HUMAN Helicase ARIP4 OS=Homo sapiens GN=RAD54L2 PE=1 SV=4;tr|H0Y760|H0Y760_HUMAN Helicase ARIP4 (Fragment) OS=Homo sapiens GN=RAD54L2 PE=1 SV=1	Helicase ARIP4	RAD54L2	+	4.60895	2.44193	+	3.55468	2.34982	9	9	9	10.9	10.9	10.9	162.77	0	80.152	777650000	53	Q9Y4B4;H0Y760	Q9Y4B4;H0Y760	19.8097	18.8724	20.4919	20.4819	20.573	20.1577	23.6727	23.5823	23.7208	22.5741	22.2842	22.6055	22.0704	21.8996	22.3769
sp|Q14978-2|NOLC1_HUMAN Isoform Beta of Nucleolar and coiled-body phosphoprotein 1 OS=Homo sapiens GN=NOLC1;tr|A0A0A0MRM9|A0A0A0MRM9_HUMAN Nucleolar and coiled-body phosphoprotein 1 (Fragment) OS=Homo sapiens GN=NOLC1 PE=1 SV=1;sp|Q14978|NOLC1_HUMAN Nucleo	Nucleolar and coiled-body phosphoprotein 1	NOLC1	+	5.22591	6.70959	+	1.68384	2.35624	18	18	3	26.7	26.7	5.4	74.746	0	323.31	21115000000	259	Q14978-2;A0A0A0MRM9;Q14978;S4R349;S4R402;S4R341;S4R3C2	Q14978-2;A0A0A0MRM9;Q14978	21.4168	20.1323	19.3651	25.285	25.2858	25.1705	27.7163	29.2616	30.3413	26.4288	26.8653	27.558	26.5118	25.8377	27.9095
sp|Q7Z6E9|RBBP6_HUMAN E3 ubiquitin-protein ligase RBBP6 OS=Homo sapiens GN=RBBP6 PE=1 SV=1;sp|Q7Z6E9-2|RBBP6_HUMAN Isoform 2 of E3 ubiquitin-protein ligase RBBP6 OS=Homo sapiens GN=RBBP6;sp|Q7Z6E9-4|RBBP6_HUMAN Isoform 4 of E3 ubiquitin-protein ligase RBBP	E3 ubiquitin-protein ligase RBBP6	RBBP6	+	6.74078	5.23109	+	3.92402	2.37221	35	35	35	24.3	24.3	24.3	201.56	0	323.31	10821000000	505	Q7Z6E9;Q7Z6E9-2;Q7Z6E9-4;H3BSK8;H3BUN0;I3L3Y2;Q7Z6E9-3;A0A087WY32	Q7Z6E9;Q7Z6E9-2;Q7Z6E9-4	20.9056	21.0974	23.0976	25.1867	25.4095	24.8601	27.9638	28.2611	28.15	27.7513	26.2248	27.3407	27.1111	27.1467	27.7693
tr|A0A087WV73|A0A087WV73_HUMAN Probable 28S rRNA (cytosine(4447)-C(5))-methyltransferase OS=Homo sapiens GN=NOP2 PE=1 SV=1;sp|P46087|NOP2_HUMAN Probable 28S rRNA (cytosine(4447)-C(5))-methyltransferase OS=Homo sapiens GN=NOP2 PE=1 SV=2;sp|P46087-4|NOP2_HUM	Probable 28S rRNA (cytosine(4447)-C(5))-methyltransferase	NOP2	+	4.44036	3.09584	+	2.82573	2.38997	12	12	12	19.2	19.2	19.2	94.095	0	108.07	1704300000	145	A0A087WV73;P46087;P46087-4;P46087-2;P46087-3;F5GYR3;F5GWB7;F5H709	A0A087WV73;P46087;P46087-4;P46087-2;P46087-3	19.7399	20.0891	21.1713	21.3277	21.7557	21.827	24.0262	24.7806	25.7895	23.2058	23.0994	24.7012	23.9457	23.1043	23.5881
sp|O75446|SAP30_HUMAN Histone deacetylase complex subunit SAP30 OS=Homo sapiens GN=SAP30 PE=1 SV=1	Histone deacetylase complex subunit SAP30	SAP30	+	3.90666	2.69055	+	2.6804	2.39155	3	3	3	13.6	13.6	13.6	23.306	0	13.49	347130000	16	O75446	O75446	20.0177	18.5726	19.0005	21.5198	19.6423	19.1193	23.4259	23.1536	21.2528	22.1709	22.0417	21.9255	22.494	22.4466	23.4574
sp|P23497|SP100_HUMAN Nuclear autoantigen Sp-100 OS=Homo sapiens GN=SP100 PE=1 SV=3;sp|P23497-3|SP100_HUMAN Isoform Sp100-B of Nuclear autoantigen Sp-100 OS=Homo sapiens GN=SP100	Nuclear autoantigen Sp-100	SP100	+	3.17281	2.43464	+	2.4027	2.42263	45	5	5	48.8	6	6	100.42	0	17.557	585440000	34	P23497;P23497-3	P23497;P23497-3	20.2766	18.9701	20.9361	21.2887	19.278	21.4691	24.2893	23.8796	23.6464	22.3624	21.8274	22.0474	23.6449	22.5237	23.6897
sp|P17010-2|ZFX_HUMAN Isoform 2 of Zinc finger X-chromosomal protein OS=Homo sapiens GN=ZFX;sp|P17010|ZFX_HUMAN Zinc finger X-chromosomal protein OS=Homo sapiens GN=ZFX PE=2 SV=2;sp|P17010-3|ZFX_HUMAN Isoform 3 of Zinc finger X-chromosomal protein OS=Homo	Zinc finger X-chromosomal protein;Zinc finger Y-chromosomal protein	ZFX;ZFY		2.35689	-1.02939		1.22793	-0.581483	32	30	30	51.9	48.8	48.8	66.065	0	145.25	10885000000	311	P17010-2;P17010;P17010-3;E9PEP7;P08048-2;P08048-3;P08048	P17010-2;P17010;P17010-3;E9PEP7;P08048-2;P08048-3;P08048	25.9675	26.1719	25.1643	25.46	25.1986	24.8652	24.8713	24.9195	24.6396	24.7634	24.2521	23.7994	24.7973	25.1438	24.1515
sp|Q96NC0|ZMAT2_HUMAN Zinc finger matrin-type protein 2 OS=Homo sapiens GN=ZMAT2 PE=1 SV=1;tr|R4GNG8|R4GNG8_HUMAN Zinc finger matrin-type protein 2 (Fragment) OS=Homo sapiens GN=ZMAT2 PE=1 SV=1	Zinc finger matrin-type protein 2	ZMAT2	+	7.07925	3.95885	+	4.43788	2.43107	6	6	6	35.2	35.2	35.2	23.612	0	47.269	1685100000	58	Q96NC0;R4GNG8;R4GMX9	Q96NC0;R4GNG8	19.4807	19.5855	20.6919	22.3667	21.841	21.957	24.793	25.1174	24.3778	23.9267	23.5728	24.7368	24.4391	24.0982	25.3123
sp|P63000|RAC1_HUMAN Ras-related C3 botulinum toxin substrate 1 OS=Homo sapiens GN=RAC1 PE=1 SV=1;sp|P63000-2|RAC1_HUMAN Isoform B of Ras-related C3 botulinum toxin substrate 1 OS=Homo sapiens GN=RAC1;sp|P15153|RAC2_HUMAN Ras-related C3 botulinum toxin sub	Ras-related C3 botulinum toxin substrate 1;Ras-related C3 botulinum toxin substrate 2;Ras-related C3 botulinum toxin substrate 3	RAC1;RAC2;RAC3	+	2.31374	0.98847	+	2.28537	2.45845	9	9	8	42.7	42.7	37	21.45	0	16.219	1515900000	36	P63000;P63000-2;P15153;P60763;B1AH77;B1AH78;B1AH80;J3KSC4;J3QLK0	P63000;P63000-2;P15153;P60763	20.3247	19.8807	19.4115	19.2565	18.6482	19.1462	19.6284	21.1458	19.8003	22.2371	22.1676	21.3879	23.0219	22.3297	21.5601
sp|Q15915|ZIC1_HUMAN Zinc finger protein ZIC 1 OS=Homo sapiens GN=ZIC1 PE=1 SV=2;tr|A0A087WY47|A0A087WY47_HUMAN Zinc finger protein ZIC 2 OS=Homo sapiens GN=ZIC2 PE=1 SV=1;sp|O95409|ZIC2_HUMAN Zinc finger protein ZIC 2 OS=Homo sapiens GN=ZIC2 PE=1 SV=2	Zinc finger protein ZIC 1;Zinc finger protein ZIC 2	ZIC1;ZIC2		1.33319	-1.77794		0.0735998	-0.142152	9	1	1	14.3	3.1	3.1	48.308	0.0081867	2.7011	2587700000	15	Q15915;A0A087WY47;O95409;H7C5D8	Q15915;A0A087WY47;O95409	22.3908	22.4159	21.7775	20.2419	19.872	21.4564	19.9561	18.9544	22.0127	20.0718	19.2573	22.0695	20.9544	20.3852	19.7701
sp|O60481-2|ZIC3_HUMAN Isoform 2 of Zinc finger protein ZIC 3 OS=Homo sapiens GN=ZIC3	Zinc finger protein ZIC 3	ZIC3		3.04875	-1.58519		0.708493	-0.383398	20	20	2	57.5	57.5	10.3	50.045	0	218.72	27822000000	371	O60481-2	O60481-2	27.6891	26.7112	26.2015	26.2816	24.6372	25.7902	24.9036	25.0304	25.1173	25.0987	25.186	25.5836	25.3108	25.19	25.2558
tr|E9PDF6|E9PDF6_HUMAN Unconventional myosin-Ib OS=Homo sapiens GN=MYO1B PE=1 SV=1;sp|O43795-2|MYO1B_HUMAN Isoform 2 of Unconventional myosin-Ib OS=Homo sapiens GN=MYO1B;sp|O43795|MYO1B_HUMAN Unconventional myosin-Ib OS=Homo sapiens GN=MYO1B PE=1 SV=3	Unconventional myosin-Ib	MYO1B	+	8.0765	5.35821	+	5.49619	2.4632	22	22	21	30.6	30.6	29.6	128.48	0	131.8	2992400000	157	E9PDF6;O43795-2;O43795;E7EQD9;H7C2Y7;C9JYW1;C9JUP5;C9K0I9;Q9UBC5	E9PDF6;O43795-2;O43795	20.2316	18.28	20.0319	23.0701	22.9482	23.0576	24.9736	25.0761	25.3364	26.1087	26.0677	25.8851	25.4426	25.5119	24.995
sp|Q8NB90-3|SPAT5_HUMAN Isoform 3 of Spermatogenesis-associated protein 5 OS=Homo sapiens GN=SPATA5;sp|Q8NB90-2|SPAT5_HUMAN Isoform 2 of Spermatogenesis-associated protein 5 OS=Homo sapiens GN=SPATA5;sp|Q8NB90|SPAT5_HUMAN Spermatogenesis-associated protein	Spermatogenesis-associated protein 5	SPATA5	+	5.1158	2.22387	+	3.94225	2.46462	6	5	5	14.1	12.4	12.4	75.726	0	11.881	329010000	17	Q8NB90-3;Q8NB90-2;Q8NB90	Q8NB90-3;Q8NB90-2;Q8NB90	19.1922	20.0679	20.0651	20.7276	18.7106	21.0132	22.568	22.8584	22.9367	22.7794	22.6785	22.7334	22.3871	22.4499	22.1443
sp|Q96H12|MSD3_HUMAN Myb/SANT-like DNA-binding domain-containing protein 3 OS=Homo sapiens GN=MSANTD3 PE=1 SV=1;tr|X6R907|X6R907_HUMAN Myb/SANT-like DNA-binding domain-containing protein 3 (Fragment) OS=Homo sapiens GN=MSANTD3 PE=1 SV=1;tr|X6RL08|X6RL08_HU	Myb/SANT-like DNA-binding domain-containing protein 3	MSANTD3	+	3.69689	2.6904	+	2.67506	2.52198	6	6	6	31.3	31.3	31.3	32.363	0	11.686	747370000	26	Q96H12;X6R907;X6RL08;Q96H12-2	Q96H12;X6R907;X6RL08;Q96H12-2	20.077	18.9588	20.7523	21.9619	19.6661	20.5569	24.2199	23.5921	24.0198	22.7266	22.9275	24.3735	22.1157	22.1533	23.124
sp|Q8N2W9|PIAS4_HUMAN E3 SUMO-protein ligase PIAS4 OS=Homo sapiens GN=PIAS4 PE=1 SV=1	E3 SUMO-protein ligase PIAS4	PIAS4	+	3.34435	1.97223	+	2.76702	2.5284	15	15	15	44.1	44.1	44.1	56.503	0	94.602	990830000	41	Q8N2W9	Q8N2W9	20.0393	20.7592	19.2767	20.9622	19.5817	19.7591	21.955	21.5701	22.9145	24.0726	22.5795	24.1241	21.9437	22.5094	21.9956
sp|Q9H2Y7|ZN106_HUMAN Zinc finger protein 106 OS=Homo sapiens GN=ZNF106 PE=1 SV=1;tr|H3BNX5|H3BNX5_HUMAN Zinc finger protein 106 (Fragment) OS=Homo sapiens GN=ZNF106 PE=1 SV=1	Zinc finger protein 106	ZNF106	+	4.32218	8.75898		1.02367	2.53319	76	76	27	54.8	54.8	16.2	208.88	0	323.31	46303000000	1255	Q9H2Y7;H3BNX5;A0A0C4DGM5;H3BRD4;U3KQH7	Q9H2Y7;H3BNX5	19.3449	17.2631	20.0989	26.0975	25.5857	25.6009	31.9782	31.6239	29.3153	25.8263	25.7317	26.467	27.7958	28.0902	27.8227
sp|O43491|E41L2_HUMAN Band 4.1-like protein 2 OS=Homo sapiens GN=EPB41L2 PE=1 SV=1;sp|O43491-3|E41L2_HUMAN Isoform 3 of Band 4.1-like protein 2 OS=Homo sapiens GN=EPB41L2;tr|E9PII3|E9PII3_HUMAN Band 4.1-like protein 2 OS=Homo sapiens GN=EPB41L2 PE=1 SV=1;s	Band 4.1-like protein 2	EPB41L2	+	8.92408	6.28968	+	6.0792	2.58973	33	33	1	47.2	47.2	2.4	112.59	0	319.62	4603100000	298	O43491;O43491-3;E9PII3;O43491-2;Q6R5J7;E9PQD2;E9PJP4;E9PQN0;E9PRG1;E9PIG0;Q6ZSX4;E9PN54;E9PMV8;J3QS83;E9PPC9	O43491;O43491-3;E9PII3;O43491-2	18.2273	19.4172	20.4113	23.5641	23.7708	23.7631	26.229	26.1328	26.4762	26.6943	26.7239	26.7844	25.9573	25.9389	25.6647
sp|P08758|ANXA5_HUMAN Annexin A5 OS=Homo sapiens GN=ANXA5 PE=1 SV=2;tr|E9PHT9|E9PHT9_HUMAN Annexin OS=Homo sapiens GN=ANXA5 PE=1 SV=1;tr|D6RBE9|D6RBE9_HUMAN Annexin OS=Homo sapiens GN=ANXA5 PE=1 SV=1;tr|D6RBL5|D6RBL5_HUMAN Annexin OS=Homo sapiens GN=ANXA5	Annexin A5;Annexin	ANXA5	+	2.73026	1.94667	+	2.33211	2.63449	3	3	3	16.9	16.9	16.9	35.936	0	46.034	492970000	22	P08758;E9PHT9;D6RBE9;D6RBL5;D6RCN3	P08758;E9PHT9;D6RBE9;D6RBL5	20.7511	19.0534	19.7303	19.0582	20.6628	19.7261	21.9801	22.1251	23.6734	22.7286	22.5289	23.5975	19.9952	21.9366	23.4865
sp|Q15916|ZBTB6_HUMAN Zinc finger and BTB domain-containing protein 6 OS=Homo sapiens GN=ZBTB6 PE=1 SV=1	Zinc finger and BTB domain-containing protein 6	ZBTB6	+	5.31367	2.06175	+	4.80421	2.63589	4	4	4	16	16	16	48.235	0	21.506	379960000	36	Q15916	Q15916	19.0344	20.3753	20.4364	19.9881	19.3734	20.7391	23.5168	22.7011	22.7228	22.3688	22.0815	22.1638	22.5555	22.7557	23.1587
sp|Q6P6C2|ALKB5_HUMAN RNA demethylase ALKBH5 OS=Homo sapiens GN=ALKBH5 PE=1 SV=2;sp|Q6P6C2-1|ALKB5_HUMAN Isoform 1 of RNA demethylase ALKBH5 OS=Homo sapiens GN=ALKBH5;sp|Q6P6C2-3|ALKB5_HUMAN Isoform 3 of RNA demethylase ALKBH5 OS=Homo sapiens GN=ALKBH5	RNA demethylase ALKBH5	ALKBH5	+	5.52325	2.60344	+	4.00329	2.6376	4	4	4	22.8	22.8	22.8	44.255	0	40.581	453810000	35	Q6P6C2;Q6P6C2-1;Q6P6C2-3	Q6P6C2;Q6P6C2-1;Q6P6C2-3	20.0989	19.3169	19.6965	20.1728	20.0674	20.7479	24.03	23.8029	22.6564	22.6295	22.2418	22.4347	22.5699	22.5794	23.7578
sp|Q96JP5|ZFP91_HUMAN E3 ubiquitin-protein ligase ZFP91 OS=Homo sapiens GN=ZFP91 PE=1 SV=1;tr|A0A0A6YYC7|A0A0A6YYC7_HUMAN HCG2042749, isoform CRA_d OS=Homo sapiens GN=ZFP91-CNTF PE=4 SV=1;sp|Q96JP5-2|ZFP91_HUMAN Isoform 2 of E3 ubiquitin-protein ligase ZFP	E3 ubiquitin-protein ligase ZFP91	ZFP91;ZFP91-CNTF	+	4.79632	2.75305	+	3.58251	2.68294	13	13	13	30.9	30.9	30.9	63.444	0	118.1	2670400000	161	Q96JP5;A0A0A6YYC7;Q96JP5-2;H3BTR0;H0YCH4;Q9BU19-3;Q9BU19-2;Q9BU19;Q9BU19-5	Q96JP5;A0A0A6YYC7;Q96JP5-2;H3BTR0	21.0437	22.4622	22.1919	22.7355	22.674	22.5108	26.3606	26.1581	25.1592	24.7278	24.4339	25.1765	25.0686	24.3441	26.4787
sp|Q99547|MPH6_HUMAN M-phase phosphoprotein 6 OS=Homo sapiens GN=MPHOSPH6 PE=1 SV=2;tr|H3BNT4|H3BNT4_HUMAN M-phase phosphoprotein 6 OS=Homo sapiens GN=MPHOSPH6 PE=1 SV=1	M-phase phosphoprotein 6	MPHOSPH6	+	7.28768	4.5437	+	4.42674	2.69085	9	9	9	56.2	56.2	56.2	19.024	0	172	2242400000	133	Q99547;H3BNT4;H3BNK8;H3BU96;H3BSB3	Q99547;H3BNT4	19.0591	20.1263	20.3453	22.3447	22.6895	22.0732	25.5368	25.4336	25.5833	24.4394	23.8099	25.1123	24.9964	24.8582	25.7697
tr|A0A0A0MRI1|A0A0A0MRI1_HUMAN GPALPP motifs-containing protein 1 OS=Homo sapiens GN=GPALPP1 PE=1 SV=1;sp|Q8IXQ4|GPAM1_HUMAN GPALPP motifs-containing protein 1 OS=Homo sapiens GN=GPALPP1 PE=1 SV=1;sp|Q8IXQ4-2|GPAM1_HUMAN Isoform 2 of GPALPP motifs-containi	GPALPP motifs-containing protein 1	GPALPP1	+	3.87066	1.45752	+	3.58192	2.69993	4	4	4	15.1	15.1	15.1	37.971	0	18.668	289320000	22	A0A0A0MRI1;Q8IXQ4;Q8IXQ4-2;Q8IXQ4-3;A0A087WW86;Q8IXQ4-4	A0A0A0MRI1;Q8IXQ4;Q8IXQ4-2;Q8IXQ4-3	20.6134	19.4598	19.4825	19.6405	19.2413	18.9716	22.0824	22.21	23.6125	21.4996	21.8074	22.0136	20.7167	21.4066	22.5107
sp|Q01780|EXOSX_HUMAN Exosome component 10 OS=Homo sapiens GN=EXOSC10 PE=1 SV=2;sp|Q01780-2|EXOSX_HUMAN Isoform 2 of Exosome component 10 OS=Homo sapiens GN=EXOSC10	Exosome component 10	EXOSC10	+	10.5634	7.60835	+	5.59944	2.70613	38	38	38	59	59	59	100.83	0	323.31	21865000000	540	Q01780;Q01780-2;K7EJ37	Q01780;Q01780-2	19.409	20.0503	20.7668	25.7703	25.8221	25.3699	28.751	28.7752	29.0735	27.8484	27.8343	27.9937	28.1627	28.1273	28.6761
sp|Q8NCF5|NF2IP_HUMAN NFATC2-interacting protein OS=Homo sapiens GN=NFATC2IP PE=1 SV=1;tr|H3BSZ7|H3BSZ7_HUMAN NFATC2-interacting protein OS=Homo sapiens GN=NFATC2IP PE=1 SV=1;sp|Q8NCF5-3|NF2IP_HUMAN Isoform 3 of NFATC2-interacting protein OS=Homo sapiens G	NFATC2-interacting protein	NFATC2IP	+	7.46717	1.7401	+	6.11465	2.70614	5	5	5	20.8	20.8	20.8	45.816	0	10.645	338730000	35	Q8NCF5;H3BSZ7;Q8NCF5-3;Q8NCF5-2	Q8NCF5;H3BSZ7;Q8NCF5-3;Q8NCF5-2	20.3751	20.3886	20.1826	20.1403	19.6203	20.3171	23.3875	23.1851	22.7019	22.7321	22.447	22.4841	22.2057	22.5113	22.9339
sp|Q06265|EXOS9_HUMAN Exosome complex component RRP45 OS=Homo sapiens GN=EXOSC9 PE=1 SV=3;sp|Q06265-2|EXOS9_HUMAN Isoform 2 of Exosome complex component RRP45 OS=Homo sapiens GN=EXOSC9;tr|D6R905|D6R905_HUMAN Exosome complex component RRP45 (Fragment) OS=Ho	Exosome complex component RRP45	EXOSC9	+	10.1195	5.41121	+	5.64982	2.72757	13	13	13	43.7	43.7	43.7	48.948	0	216.65	5118900000	159	Q06265;Q06265-2;D6R905;D6RIY6;Q06265-3;Q06265-4;D6RA17;D6RAP4;H0Y9L5	Q06265;Q06265-2;D6R905;D6RIY6;Q06265-3;Q06265-4;D6RA17	19.9585	20.1001	19.8854	23.1822	23.192	23.6664	26.0471	25.9405	27.0187	25.7539	25.6707	26.0027	25.7775	25.8209	26.6378
tr|B7Z5F4|B7Z5F4_HUMAN ETS translocation variant 4 OS=Homo sapiens GN=ETV4 PE=1 SV=1;sp|P43268|ETV4_HUMAN ETS translocation variant 4 OS=Homo sapiens GN=ETV4 PE=1 SV=3;sp|P43268-3|ETV4_HUMAN Isoform 3 of ETS translocation variant 4 OS=Homo sapiens GN=ETV4;	ETS translocation variant 4	ETV4	+	5.85444	1.94469	+	4.67025	2.73149	5	5	5	23.3	23.3	23.3	48.15	0	32.796	446870000	37	B7Z5F4;P43268;P43268-3;P43268-2	B7Z5F4;P43268;P43268-3;P43268-2	20.1691	19.9378	19.869	19.5366	19.3176	20.8099	22.6228	22.6565	23.4042	22.1665	21.8309	23.0863	22.6069	22.7546	22.4468
tr|H0Y4R1|H0Y4R1_HUMAN Inosine-5-monophosphate dehydrogenase 2 (Fragment) OS=Homo sapiens GN=IMPDH2 PE=1 SV=1;sp|P12268|IMDH2_HUMAN Inosine-5-monophosphate dehydrogenase 2 OS=Homo sapiens GN=IMPDH2 PE=1 SV=2	Inosine-5-monophosphate dehydrogenase 2	IMPDH2	+	1.30207	0.987251	+	1.53213	2.74083	7	7	7	23.6	23.6	23.6	50.957	0	12.317	363760000	24	H0Y4R1;P12268;E7ETK5	H0Y4R1;P12268	20.6213	22.2916	19.6864	19.2393	19.6443	20.5105	23.4581	23.866	21.2373	24.8493	25.1718	21.1101	21.2549	21.1171	20.7852
sp|Q9H4L7|SMRCD_HUMAN SWI/SNF-related matrix-associated actin-dependent regulator of chromatin subfamily A containing DEAD/H box 1 OS=Homo sapiens GN=SMARCAD1 PE=1 SV=2;sp|Q9H4L7-2|SMRCD_HUMAN Isoform 2 of SWI/SNF-related matrix-associated actin-dependent	SWI/SNF-related matrix-associated actin-dependent regulator of chromatin subfamily A containing DEAD/H box 1	SMARCAD1	+	5.1274	3.21494	+	3.53041	2.77699	11	11	11	14.6	14.6	14.6	117.4	0	46.089	1161000000	66	Q9H4L7;Q9H4L7-2;Q9H4L7-3;D6RAY8;F8W9M2	Q9H4L7;Q9H4L7-2;Q9H4L7-3	20.4901	20.536	19.3301	20.9387	21.5375	21.2766	24.767	25.0376	25.1033	23.8197	23.0909	23.9898	22.9747	23.0982	24.3702
sp|Q9HD64|XAGE1_HUMAN X antigen family member 1 OS=Homo sapiens GN=XAGE1A PE=1 SV=3	X antigen family member 1	XAGE1A	+	4.31487	2.92289	+	2.92111	2.77861	3	3	3	51.9	51.9	51.9	9.0777	0	7.3104	706990000	23	Q9HD64;Q9HD64-4	Q9HD64	19.7262	19.7328	19.1298	19.0905	20.5534	21.4618	23.3503	23.3072	24.347	23.2004	24.1345	23.5761	22.3132	22.2137	21.8822
tr|Q5VWU8|Q5VWU8_HUMAN Partitioning defective 3 homolog OS=Homo sapiens GN=PARD3 PE=1 SV=1;tr|Q5VWV2|Q5VWV2_HUMAN Partitioning defective 3 homolog OS=Homo sapiens GN=PARD3 PE=1 SV=1;sp|Q8TEW0-9|PARD3_HUMAN Isoform 9 of Partitioning defective 3 homolog OS=H	Partitioning defective 3 homolog	PARD3	+	3.27392	1.2226	+	3.97804	2.79123	7	7	7	11.7	11.7	11.7	110	0	33.088	227010000	21	Q5VWU8;Q5VWV2;Q8TEW0-9;Q8TEW0-10;Q8TEW0-8;Q8TEW0-5;Q8TEW0-3;Q8TEW0-7;Q8TEW0-6;Q8TEW0-4;Q8TEW0-11;Q8TEW0-2;Q8TEW0;F5GZI3;B1AP52	Q5VWU8;Q5VWV2;Q8TEW0-9;Q8TEW0-10;Q8TEW0-8;Q8TEW0-5;Q8TEW0-3;Q8TEW0-7;Q8TEW0-6;Q8TEW0-4;Q8TEW0-11;Q8TEW0-2;Q8TEW0;F5GZI3	21.8387	19.7394	19.2402	18.8484	19.4975	19.8599	23.1411	22.8297	22.7557	21.8192	22.2123	21.538	22.2763	22.3364	20.8298
sp|P52747-2|ZN143_HUMAN Isoform 2 of Zinc finger protein 143 OS=Homo sapiens GN=ZNF143;sp|P52747|ZN143_HUMAN Zinc finger protein 143 OS=Homo sapiens GN=ZNF143 PE=1 SV=2;tr|E7EN86|E7EN86_HUMAN Zinc finger protein 143 OS=Homo sapiens GN=ZNF143 PE=1 SV=1	Zinc finger protein 143	ZNF143		3.27814	-1.48364		2.61838	-1.05439	24	24	1	38.1	38.1	4.8	65.635	0	147.7	14740000000	267	P52747-2;P52747;E7EN86;E7EX64;P36508-2;P36508;E9PPB0;E9PS81;E9PJF2;C9JTC5;C9J2G7;C9JCG1;E9PLS7	P52747-2;P52747;E7EN86	25.9265	26.3664	24.6705	25.5418	24.6121	24.7309	24.1088	23.6096	23.2347	24.3374	24.0695	23.7135	23.823	24.3456	23.9229
sp|Q15072|OZF_HUMAN Zinc finger protein OZF OS=Homo sapiens GN=ZNF146 PE=1 SV=2	Zinc finger protein OZF	ZNF146		4.12978	-1.88931		2.85351	-1.70063	28	26	23	80.8	80.8	74.3	33.307	0	323.31	21241000000	386	Q15072;Q8IVP9-2;E9PQL7;F8WD46;S4R3B8;O43830;O15535;O15535-2;Q49AA0;P21506;P52740-2;Q6ECI4-2;Q3KQV3;P52740;Q6ECI4;O14709	Q15072	25.4809	26.1547	25.2048	25.0227	25.2657	24.7104	22.246	22.7551	23.4368	23.2327	22.9367	23.2123	24.4655	23.6936	23.7122
tr|C9JJ34|C9JJ34_HUMAN Ran-specific GTPase-activating protein (Fragment) OS=Homo sapiens GN=RANBP1 PE=1 SV=1;tr|C9JDM3|C9JDM3_HUMAN Ran-specific GTPase-activating protein (Fragment) OS=Homo sapiens GN=RANBP1 PE=1 SV=7;tr|F6WQW2|F6WQW2_HUMAN Ran-specific GT	Ran-specific GTPase-activating protein	RANBP1	+	3.36323	2.42668	+	2.71082	2.80448	2	2	2	15.3	15.3	15.3	18.762	0	18.276	450570000	23	C9JJ34;C9JDM3;F6WQW2;P43487-2;P43487;C9JIC6;C9JXG8;C9JGV6	C9JJ34;C9JDM3;F6WQW2;P43487-2;P43487;C9JIC6;C9JXG8;C9JGV6	18.4388	19.9797	20.2113	19.8664	20.8503	18.8831	23.7734	23.5821	23.9018	22.4055	22.1208	22.9767	20.8121	21.7743	22.6928
sp|Q99676|ZN184_HUMAN Zinc finger protein 184 OS=Homo sapiens GN=ZNF184 PE=1 SV=4	Zinc finger protein 184	ZNF184		1.55635	-1.16089		1.36712	-1.49482	30	29	28	47.9	46.7	44.7	86.173	0	54.63	6618100000	178	Q99676;J9JID5;P51522-2;P51522;Q9UL36-2;Q9UL36	Q99676	24.1847	23.4352	24.6498	24.2624	24.406	23.482	22.8292	22.2945	23.8417	22.1653	23.2154	22.3981	22.8643	23.2562	20.1329
sp|Q13868-3|EXOS2_HUMAN Isoform 3 of Exosome complex component RRP4 OS=Homo sapiens GN=EXOSC2;sp|Q13868|EXOS2_HUMAN Exosome complex component RRP4 OS=Homo sapiens GN=EXOSC2 PE=1 SV=2;tr|A3KFL1|A3KFL1_HUMAN Exosome complex component RRP4 (Fragment) OS=Homo	Exosome complex component RRP4	EXOSC2	+	4.60376	0.702793	+	5.11556	2.81652	3	3	3	21.3	21.3	21.3	29.408	0	17.334	223430000	14	Q13868-3;Q13868;A3KFL1;A3KFL5;A3KFL2;Q13868-2	Q13868-3;Q13868;A3KFL1;A3KFL5;A3KFL2;Q13868-2	21.4968	19.8574	20.4048	18.7179	18.8074	20.0048	22.5657	22.497	22.3508	21.9649	21.6226	21.3315	21.721	21.6854	22.2002
sp|Q96MF7|NSE2_HUMAN E3 SUMO-protein ligase NSE2 OS=Homo sapiens GN=NSMCE2 PE=1 SV=2;tr|E5RFJ1|E5RFJ1_HUMAN E3 SUMO-protein ligase NSE2 OS=Homo sapiens GN=NSMCE2 PE=1 SV=1;tr|E5RIM1|E5RIM1_HUMAN E3 SUMO-protein ligase NSE2 (Fragment) OS=Homo sapiens GN=NSM	E3 SUMO-protein ligase NSE2	NSMCE2	+	6.51691	4.61457	+	4.1996	2.84158	13	13	13	55.5	55.5	55.5	27.932	0	111.22	3873500000	159	Q96MF7;E5RFJ1;E5RIM1;A0A087WTZ8;E5RHW9;H0YB96;E5RK09;E5RG00	Q96MF7;E5RFJ1;E5RIM1;A0A087WTZ8;E5RHW9	20.0853	19.5587	21.4835	22.77	22.7049	23.1027	26.2121	26.4219	26.531	25.0767	24.5164	24.9394	25.5304	26.1321	25.9472
sp|Q9ULX9-2|MAFF_HUMAN Isoform 2 of Transcription factor MafF OS=Homo sapiens GN=MAFF;sp|Q9ULX9|MAFF_HUMAN Transcription factor MafF OS=Homo sapiens GN=MAFF PE=1 SV=2;tr|B0QY71|B0QY71_HUMAN Transcription factor MafF (Fragment) OS=Homo sapiens GN=MAFF PE=1	Transcription factor MafF	MAFF	+	3.27733	1.49039	+	3.78511	2.8417	6	4	4	61.5	53.3	53.3	14.569	0	52.757	328180000	22	Q9ULX9-2;Q9ULX9;B0QY71;B0QY70	Q9ULX9-2;Q9ULX9;B0QY71;B0QY70	19.2584	18.9681	21.5517	18.6751	19.439	19.7414	22.3138	22.3054	23.9015	21.326	21.5281	21.4944	22.1782	22.2637	21.8307
sp|Q8NEW0|ZNT7_HUMAN Zinc transporter 7 OS=Homo sapiens GN=SLC30A7 PE=2 SV=1	Zinc transporter 7	SLC30A7	+	1.52749	2.99717	+	1.80213	2.85087	9	9	9	34.3	34.3	34.3	41.625	0	283.14	16728000000	164	Q8NEW0;H0Y362	Q8NEW0	20.6255	26.0157	18.7793	24.1877	19.1758	24.6341	25.7268	25.7971	25.1719	26.0745	25.8725	24.1026	26.0153	25.893	24.9967
sp|Q5VTE0|EF1A3_HUMAN Putative elongation factor 1-alpha-like 3 OS=Homo sapiens GN=EEF1A1P5 PE=5 SV=1;sp|P68104|EF1A1_HUMAN Elongation factor 1-alpha 1 OS=Homo sapiens GN=EEF1A1 PE=1 SV=1;tr|A0A087WVQ9|A0A087WVQ9_HUMAN Elongation factor 1-alpha 1 OS=Homo s	Putative elongation factor 1-alpha-like 3;Elongation factor 1-alpha 1;Elongation factor 1-alpha	EEF1A1P5;EEF1A1	+	5.88177	3.69372	+	3.88662	2.93429	20	20	9	47.4	47.4	27.5	50.184	0	257.02	6445700000	275	Q5VTE0;P68104;A0A087WVQ9;P68104-2;A0A087WV01;A6PW80;Q5JR01	Q5VTE0;P68104;A0A087WVQ9;P68104-2;A0A087WV01	21.8689	21.5277	20.6922	22.4143	23.2711	22.8823	26.2089	26.6812	25.6962	26.579	26.6538	25.7016	24.823	25.0551	24.7131
tr|A0A087WYK5|A0A087WYK5_HUMAN Zinc finger protein 107 OS=Homo sapiens GN=ZNF107 PE=1 SV=1;tr|A0A0B4J2G0|A0A0B4J2G0_HUMAN Zinc finger protein 107 OS=Homo sapiens GN=ZNF107 PE=1 SV=1;sp|Q9UII5|ZN107_HUMAN Zinc finger protein 107 OS=Homo sapiens GN=ZNF107 PE	Zinc finger protein 107	ZNF107	+	3.0605	1.34819	+	3.33265	2.95865	10	9	9	21.5	14.1	14.1	95.267	0	20.663	1006800000	31	A0A087WYK5;A0A0B4J2G0;Q9UII5;C9JSF9	A0A087WYK5;A0A0B4J2G0;Q9UII5	21.4608	20.343	18.9439	20.3626	19.1434	18.6293	21.5797	20.8374	21.6772	22.7703	22.9459	22.2622	22.4533	22.7667	23.7409
sp|Q9Y2X9|ZN281_HUMAN Zinc finger protein 281 OS=Homo sapiens GN=ZNF281 PE=1 SV=1;sp|Q9Y2X9-2|ZN281_HUMAN Isoform 2 of Zinc finger protein 281 OS=Homo sapiens GN=ZNF281	Zinc finger protein 281	ZNF281		1.76785	-0.565347		1.17539	-0.498526	83	83	82	80	80	79.1	96.914	0	323.31	574160000000	3116	Q9Y2X9;Q9Y2X9-2	Q9Y2X9;Q9Y2X9-2	30.4681	30.4728	30.2136	30.1769	29.9495	30.4538	30.4045	30.239	29.6327	29.6003	29.2405	29.5838	29.7216	29.474	29.3573
sp|P07992|ERCC1_HUMAN DNA excision repair protein ERCC-1 OS=Homo sapiens GN=ERCC1 PE=1 SV=1;sp|P07992-4|ERCC1_HUMAN Isoform 4 of DNA excision repair protein ERCC-1 OS=Homo sapiens GN=ERCC1;sp|P07992-3|ERCC1_HUMAN Isoform 3 of DNA excision repair protein ER	DNA excision repair protein ERCC-1	ERCC1	+	2.79394	2.18615	+	2.26348	2.99679	4	4	4	27.6	27.6	27.6	32.562	0	107	467010000	20	P07992;P07992-4;P07992-3;K7ES46;K7EP14;P07992-2;K7EK97;K7ER60;K7ER89	P07992;P07992-4;P07992-3;K7ES46;K7EP14;P07992-2	19.5246	19.2043	19.9263	19.2202	20.1534	19.0973	24.5388	23.1614	24.249	22.0432	22.1257	22.651	21.6832	22.004	19.9276
sp|P42285|SK2L2_HUMAN Superkiller viralicidic activity 2-like 2 OS=Homo sapiens GN=SKIV2L2 PE=1 SV=3	Superkiller viralicidic activity 2-like 2	SKIV2L2	+	8.15784	4.68185	+	4.89707	2.99775	24	24	24	35.6	35.6	35.6	117.8	0	184.85	2733000000	162	P42285;H0Y8U3;H0YAC4;D6REC7	P42285	20.1612	19.6907	19.9971	21.9154	22.6245	22.6097	25.7068	25.6855	26.3816	24.9562	24.2386	25.1436	25.1982	25.408	25.7101
sp|P52565|GDIR1_HUMAN Rho GDP-dissociation inhibitor 1 OS=Homo sapiens GN=ARHGDIA PE=1 SV=3;tr|J3KRE2|J3KRE2_HUMAN Rho GDP-dissociation inhibitor 1 OS=Homo sapiens GN=ARHGDIA PE=1 SV=1;tr|J3KTF8|J3KTF8_HUMAN Rho GDP-dissociation inhibitor 1 (Fragment) OS=H	Rho GDP-dissociation inhibitor 1	ARHGDIA	+	2.92093	1.49135	+	2.66716	3.01971	4	4	4	38.7	38.7	38.7	23.207	0	25.272	535180000	18	P52565;J3KRE2;J3KTF8;J3QQX2;J3KRY1;P52565-2;J3KS60	P52565;J3KRE2;J3KTF8;J3QQX2;J3KRY1;P52565-2	20.8757	20.1212	20.5394	18.1545	19.1585	21.9031	23.0157	22.4334	23.8847	22.1978	22.0427	22.4516	22.5142	22.15	24.1355
sp|Q8TF68|ZN384_HUMAN Zinc finger protein 384 OS=Homo sapiens GN=ZNF384 PE=1 SV=2;sp|Q8TF68-3|ZN384_HUMAN Isoform 3 of Zinc finger protein 384 OS=Homo sapiens GN=ZNF384;sp|Q8TF68-2|ZN384_HUMAN Isoform 2 of Zinc finger protein 384 OS=Homo sapiens GN=ZNF384;	Zinc finger protein 384	ZNF384		4.19512	-1.72605		3.13687	-1.86795	28	28	25	46.1	46.1	44.4	63.218	0	232.66	21100000000	476	Q8TF68;Q8TF68-3;Q8TF68-2;E9PHB3;F5H8L7;F5H105;R4GMR4;F5H0D6;F5H3Z9;F5GYZ1;F5H6N8	Q8TF68;Q8TF68-3;Q8TF68-2;E9PHB3	24.6945	25.2484	25.4899	24.7958	24.8704	24.7913	23.2623	23.6728	22.9768	21.8477	22.3258	22.2778	23.6153	23.4623	23.1204
sp|P11142|HSP7C_HUMAN Heat shock cognate 71 kDa protein OS=Homo sapiens GN=HSPA8 PE=1 SV=1;tr|E9PKE3|E9PKE3_HUMAN Heat shock cognate 71 kDa protein OS=Homo sapiens GN=HSPA8 PE=1 SV=1;sp|P11142-2|HSP7C_HUMAN Isoform 2 of Heat shock cognate 71 kDa protein OS	Heat shock cognate 71 kDa protein	HSPA8	+	8.77171	4.96152	+	5.70874	3.06277	37	37	32	53.9	53.9	47.1	70.897	0	323.31	13117000000	571	P11142;E9PKE3;P11142-2;E9PN89;E9PNE6;E9PLF4;A8K7Q2;E9PQQ4;E9PQK7;E9PK54;E9PI65;E9PPY6;E9PN25;P54652;E9PS65;E9PM13	P11142;E9PKE3;P11142-2;E9PN89;E9PNE6	21.1037	20.4474	21.5908	23.5687	24.0368	23.5297	27.0639	27.1854	27.1037	26.4496	26.5603	27.3692	25.9913	26.1117	27.1355
sp|Q96C00|ZBTB9_HUMAN Zinc finger and BTB domain-containing protein 9 OS=Homo sapiens GN=ZBTB9 PE=1 SV=1	Zinc finger and BTB domain-containing protein 9	ZBTB9	+	4.89077	6.39956	+	2.22399	3.08362	15	15	15	35.7	35.7	35.7	50.602	0	135.91	6549700000	214	Q96C00;A0A087X1Z5;A0A087X1K1	Q96C00	18.3315	18.8788	20.9812	23.0829	23.2393	24.1298	28.2106	28.2962	27.2998	24.7961	24.3616	25.0878	26.9473	26.9099	27.1995
sp|P08708|RS17_HUMAN 40S ribosomal protein S17 OS=Homo sapiens GN=RPS17 PE=1 SV=2;tr|H0YN73|H0YN73_HUMAN 40S ribosomal protein S17 (Fragment) OS=Homo sapiens GN=RPS17 PE=1 SV=1;tr|H0YN88|H0YN88_HUMAN 40S ribosomal protein S17 OS=Homo sapiens GN=RPS17 PE=1	40S ribosomal protein S17	RPS17	+	4.01562	2.08706	+	3.46025	3.08594	3	3	3	34.8	34.8	34.8	15.55	0	15.247	515170000	30	P08708;H0YN73;H0YN88;A0A075B716;H3BNC9	P08708;H0YN73;H0YN88;A0A075B716	19.2381	19.6025	20.6448	19.1606	19.9351	19.7075	23.2137	23.2921	24.4242	22.63	22.6549	23.0218	21.7051	21.2406	22.0006
sp|Q96AY2|EME1_HUMAN Crossover junction endonuclease EME1 OS=Homo sapiens GN=EME1 PE=1 SV=2;sp|Q96AY2-2|EME1_HUMAN Isoform 2 of Crossover junction endonuclease EME1 OS=Homo sapiens GN=EME1;tr|H0Y9Z4|H0Y9Z4_HUMAN Crossover junction endonuclease EME1 (Fragme	Crossover junction endonuclease EME1	EME1	+	3.16424	3.33538	+	2.13956	3.10437	11	11	11	22.1	22.1	22.1	63.251	0	59.592	1549200000	69	Q96AY2;Q96AY2-2;H0Y9Z4	Q96AY2;Q96AY2-2;H0Y9Z4	20.3785	20.8328	19.3134	21.0226	21.2995	21.2238	26.4502	26.288	26.0802	23.5194	23.1788	24.2398	22.9478	22.8491	23.0239
sp|O75925|PIAS1_HUMAN E3 SUMO-protein ligase PIAS1 OS=Homo sapiens GN=PIAS1 PE=1 SV=2;sp|O75925-2|PIAS1_HUMAN Isoform 2 of E3 SUMO-protein ligase PIAS1 OS=Homo sapiens GN=PIAS1	E3 SUMO-protein ligase PIAS1	PIAS1	+	8.97026	7.88839	+	4.62569	3.10482	37	37	34	54.1	54.1	52.1	71.835	0	323.31	24995000000	571	O75925;O75925-2;O75925-3;H3BSI8;H3BUL7;H3BS65	O75925;O75925-2	19.9339	18.465	20.141	25.1505	24.6921	25.3767	27.7579	27.802	28.3234	27.7023	27.5709	28.3014	28.5288	27.8392	29.7753
sp|Q9Y4E5-4|ZN451_HUMAN Isoform 3 of E3 SUMO-protein ligase ZNF451 OS=Homo sapiens GN=ZNF451	Zinc finger protein 451	ZNF451	+	9.28666	8.36119	+	4.17384	3.12095	22	22	22	57.2	57.2	57.2	63.02	0	323.31	21822000000	444	Q9Y4E5-4;D6RAS1	Q9Y4E5-4	19.7274	19.7349	18.977	24.7627	25.0077	26.7303	29.6019	29.5441	28.9877	28.2161	28.0916	28.3605	28.326	28.2297	28.2328
sp|A6NHR9|SMHD1_HUMAN Structural maintenance of chromosomes flexible hinge domain-containing protein 1 OS=Homo sapiens GN=SMCHD1 PE=1 SV=2;sp|A6NHR9-2|SMHD1_HUMAN Isoform 2 of Structural maintenance of chromosomes flexible hinge domain-containing protein 1	Structural maintenance of chromosomes flexible hinge domain-containing protein 1	SMCHD1	+	7.88506	5.08293	+	4.92234	3.17703	33	33	33	29.2	29.2	29.2	226.37	0	281.56	3424100000	272	A6NHR9;A6NHR9-2;J3KTL8;A6NHR9-3;J3QSH1;J3KRK8	A6NHR9;A6NHR9-2;J3KTL8	20.586	19.5203	19.5191	22.6205	22.1944	22.911	25.8214	25.7609	26.5501	24.8076	24.6734	25.6151	26.19	26.0465	26.3056
sp|Q9H444|CHM4B_HUMAN Charged multivesicular body protein 4b OS=Homo sapiens GN=CHMP4B PE=1 SV=1	Charged multivesicular body protein 4b	CHMP4B	+	3.46577	2.73526	+	2.61544	3.18067	7	7	7	46	46	46	24.95	0	109.43	1161800000	25	Q9H444;P59074;Q96CF2	Q9H444	21.0869	20.0827	20.2458	20.2301	20.1082	22.1264	24.198	23.9666	23.4815	22.7482	23.0712	22.3473	25.623	25.4581	25.1262
sp|P38398|BRCA1_HUMAN Breast cancer type 1 susceptibility protein OS=Homo sapiens GN=BRCA1 PE=1 SV=2;sp|P38398-7|BRCA1_HUMAN Isoform 7 of Breast cancer type 1 susceptibility protein OS=Homo sapiens GN=BRCA1;sp|P38398-4|BRCA1_HUMAN Isoform 4 of Breast cance	Breast cancer type 1 susceptibility protein	BRCA1	+	4.34517	5.56763	+	2.03769	3.18282	47	47	47	38.1	38.1	38.1	207.72	0	323.31	8192300000	434	P38398;P38398-7;P38398-4;P38398-8;Q5YLB2;A0A0U1RRA9;E7EWN5;E9PH68;Q3B891;P38398-6;P38398-3;P38398-5;E7EUM2;A0A0A0MSN1;B7ZA85;E7EQW4;K7EPC7;C9IZW4;H0Y8D8;H0Y8B8;E9PC22;E7ENB7;C6YB45;P38398-2;H0Y850;H0Y881;G1UI37	P38398;P38398-7;P38398-4;P38398-8;Q5YLB2;A0A0U1RRA9	20.1462	20.1238	21.1066	23.6547	24.0478	23.2157	29.3247	29.3221	28.0482	25.4431	25.3014	25.3936	26.4459	25.8887	26.2323
sp|P40227|TCPZ_HUMAN T-complex protein 1 subunit zeta OS=Homo sapiens GN=CCT6A PE=1 SV=3;sp|P40227-2|TCPZ_HUMAN Isoform 2 of T-complex protein 1 subunit zeta OS=Homo sapiens GN=CCT6A	T-complex protein 1 subunit zeta	CCT6A	+	3.91309	2.72512	+	2.92203	3.18873	10	10	9	31.1	31.1	29.2	58.024	0	278.29	1075700000	63	P40227;P40227-2;J3KRI6	P40227;P40227-2	19.8845	20.0661	19.4274	20.078	20.0952	20.2055	22.7423	22.783	24.1025	22.9601	23.3776	25.5483	21.9944	21.8788	24.4476
sp|Q9Y5K6|CD2AP_HUMAN CD2-associated protein OS=Homo sapiens GN=CD2AP PE=1 SV=1	CD2-associated protein	CD2AP	+	5.90587	2.68887	+	4.61497	3.21896	11	11	11	21.8	21.8	21.8	71.45	0	25.769	609190000	45	Q9Y5K6	Q9Y5K6	20.2038	19.3149	19.8394	19.684	21.3212	19.177	23.0636	23.2426	23.4726	23.5789	23.3727	24.234	22.5377	23.0071	23.008
sp|P23497-4|SP100_HUMAN Isoform Sp100-C of Nuclear autoantigen Sp-100 OS=Homo sapiens GN=SP100	Nuclear autoantigen Sp-100	SP100	+	9.62762	9.02097	+	5.13469	3.28822	49	49	8	56.5	56.5	13.2	101.57	0	323.31	106610000000	894	P23497-4;H0Y4R8;Q9HB58-6	P23497-4	20.3682	19.9495	21.9321	26.7518	27.2905	27.8718	31.2371	31.3134	30.8328	29.9173	29.8462	29.8066	30.8976	30.6316	30.8539
sp|Q9ULD9|ZN608_HUMAN Zinc finger protein 608 OS=Homo sapiens GN=ZNF608 PE=1 SV=4;sp|Q9ULD9-2|ZN608_HUMAN Isoform 2 of Zinc finger protein 608 OS=Homo sapiens GN=ZNF608	Zinc finger protein 608	ZNF608		4.1224	-2.49252		3.13866	-2.96932	37	36	36	39.4	39.4	39.4	162.21	0	154.45	9933900000	326	Q9ULD9;Q9ULD9-2;A0A0C4DGB8;B3KPE6;A2RRB2	Q9ULD9;Q9ULD9-2	25.9849	26.1355	25.326	25.7086	25.7311	25.21	22.3587	22.9493	22.3102	23.0506	23.1937	23.8615	23.2525	21.918	20.3311
sp|O15014|ZN609_HUMAN Zinc finger protein 609 OS=Homo sapiens GN=ZNF609 PE=1 SV=2	Zinc finger protein 609	ZNF609		3.30146	-1.44098		2.23494	-1.34784	54	54	53	43.5	43.5	43.5	151.19	0	323.31	25720000000	676	O15014;E7ERY8	O15014	26.5767	26.3432	25.9489	26.1112	26.15	25.3174	24.1354	23.9489	24.5028	24.9017	24.9918	25.3896	23.422	24.4653	24.8476
sp|O95810|SDPR_HUMAN Serum deprivation-response protein OS=Homo sapiens GN=SDPR PE=1 SV=3	Serum deprivation-response protein	SDPR	+	6.37509	2.44445	+	5.12663	3.29135	5	5	5	16.7	16.7	16.7	47.173	0	23.712	611470000	30	O95810	O95810	19.948	20.5004	20.5766	20.5537	20.6126	19.7864	22.7718	23.2931	22.6977	24.3531	24.2041	23.8782	24.2115	23.6467	23.4245
sp|Q96SB8|SMC6_HUMAN Structural maintenance of chromosomes protein 6 OS=Homo sapiens GN=SMC6 PE=1 SV=2;sp|Q96SB8-2|SMC6_HUMAN Isoform 2 of Structural maintenance of chromosomes protein 6 OS=Homo sapiens GN=SMC6;tr|C9JMN1|C9JMN1_HUMAN Structural maintenance	Structural maintenance of chromosomes protein 6	SMC6	+	6.34161	6.06307	+	3.4548	3.29486	48	48	48	61.5	61.5	61.5	126.32	0	323.31	12760000000	521	Q96SB8;Q96SB8-2;C9JMN1;A0A0A0MRY1;A0A087WWI9;C9JEF0	Q96SB8;Q96SB8-2;C9JMN1;A0A0A0MRY1	19.3695	21.3591	20.8126	23.8841	23.8296	24.6032	27.6668	27.6986	28.0795	26.4683	26.0229	25.9073	28.4782	27.6574	28.6254
sp|Q8IY18|SMC5_HUMAN Structural maintenance of chromosomes protein 5 OS=Homo sapiens GN=SMC5 PE=1 SV=2	Structural maintenance of chromosomes protein 5	SMC5	+	6.85172	6.12615	+	3.47504	3.32902	38	38	38	43.4	43.4	43.4	128.81	0	323.31	10597000000	457	Q8IY18	Q8IY18	20.1866	20.1207	20.621	23.7335	23.7152	24.3679	28.0044	27.7619	28.0285	26.1355	25.5614	26.0653	28.1616	27.7021	27.9902
sp|P17028|ZNF24_HUMAN Zinc finger protein 24 OS=Homo sapiens GN=ZNF24 PE=1 SV=4	Zinc finger protein 24	ZNF24	+	6.81529	5.25462	+	3.93739	3.36947	21	21	20	60.9	60.9	60.9	42.155	0	323.31	5726100000	185	P17028;P17028-2;K7EPL1;K7EQP8;K7EPZ8	P17028	19.6003	20.3678	19.6219	22.8602	22.6136	22.2989	26.6634	26.9981	25.9947	25.544	24.2266	26.1797	25.6288	25.2885	27.1192
sp|O15060|ZBT39_HUMAN Zinc finger and BTB domain-containing protein 39 OS=Homo sapiens GN=ZBTB39 PE=2 SV=1	Zinc finger and BTB domain-containing protein 39	ZBTB39	+	2.89087	2.99368	+	2.14592	3.40312	5	5	5	12.5	12.5	12.5	79	0	15.116	6255900000	24	O15060	O15060	20.9372	20.9051	20.1188	19.4551	19.0425	24.7876	23.7603	24.171	23.5651	24.7176	24.6233	24.8801	25.1176	24.593	25.0557
sp|Q9Y2D9|ZN652_HUMAN Zinc finger protein 652 OS=Homo sapiens GN=ZNF652 PE=1 SV=3	Zinc finger protein 652	ZNF652		2.29184	-0.868581		2.6909	-1.14793	32	32	7	50.8	50.8	14	69.743	0	88.107	10388000000	344	Q9Y2D9;D6RDG5;Q9UFB7-2;Q9UFB7	Q9Y2D9	26.9419	26.5491	25.209	26.1813	26.6753	25.8205	24.4349	24.8237	24.5923	25.1035	25.0815	25.1614	25.77	25.3415	25.3913
sp|Q8NDF8-5|PAPD5_HUMAN Isoform 5 of Non-canonical poly(A) RNA polymerase PAPD5 OS=Homo sapiens GN=PAPD5;tr|H3BQM0|H3BQM0_HUMAN Non-canonical poly(A) RNA polymerase PAPD5 OS=Homo sapiens GN=PAPD5 PE=1 SV=1;sp|Q8NDF8|PAPD5_HUMAN Non-canonical poly(A) RNA po	Non-canonical poly(A) RNA polymerase PAPD5	PAPD5	+	3.01044	2.79508	+	2.31074	3.44109	15	15	15	39.5	39.5	39.5	75.8	0	136.5	2140100000	89	Q8NDF8-5;H3BQM0;Q8NDF8;Q8NDF8-3;Q8NDF8-2;E9PC61;Q8NDF8-4	Q8NDF8-5;H3BQM0;Q8NDF8;Q8NDF8-3;Q8NDF8-2	19.9915	20.6132	20.0002	19.9552	20.5624	20.73	23.7503	23.4701	25.5526	22.4777	22.2108	23.3637	23.675	22.957	27.2554
sp|Q8N3Z6|ZCHC7_HUMAN Zinc finger CCHC domain-containing protein 7 OS=Homo sapiens GN=ZCCHC7 PE=1 SV=2	Zinc finger CCHC domain-containing protein 7	ZCCHC7	+	5.82498	6.08023	+	3.11139	3.53332	21	21	21	47.3	47.3	47.3	63.052	0	323.31	21571000000	465	Q8N3Z6;X6R4A7;Q8N3Z6-2	Q8N3Z6	20.0978	21.1389	21.8591	24.7821	24.4906	24.1139	28.6632	28.9032	28.7862	26.576	26.3413	28.4753	27.8516	26.5641	29.7984
tr|H0YH25|H0YH25_HUMAN Zinc finger MYM-type protein 5 (Fragment) OS=Homo sapiens GN=ZMYM5 PE=1 SV=1;sp|Q9UJ78|ZMYM5_HUMAN Zinc finger MYM-type protein 5 OS=Homo sapiens GN=ZMYM5 PE=1 SV=4;sp|Q9UJ78-5|ZMYM5_HUMAN Isoform 5 of Zinc finger MYM-type protein 5	Zinc finger MYM-type protein 5	ZMYM5	+	5.31915	3.22121	+	4.42841	3.5585	11	11	11	24.1	24.1	24.1	73.782	0	45.811	836590000	66	H0YH25;Q9UJ78;Q9UJ78-5;Q9UJ78-1;Q9UJ78-2;Q9UJ78-3	H0YH25;Q9UJ78;Q9UJ78-5	19.8187	20.5361	18.4929	21.3881	19.8572	19.2594	23.3717	23.4111	23.1375	23.5652	23.3453	23.0754	24.5521	24.1999	24.8822
sp|Q7Z333|SETX_HUMAN Probable helicase senataxin OS=Homo sapiens GN=SETX PE=1 SV=4;sp|Q7Z333-3|SETX_HUMAN Isoform 3 of Probable helicase senataxin OS=Homo sapiens GN=SETX;sp|Q7Z333-4|SETX_HUMAN Isoform 4 of Probable helicase senataxin OS=Homo sapiens GN=SE	Probable helicase senataxin	SETX	+	7.15546	5.72062	+	4.12795	3.60628	63	63	63	32.7	32.7	32.7	302.88	0	323.31	10107000000	563	Q7Z333;Q7Z333-3;Q7Z333-4;X6RI79;Q86YA3-7;Q86YA3	Q7Z333;Q7Z333-3;Q7Z333-4	21.1558	20.4183	20.4751	24.1624	24.2878	22.6467	28.0625	28.6854	26.7598	26.9575	26.7502	25.9896	27.2189	27.3529	27.9705
sp|Q96B23-2|CR025_HUMAN Isoform 2 of Uncharacterized protein C18orf25 OS=Homo sapiens GN=C18orf25;tr|Q5BIX2|Q5BIX2_HUMAN Chromosome 18 open reading frame 25, isoform CRA_a OS=Homo sapiens GN=ARKL1 PE=1 SV=1;sp|Q96B23|CR025_HUMAN Uncharacterized protein C18	Uncharacterized protein C18orf25	C18orf25;ARKL1	+	2.91261	2.43909	+	2.51813	3.69793	5	5	5	33.3	33.3	33.3	36.977	0	51.727	862890000	30	Q96B23-2;Q5BIX2;Q96B23;K7EQH1;A0A087WVF1	Q96B23-2;Q5BIX2;Q96B23	19.6811	19.2339	20.9095	19.0286	20.8356	18.9571	24.4089	23.8583	23.5983	23.3303	19.4059	23.9277	23.4104	23.5958	24.2098
tr|H3BS42|H3BS42_HUMAN Zinc finger protein 768 OS=Homo sapiens GN=ZNF768 PE=1 SV=2;sp|Q9H5H4|ZN768_HUMAN Zinc finger protein 768 OS=Homo sapiens GN=ZNF768 PE=1 SV=2	Zinc finger protein 768	ZNF768		2.23392	-1.87451		1.17324	-1.2851	20	20	20	41.1	41.1	41.1	56.668	0	37.71	8018900000	204	H3BS42;Q9H5H4	H3BS42;Q9H5H4	23.7007	23.9586	23.4242	22.4166	23.1342	22.8007	21.3857	20.9321	20.0515	20.9511	20.6301	23.0318	21.5019	23.0965	21.9079
tr|U5Y3L1|U5Y3L1_HUMAN Nuclear body protein SP140-like protein OS=Homo sapiens GN=SP140L PE=1 SV=1;sp|Q9H930|SP14L_HUMAN Nuclear body protein SP140-like protein OS=Homo sapiens GN=SP140L PE=1 SV=3;tr|H7BYP4|H7BYP4_HUMAN Nuclear body protein SP140-like prot	Nuclear body protein SP140-like protein	SP140L	+	7.32276	5.69975	+	4.6695	3.88219	26	22	22	54.8	53.5	53.5	64.378	0	225.42	11279000000	158	U5Y3L1;Q9H930;H7BYP4;Q9H930-2;Q9H930-1;Q13342-3;Q13342-6;Q13342-5;Q13342;Q9H930-3	U5Y3L1;Q9H930;H7BYP4;Q9H930-2;Q9H930-1	18.9943	20.3422	20.1829	22.0905	22.5252	23.268	27.292	27.3622	27.506	25.6457	25.786	25.4406	26.4405	26.0034	27.1146
sp|Q6PK81-2|ZN773_HUMAN Isoform 2 of Zinc finger protein 773 OS=Homo sapiens GN=ZNF773;sp|Q6PK81|ZN773_HUMAN Zinc finger protein 773 OS=Homo sapiens GN=ZNF773 PE=2 SV=1	Zinc finger protein 773	ZNF773		1.82351	-1.2825		0.00847784	0.0100274	5	5	1	13.4	13.4	3.4	50.373	0	7.2759	832470000	27	Q6PK81-2;Q6PK81	Q6PK81-2;Q6PK81	20.6116	20.4107	21.0727	18.912	18.9326	20.3802	19.2957	19.7871	18.8368	19.083	20.1456	18.5508	19.932	19.7358	19.3981
tr|H7BYN4|H7BYN4_HUMAN Kinesin-like protein OS=Homo sapiens GN=KIF23 PE=1 SV=1;sp|Q02241|KIF23_HUMAN Kinesin-like protein KIF23 OS=Homo sapiens GN=KIF23 PE=1 SV=3;sp|Q02241-2|KIF23_HUMAN Isoform 2 of Kinesin-like protein KIF23 OS=Homo sapiens GN=KIF23	Kinesin-like protein;Kinesin-like protein KIF23	KIF23	+	7.57099	6.35786	+	4.458	3.94556	22	22	2	33	33	2.6	109.13	0	251.22	5317900000	276	H7BYN4;Q02241;Q02241-2;H0YKQ5	H7BYN4;Q02241;Q02241-2	18.6903	19.7002	19.5707	22.7161	23.0269	22.4142	27.3546	27.2553	27.7328	26.2006	25.8852	24.9768	27.5722	26.9134	26.0909
sp|Q6ZN06|ZN813_HUMAN Zinc finger protein 813 OS=Homo sapiens GN=ZNF813 PE=2 SV=2	Zinc finger protein 813	ZNF813		2.39849	-2.14977		1.67392	-1.60793	19	12	6	37	19.6	10.7	71.72	0	19.975	1509100000	49	Q6ZN06;E7EU70;E7ENB8;M0QZA4;E7EUL5;M0QXU3;Q7L2R6-2;Q7L2R6-3;M0R099;M0R1T0;M0R183;M0R3A5;L0R8M2;F8WAL3;M0R287;M0R0P3;A0A0A0MS71;M0R327;M0R085;C9K0H2;M0QZG9;M0QXZ2;Q3MIS6;M0R1N1;M0QYU5;M0QZ38;M0QX59;M0R2R1;M0R0C2;M0QXZ4;M0R2P3;A0A0B4J2B2;M0QZA6;M0R2I1;M0R0D9;M0R0R1;M0R367;Q09FC8-6;Q09FC8-5;Q9HCG1-2;M0QXF0;K7ERG6;F8WEN0;C9JUE3;C9J3R7;I3L137;K7ENX6;E5RGH0;E5RGC2;M0R0I7;M0R079;F8WBQ5;M0QYA4;F5H490;M0R…	Q6ZN06	23.9348	23.3037	21.4313	22.7759	22.2562	20.8062	19.8007	19.3983	19.8695	21.6427	21.5123	20.9446	19.482	19.9652	20.4283
sp|Q9ULW0|TPX2_HUMAN Targeting protein for Xklp2 OS=Homo sapiens GN=TPX2 PE=1 SV=2;sp|Q9ULW0-2|TPX2_HUMAN Isoform 2 of Targeting protein for Xklp2 OS=Homo sapiens GN=TPX2	Targeting protein for Xklp2	TPX2	+	3.36475	2.59911	+	3.19621	3.94903	12	12	12	22.6	22.6	22.6	85.652	0	24.74	646440000	47	Q9ULW0;Q9ULW0-2	Q9ULW0;Q9ULW0-2	19.3305	18.9884	21.8128	19.3506	18.9677	20.7253	25.7112	25.6542	23.543	22.8263	22.9469	22.0438	22.9363	23.0503	23.9602
sp|O75928-2|PIAS2_HUMAN Isoform PIAS2-alpha of E3 SUMO-protein ligase PIAS2 OS=Homo sapiens GN=PIAS2;sp|O75928|PIAS2_HUMAN E3 SUMO-protein ligase PIAS2 OS=Homo sapiens GN=PIAS2 PE=1 SV=3;tr|A0A087WUY7|A0A087WUY7_HUMAN E3 SUMO-protein ligase PIAS2 (Fragment	E3 SUMO-protein ligase PIAS2	PIAS2	+	4.66555	2.94993	+	3.77516	3.96715	23	20	18	45.5	43.2	43.2	63.395	0	159.66	2069000000	62	O75928-2;O75928;A0A087WUY7;O75928-3;B4DGW0;A0A0A0MS92;K7ER97;K7EJT4;K7EMP6;K7EQX5;U3KQV1	O75928-2;O75928;A0A087WUY7;O75928-3;B4DGW0	19.1608	20.2148	20.3299	17.8017	20.1372	21.6903	23.5974	23.7666	24.5079	22.8703	23.3358	23.8167	23.9803	23.8477	24.8689
sp|Q99728-2|BARD1_HUMAN Isoform alpha of BRCA1-associated RING domain protein 1 OS=Homo sapiens GN=BARD1;sp|Q99728|BARD1_HUMAN BRCA1-associated RING domain protein 1 OS=Homo sapiens GN=BARD1 PE=1 SV=2;sp|Q99728-3|BARD1_HUMAN Isoform beta of BRCA1-associate	BRCA1-associated RING domain protein 1	BARD1	+	2.70836	2.88839	+	2.30469	4.52412	21	21	21	34	34	34	84.573	0	139.42	2530300000	112	Q99728-2;Q99728;Q99728-3;F6MDI1;A0A087X2H0;C9IYG1;A0A087WZ19;A0A087X0C6;Q99728-4	Q99728-2;Q99728;Q99728-3	20.8522	20.0179	20.5339	19.6688	19.9187	20.3023	27.1355	27.2028	27.0915	23.0156	21.8592	22.7494	23.3955	23.4182	24.5191
sp|P54132|BLM_HUMAN Bloom syndrome protein OS=Homo sapiens GN=BLM PE=1 SV=1;tr|H0YNU5|H0YNU5_HUMAN Bloom syndrome protein OS=Homo sapiens GN=BLM PE=1 SV=1	Bloom syndrome protein	BLM	+	6.16387	6.62599	+	4.73156	4.57868	78	78	78	69.3	69.3	69.3	159	0	323.31	50997000000	1340	P54132;H0YNU5;H0YLV8	P54132;H0YNU5	20.8045	20.7886	24.1787	25.0961	25.2725	24.9792	31.0093	31.0368	30.1591	29.379	28.3801	28.1998	30.0109	29.8396	29.2366
sp|Q1ED39|KNOP1_HUMAN Lysine-rich nucleolar protein 1 OS=Homo sapiens GN=KNOP1 PE=1 SV=1	Lysine-rich nucleolar protein 1	KNOP1	+	5.26334	5.59669	+	3.42128	4.68307	34	34	34	76.2	76.2	76.2	51.588	0	323.31	10143000000	332	Q1ED39;H3BPL4;H3BNU8;H3BMC9	Q1ED39	20.075	19.4499	20.9094	22.3701	22.3875	21.9298	28.6839	28.7131	29.0637	25.7417	25.8232	26.7657	25.6557	25.3579	26.4052
tr|A0A087X2F1|A0A087X2F1_HUMAN Zinc finger and SCAN domain-containing protein 26 OS=Homo sapiens GN=ZSCAN26 PE=1 SV=1;tr|A0A024RCN4|A0A024RCN4_HUMAN Zinc finger and SCAN domain-containing protein 26 OS=Homo sapiens GN=ZNF187 PE=1 SV=1;sp|Q16670|ZSC26_HUMAN	Zinc finger and SCAN domain-containing protein 26	ZSCAN26;ZNF187		2.78406	-2.16565		1.35597	-1.11038	22	22	21	66.3	66.3	64	39.697	0	78.341	11605000000	266	A0A087X2F1;A0A024RCN4;Q16670;Q16670-2;B4DMT1;A0A087WXM4	A0A087X2F1;A0A024RCN4;Q16670;Q16670-2;B4DMT1	24.9158	25.7543	23.7107	24.3815	23.6638	22.3368	21.8815	21.9539	22.6094	21.6474	23.5042	21.8563	22.9094	22.0422	22.7489
sp|O15062|ZBTB5_HUMAN Zinc finger and BTB domain-containing protein 5 OS=Homo sapiens GN=ZBTB5 PE=1 SV=1	Zinc finger and BTB domain-containing protein 5	ZBTB5	+	1.55166	3.67856	+	1.31449	4.79913	14	14	14	36.9	36.9	36.9	74.277	0	323.31	7040100000	142	O15062	O15062	19.1752	20.1251	20.4557	19.511	18.9561	21.5265	29.0068	28.6073	28.7148	25.2695	25.0101	24.5078	21.1719	20.5444	20.3402
sp|O75027|ABCB7_HUMAN ATP-binding cassette sub-family B member 7, mitochondrial OS=Homo sapiens GN=ABCB7 PE=1 SV=2;sp|O75027-2|ABCB7_HUMAN Isoform 2 of ATP-binding cassette sub-family B member 7, mitochondrial OS=Homo sapiens GN=ABCB7;tr|B4DGL8|B4DGL8_HUMA	ATP-binding cassette sub-family B member 7, mitochondrial	ABCB7		0.196649	-0.405948		0.073644	-0.0755482	29	29	29	46.1	46.1	46.1	82.64	0	250.45	7459200000	219	O75027;O75027-2;B4DGL8;A0A087WW65;O75027-3;E9PJR8;E9PNQ5	O75027;O75027-2;B4DGL8;A0A087WW65;O75027-3	23.6988	23.7649	25.4886	23.9241	23.5566	24.4237	23.1797	23.1971	23.7609	23.6702	23.6475	24.6835	24.2765	23.793	24.8249
sp|P33897|ABCD1_HUMAN ATP-binding cassette sub-family D member 1 OS=Homo sapiens GN=ABCD1 PE=1 SV=2	ATP-binding cassette sub-family D member 1	ABCD1		0.715687	0.805017		0.296243	-0.255233	7	7	7	16.5	16.5	16.5	82.936	0	12.713	792820000	56	P33897;A6NEP8;Q9UBJ2	P33897	18.2578	20.3727	19.6499	19.6335	20.6554	20.9808	20.4745	20.4392	19.8578	20.2807	19.5259	20.6246	20.4972	20.5925	19.2197
sp|P28288|ABCD3_HUMAN ATP-binding cassette sub-family D member 3 OS=Homo sapiens GN=ABCD3 PE=1 SV=1;sp|P28288-2|ABCD3_HUMAN Isoform 2 of ATP-binding cassette sub-family D member 3 OS=Homo sapiens GN=ABCD3	ATP-binding cassette sub-family D member 3	ABCD3		0.173506	0.222652		0.0595082	0.0312523	35	35	35	50.7	50.7	50.7	75.475	0	323.31	20677000000	505	P28288;P28288-2;P28288-3	P28288;P28288-2	24.5553	24.1599	25.5053	24.7975	24.7165	25.3041	24.5846	24.6461	24.8913	25.1866	25.1317	25.2455	24.6845	25.0821	25.2832
sp|Q9UG63|ABCF2_HUMAN ATP-binding cassette sub-family F member 2 OS=Homo sapiens GN=ABCF2 PE=1 SV=2;sp|Q9UG63-2|ABCF2_HUMAN Isoform 2 of ATP-binding cassette sub-family F member 2 OS=Homo sapiens GN=ABCF2;tr|C9JHK9|C9JHK9_HUMAN ATP-binding cassette sub-fam	ATP-binding cassette sub-family F member 2	ABCF2		0.434452	-0.652532		0.104959	0.14302	18	18	18	32.7	32.7	32.7	71.289	0	151.01	2109900000	157	Q9UG63;Q9UG63-2;C9JHK9;C9JZV3	Q9UG63;Q9UG63-2;C9JHK9;C9JZV3	24.0006	23.8799	23.8925	23.1871	22.8994	23.407	22.8385	23.0077	23.9465	23.5505	23.8373	24.0858	21.8536	22.3316	24.3164
sp|Q8N2K0|ABD12_HUMAN Monoacylglycerol lipase ABHD12 OS=Homo sapiens GN=ABHD12 PE=1 SV=2;sp|Q8N2K0-3|ABD12_HUMAN Isoform 3 of Monoacylglycerol lipase ABHD12 OS=Homo sapiens GN=ABHD12;sp|Q8N2K0-2|ABD12_HUMAN Isoform 2 of Monoacylglycerol lipase ABHD12 OS=Ho	Monoacylglycerol lipase ABHD12	ABHD12		0.312555	0.323989		0.215456	0.157219	10	10	10	45.2	45.2	45.2	45.096	0	37.481	1208200000	68	Q8N2K0;Q8N2K0-3;Q8N2K0-2;I3L1V0;I3L294;I3L440;I3L380;Q5T712	Q8N2K0;Q8N2K0-3;Q8N2K0-2;I3L1V0	23.1098	22.523	23.4257	23.3672	22.882	23.4275	23.0779	22.7776	23.2748	23.3135	23.3769	22.801	23.8784	24.1447	23.8004
tr|A0A087X0W7|A0A087X0W7_HUMAN Acyl-coenzyme A thioesterase 2, mitochondrial OS=Homo sapiens GN=ACOT2 PE=1 SV=1;tr|A0A087WT95|A0A087WT95_HUMAN Acyl-coenzyme A thioesterase 2, mitochondrial OS=Homo sapiens GN=ACOT2 PE=1 SV=1;sp|P49753-2|ACOT2_HUMAN Isoform	Acyl-coenzyme A thioesterase 2, mitochondrial;Acyl-coenzyme A thioesterase 1	ACOT2;ACOT1		0.412265	-0.629464		0.0999762	-0.135551	3	3	3	9.7	9.7	9.7	46.292	0.001819	3.9728	106110000	4	A0A087X0W7;A0A087WT95;P49753-2;Q86TX2;P49753;G3V4F2	A0A087X0W7;A0A087WT95;P49753-2;Q86TX2;P49753;G3V4F2	21.6242	21.6836	21.4892	21.4471	21.445	20.3216	21.3716	21.3937	20.6934	21.6654	21.4536	20.1934	21.0558	21.3661	19.228
sp|O95573|ACSL3_HUMAN Long-chain-fatty-acid--CoA ligase 3 OS=Homo sapiens GN=ACSL3 PE=1 SV=3	Long-chain-fatty-acid--CoA ligase 3	ACSL3		0.545271	-0.432249		0.252761	-0.170646	58	58	58	76.4	76.4	76.4	80.419	0	323.31	64711000000	1340	O95573;F5GWH2;F5H062;O60488-2;O60488;C9JC11	O95573	26.5479	26.7116	27.4076	26.6214	26.2636	26.8693	26.1188	25.8222	25.8087	26.6174	26.4205	26.2476	26.8668	27.0362	26.789
sp|O43707|ACTN4_HUMAN Alpha-actinin-4 OS=Homo sapiens GN=ACTN4 PE=1 SV=2;sp|O43707-2|ACTN4_HUMAN Isoform ACTN4ISO of Alpha-actinin-4 OS=Homo sapiens GN=ACTN4	Alpha-actinin-4	ACTN4		0.802879	0.86509		0.0136091	-0.0178095	36	36	22	57.8	57.8	40.8	104.85	0	181.94	5226200000	436	O43707;O43707-2;F5GXS2;O43707-3;H7C144;Q08043;A0A087WSZ2;K7EJH8;K7EP19;F6THM6	O43707;O43707-2	24.1875	25.0883	24.8669	25.4806	25.1238	26.1736	24.8926	24.6063	25.9897	25.1138	24.8228	26.1472	26.2172	25.9547	26.4296
sp|O14672|ADA10_HUMAN Disintegrin and metalloproteinase domain-containing protein 10 OS=Homo sapiens GN=ADAM10 PE=1 SV=1;sp|O14672-2|ADA10_HUMAN Isoform 2 of Disintegrin and metalloproteinase domain-containing protein 10 OS=Homo sapiens GN=ADAM10	Disintegrin and metalloproteinase domain-containing protein 10	ADAM10		0.143591	-0.18749		0.306246	-0.37818	23	23	23	35.6	35.6	35.6	84.141	0	73.715	4430100000	157	O14672;O14672-2;H0YNC5;H0YK87;C9J9B4;H3BS53	O14672;O14672-2	23.1649	23.6351	24.4042	23.7956	23.782	23.9151	23.1228	22.8278	22.0045	24.4855	24.3618	22.7108	24.1689	24.2895	23.1027
sp|P78536|ADA17_HUMAN Disintegrin and metalloproteinase domain-containing protein 17 OS=Homo sapiens GN=ADAM17 PE=1 SV=1;sp|P78536-2|ADA17_HUMAN Isoform B of Disintegrin and metalloproteinase domain-containing protein 17 OS=Homo sapiens GN=ADAM17	Disintegrin and metalloproteinase domain-containing protein 17	ADAM17		0.146429	-0.227514		0.257214	-0.284811	24	24	24	37.6	37.6	37.6	93.02	0	49.499	4101500000	186	P78536;P78536-2;A6H8L4;E7EUI5	P78536;P78536-2	23.514	23.5706	24.373	23.3568	23.9223	24.1368	22.8008	22.5747	22.3953	24.0819	24.1418	23.5233	24.2226	24.3183	23.6258
sp|Q13443|ADAM9_HUMAN Disintegrin and metalloproteinase domain-containing protein 9 OS=Homo sapiens GN=ADAM9 PE=1 SV=1;tr|A0AVL1|A0AVL1_HUMAN ADAM9 protein OS=Homo sapiens GN=ADAM9 PE=1 SV=1;sp|Q13443-2|ADAM9_HUMAN Isoform 2 of Disintegrin and metalloprote	Disintegrin and metalloproteinase domain-containing protein 9	ADAM9		0.0569767	-0.109717		0.194383	0.252966	25	25	25	34.3	34.3	34.3	90.555	0	111.76	5272300000	226	Q13443;A0AVL1;Q13443-2;F8WC54;A0A0J9YY58;C9J6H5;C9JPM3	Q13443;A0AVL1;Q13443-2;F8WC54	23.6965	23.3339	25.0617	23.5141	23.4799	24.1997	22.5378	23.0589	23.1077	24.4644	24.6986	24.142	24.764	24.784	24.3006
sp|Q9BRR6-2|ADPGK_HUMAN Isoform 2 of ADP-dependent glucokinase OS=Homo sapiens GN=ADPGK;sp|Q9BRR6|ADPGK_HUMAN ADP-dependent glucokinase OS=Homo sapiens GN=ADPGK PE=1 SV=1;tr|H3BRS6|H3BRS6_HUMAN ADP-dependent glucokinase (Fragment) OS=Homo sapiens GN=ADPGK	ADP-dependent glucokinase	ADPGK		1.02124	0.70474		0.35242	0.268146	17	17	17	45.2	45.2	45.2	53.96	0	247.02	6209000000	221	Q9BRR6-2;Q9BRR6;H3BRS6;Q9BRR6-3;Q9BRR6-4;Q9BRR6-5;H3BU35;H3BTH4;H3BN66;Q9BRR6-6	Q9BRR6-2;Q9BRR6;H3BRS6	22.9612	23.5252	23.6546	23.5079	23.6547	24.4894	23.5206	24.2891	23.7223	24.1774	23.8554	23.7463	24.896	24.9068	24.2549
sp|Q9Y4W6|AFG32_HUMAN AFG3-like protein 2 OS=Homo sapiens GN=AFG3L2 PE=1 SV=2	AFG3-like protein 2	AFG3L2		0.0864894	0.227612		0.0845439	0.073523	56	56	55	57.5	57.5	56.5	88.583	0	323.31	33146000000	762	Q9Y4W6;K7EP56	Q9Y4W6	24.7281	24.8991	26.4203	25.478	25.3523	25.7346	25.3915	25.0514	24.7821	25.7499	25.7166	25.208	26.326	26.2524	25.8784
sp|O00116|ADAS_HUMAN Alkyldihydroxyacetonephosphate synthase, peroxisomal OS=Homo sapiens GN=AGPS PE=1 SV=1	Alkyldihydroxyacetonephosphate synthase, peroxisomal	AGPS		0.481229	0.584112		0.146293	0.124754	15	15	15	28.9	28.9	28.9	72.911	0	100.19	2229900000	140	O00116;B8ZZ81	O00116	22.0918	22.4065	23.8446	23.0395	22.5123	24.2626	23.2074	23.3485	23.0582	23.3594	23.1465	23.0405	23.8999	23.7551	23.7506
sp|Q8WYP5|ELYS_HUMAN Protein ELYS OS=Homo sapiens GN=AHCTF1 PE=1 SV=3;sp|Q8WYP5-3|ELYS_HUMAN Isoform 3 of Protein ELYS OS=Homo sapiens GN=AHCTF1;sp|Q8WYP5-2|ELYS_HUMAN Isoform 2 of Protein ELYS OS=Homo sapiens GN=AHCTF1	Protein ELYS	AHCTF1		0.361603	-0.459621		0.381854	-0.166444	52	52	52	32.3	32.3	32.3	252.5	0	89.271	6918600000	295	Q8WYP5;Q8WYP5-3;Q8WYP5-2;H7C4S1;C9J5C5	Q8WYP5;Q8WYP5-3;Q8WYP5-2	23.6601	23.9419	25.8948	23.9421	24.1412	24.4093	23.6417	23.5106	24.1876	24.0196	24.2157	23.7238	24.4259	24.0484	24.2061
sp|O43823|AKAP8_HUMAN A-kinase anchor protein 8 OS=Homo sapiens GN=AKAP8 PE=1 SV=1	A-kinase anchor protein 8	AKAP8		0.322776	-0.498482		0.330599	-0.449855	2	2	2	3.6	3.6	3.6	76.107	0	11.494	94191000	18	O43823	O43823	21.5409	21.6394	21.518	21.475	21.5178	21.2221	21.6398	21.745	20.0516	21.3922	21.2287	20.2859	21.6033	21.7529	18.8968
sp|Q13740-2|CD166_HUMAN Isoform 2 of CD166 antigen OS=Homo sapiens GN=ALCAM;sp|Q13740|CD166_HUMAN CD166 antigen OS=Homo sapiens GN=ALCAM PE=1 SV=2;tr|F5GXJ9|F5GXJ9_HUMAN CD166 antigen OS=Homo sapiens GN=ALCAM PE=1 SV=1	CD166 antigen	ALCAM		0.0756011	0.242972		0.112367	-0.156318	40	40	40	62.6	62.6	62.6	63.664	0	323.31	75582000000	1059	Q13740-2;Q13740;F5GXJ9;H7C543;Q13740-4;Q13740-3	Q13740-2;Q13740;F5GXJ9	25.4459	25.4224	26.2796	26.0193	26.1693	26.0398	25.6258	25.7092	24.2572	26.5012	26.2437	25.2969	26.964	27.0547	25.6258
sp|P54886-2|P5CS_HUMAN Isoform Short of Delta-1-pyrroline-5-carboxylate synthase OS=Homo sapiens GN=ALDH18A1;sp|P54886|P5CS_HUMAN Delta-1-pyrroline-5-carboxylate synthase OS=Homo sapiens GN=ALDH18A1 PE=1 SV=2	Delta-1-pyrroline-5-carboxylate synthase;Glutamate 5-kinase;Gamma-glutamyl phosphate reductase	ALDH18A1		0.442447	-0.289137		0.647119	-0.375694	13	13	13	28.2	28.2	28.2	87.088	0	72.073	1901500000	121	P54886-2;P54886	P54886-2;P54886	24.3853	24.4017	25.5541	24.3156	24.2015	25.8019	24.2523	24.7434	24.5391	24.5758	24.1432	24.2595	24.2457	24.3454	24.4715
sp|P51648|AL3A2_HUMAN Fatty aldehyde dehydrogenase OS=Homo sapiens GN=ALDH3A2 PE=1 SV=1;sp|P51648-2|AL3A2_HUMAN Isoform 2 of Fatty aldehyde dehydrogenase OS=Homo sapiens GN=ALDH3A2;tr|J3QRD1|J3QRD1_HUMAN Fatty aldehyde dehydrogenase OS=Homo sapiens GN=ALDH	Fatty aldehyde dehydrogenase	ALDH3A2		0.231162	-0.113608		0.477277	0.230648	9	9	9	26.4	26.4	26.4	54.847	0	14.666	891300000	46	P51648;P51648-2;J3QRD1;I3L1M4;J3QS00;J3QKK9;K7EN73;J3KTG1;C9JGJ2;I3L0X1;E9PJV0;C9JKT2;C9JMC5;I3L3I9;A8MYB8;E9PNN6;P48448;P43353-2;P30838;P43353	P51648;P51648-2;J3QRD1	21.8603	21.8867	22.7097	21.8318	21.9812	21.784	21.8384	22.2711	21.493	22.5926	22.1596	21.6175	22.3959	22.4215	22.0769
sp|Q9H1A4|APC1_HUMAN Anaphase-promoting complex subunit 1 OS=Homo sapiens GN=ANAPC1 PE=1 SV=1	Anaphase-promoting complex subunit 1	ANAPC1		0.0865355	0.119523		0.278413	-0.121258	25	25	25	16.8	16.8	16.8	216.5	0	69.46	2952700000	133	Q9H1A4;H0Y564;F8WAS1	Q9H1A4	22.4052	22.5397	23.8235	23.0371	23.0614	23.3012	22.8196	23.0283	22.6438	22.8104	23.1654	23.3246	22.8704	22.8465	23.5989
tr|B7Z651|B7Z651_HUMAN Ankyrin-2 (Fragment) OS=Homo sapiens GN=ANK2 PE=1 SV=1;tr|A0A0U1RQN6|A0A0U1RQN6_HUMAN Ankyrin-2 (Fragment) OS=Homo sapiens GN=ANK2 PE=1 SV=1;tr|E9PHW9|E9PHW9_HUMAN Ankyrin-2 (Fragment) OS=Homo sapiens GN=ANK2 PE=1 SV=1;tr|I6L894|I6L8	Ankyrin-2	ANK2		0.613225	-0.475623		0.601105	0.550816	4	3	3	4.7	3.9	3.9	119.9	0.00095877	4.7155	60850000	4	B7Z651;A0A0U1RQN6;E9PHW9;I6L894;Q01484-5;Q01484-2;Q01484;D6RHE1;D6RIY9;D6R9U4	B7Z651;A0A0U1RQN6;E9PHW9;I6L894;Q01484-5;Q01484-2;Q01484;D6RHE1	20.6438	20.6948	20.879	18.702	20.4117	20.4377	20.7904	20.5166	20.3225	20.3221	20.7349	21.0924	19.0666	20.5579	20.208
sp|Q4KMQ2-3|ANO6_HUMAN Isoform 3 of Anoctamin-6 OS=Homo sapiens GN=ANO6;sp|Q4KMQ2|ANO6_HUMAN Anoctamin-6 OS=Homo sapiens GN=ANO6 PE=1 SV=2;sp|Q4KMQ2-4|ANO6_HUMAN Isoform 4 of Anoctamin-6 OS=Homo sapiens GN=ANO6;sp|Q4KMQ2-2|ANO6_HUMAN Isoform 2 of Anoctamin	Anoctamin-6	ANO6		0.304003	0.0589292		0.609764	-0.511936	2	2	2	4	4	4	103.96	0	5.3594	117210000	10	Q4KMQ2-3;Q4KMQ2;Q4KMQ2-4;Q4KMQ2-2	Q4KMQ2-3;Q4KMQ2;Q4KMQ2-4;Q4KMQ2-2	19.8519	21.0195	21.0784	21.1277	21.0491	21.1016	20.3601	19.6786	19.692	20.9427	20.9755	20.0001	21.43	21.5146	20.6342
sp|O95782-2|AP2A1_HUMAN Isoform B of AP-2 complex subunit alpha-1 OS=Homo sapiens GN=AP2A1;sp|O95782|AP2A1_HUMAN AP-2 complex subunit alpha-1 OS=Homo sapiens GN=AP2A1 PE=1 SV=3	AP-2 complex subunit alpha-1	AP2A1		0.790802	0.582827		0.28155	0.148364	46	46	38	48.6	48.6	44.5	105.36	0	323.31	15263000000	613	O95782-2;O95782;M0R2D9;E9PNC4	O95782-2;O95782	24.5814	24.3533	25.8545	25.0375	25.0739	26.0925	25.2459	25.3851	25.4634	25.8341	25.8885	25.6438	25.5464	25.6551	25.2845
sp|O94973|AP2A2_HUMAN AP-2 complex subunit alpha-2 OS=Homo sapiens GN=AP2A2 PE=1 SV=2;sp|O94973-2|AP2A2_HUMAN Isoform 2 of AP-2 complex subunit alpha-2 OS=Homo sapiens GN=AP2A2;tr|A0A0G2JS82|A0A0G2JS82_HUMAN AP-2 complex subunit alpha-2 (Fragment) OS=Homo	AP-2 complex subunit alpha-2	AP2A2		0.145859	0.207382		0.173909	0.141474	20	12	12	27.7	18.4	18.4	103.96	0	45.303	1327600000	60	O94973;O94973-2;A0A0G2JS82;O94973-3;A0A0G2JQM1;E9PR62;A0A0G2JRF9;A0A0G2JQA4;A0A0G2JRS3;A0A0G2JS17;A0A0G2JQT9;H0YEG0;H0YDE9;E9PQP4	O94973;O94973-2;A0A0G2JS82;O94973-3;A0A0G2JQM1	21.9857	22.0179	22.5985	21.8559	22.1114	22.9387	22.2607	22.1179	22.1142	22.2929	22.0672	22.0759	23.1016	23.2445	22.7162
sp|O14617-4|AP3D1_HUMAN Isoform 4 of AP-3 complex subunit delta-1 OS=Homo sapiens GN=AP3D1;sp|O14617|AP3D1_HUMAN AP-3 complex subunit delta-1 OS=Homo sapiens GN=AP3D1 PE=1 SV=1;sp|O14617-5|AP3D1_HUMAN Isoform 5 of AP-3 complex subunit delta-1 OS=Homo sapie	AP-3 complex subunit delta-1	AP3D1		0.240442	-0.298254		0.314004	-0.33541	17	17	17	25.5	25.5	25.5	114.71	0	62.723	1898700000	108	O14617-4;O14617;O14617-5;O14617-3;O14617-2;A0A087WYN6	O14617-4;O14617;O14617-5;O14617-3;O14617-2	23.0981	23.2062	23.1881	23.0132	23.1678	23.1713	21.7873	21.8554	22.7739	23.2146	23.0404	23.9551	22.2148	22.4641	23.7324
sp|P25054-2|APC_HUMAN Isoform Short of Adenomatous polyposis coli protein OS=Homo sapiens GN=APC;sp|P25054|APC_HUMAN Adenomatous polyposis coli protein OS=Homo sapiens GN=APC PE=1 SV=2;tr|E9PFT7|E9PFT7_HUMAN Adenomatous polyposis coli protein (Fragment) OS	Adenomatous polyposis coli protein	APC		1.0768	1.56411		0.895294	1.63632	12	12	12	6.7	6.7	6.7	300.44	0	23.836	264870000	24	P25054-2;P25054;E9PFT7;B7Z2B6;E7EMH9;D6RFL6;R4GMU6	P25054-2;P25054;E9PFT7	19.5953	20.7711	19.1043	20.1872	21.8173	18.4767	20.2876	20.3436	20.2513	23.9095	22.7632	23.7041	21.9637	21.7475	21.2003
tr|H0Y512|H0Y512_HUMAN Adipocyte plasma membrane-associated protein (Fragment) OS=Homo sapiens GN=APMAP PE=1 SV=1;sp|Q9HDC9|APMAP_HUMAN Adipocyte plasma membrane-associated protein OS=Homo sapiens GN=APMAP PE=1 SV=2;sp|Q9HDC9-2|APMAP_HUMAN Isoform 2 of Adi	Adipocyte plasma membrane-associated protein	APMAP		0.158684	0.390138		0.26007	0.501783	10	10	10	30.3	30.3	30.3	45.294	0	54.543	2121200000	98	H0Y512;Q9HDC9;Q9HDC9-2	H0Y512;Q9HDC9;Q9HDC9-2	21.9403	22.2728	21.9226	21.7892	21.5928	22.7951	21.4558	21.7835	20.2496	23.7891	24.2072	22.0496	23.5963	23.627	22.2893
tr|B0QYD3|B0QYD3_HUMAN DNA dC->dU-editing enzyme APOBEC-3B OS=Homo sapiens GN=APOBEC3B PE=1 SV=1;sp|Q9UH17|ABC3B_HUMAN DNA dC->dU-editing enzyme APOBEC-3B OS=Homo sapiens GN=APOBEC3B PE=1 SV=1;sp|Q9UH17-3|ABC3B_HUMAN Isoform 3 of DNA dC->dU-editing enzyme	DNA dC->dU-editing enzyme APOBEC-3B	APOBEC3B		0.0585877	0.236652		0.225409	-0.760523	19	19	19	45.1	45.1	45.1	57.208	0	153.41	16690000000	264	B0QYD3;Q9UH17;Q9UH17-3;Q9UH17-2;P31941-2;P31941;Q6ICH2;Q96AK3	B0QYD3;Q9UH17;Q9UH17-3	24.9888	19.9838	25.8245	25.1306	22.8553	25.2324	25.0777	20.0232	25.2622	25.0684	23.4043	24.7581	24.8326	24.725	19.6585
tr|A0A0A0MRG2|A0A0A0MRG2_HUMAN Amyloid beta A4 protein OS=Homo sapiens GN=APP PE=1 SV=1;tr|E9PG40|E9PG40_HUMAN Amyloid beta A4 protein OS=Homo sapiens GN=APP PE=1 SV=1;sp|P05067-10|A4_HUMAN Isoform APP639 of Amyloid beta A4 protein OS=Homo sapiens GN=APP;s	Amyloid beta A4 protein;N-APP;Soluble APP-alpha;Soluble APP-beta;C99;Beta-amyloid protein 42;Beta-amyloid protein 40;C83;P3(42);P3(40);C80;Gamma-secretase C-terminal fragment 59;Gamma-secretase C-terminal fragment 57;Gamma-secretase C-terminal fragment 50;C31	APP		0.959601	-0.774112		0.79575	-0.750609	7	7	6	12.3	12.3	11.1	75.109	0	14.902	320850000	20	A0A0A0MRG2;E9PG40;P05067-10;P05067-3;P05067-4;P05067-5;P05067-6;P05067-7;P05067-11;P05067-8;P05067-9;P05067;H7C0V9;P05067-2;H7C2L2	A0A0A0MRG2;E9PG40;P05067-10;P05067-3;P05067-4;P05067-5;P05067-6;P05067-7;P05067-11;P05067-8;P05067-9;P05067;H7C0V9;P05067-2	21.4299	21.4051	22.3453	21.4247	21.3896	21.7325	21.7567	19.7291	21.4645	21.0397	21.5299	20.9964	20.0874	19.4575	20.8239
sp|Q7Z2E3-8|APTX_HUMAN Isoform 8 of Aprataxin OS=Homo sapiens GN=APTX;sp|Q7Z2E3-7|APTX_HUMAN Isoform 7 of Aprataxin OS=Homo sapiens GN=APTX;sp|Q7Z2E3|APTX_HUMAN Aprataxin OS=Homo sapiens GN=APTX PE=1 SV=2;tr|A0A0A0MRW7|A0A0A0MRW7_HUMAN Aprataxin OS=Homo sa	Aprataxin	APTX		0.33877	-0.144252		0.533955	0.421059	12	12	12	57.3	57.3	57.3	38.588	0	118.04	2162000000	133	Q7Z2E3-8;Q7Z2E3-7;Q7Z2E3;A0A0A0MRW7;Q7Z2E3-9;Q7Z2E3-11;Q7Z2E3-3;Q7Z2E3-4;Q7Z2E3-5;Q7Z2E3-10;F8W6G5;Q7Z2E3-2;C9JZ40;Q7Z2E3-6;Q7Z2E3-13;C9J8U3	Q7Z2E3-8;Q7Z2E3-7;Q7Z2E3;A0A0A0MRW7;Q7Z2E3-9;Q7Z2E3-11;Q7Z2E3-3;Q7Z2E3-4;Q7Z2E3-5;Q7Z2E3-10;F8W6G5;Q7Z2E3-2;C9JZ40;Q7Z2E3-6	24.3758	24.4228	24.45	23.9312	23.7463	24.191	24.3535	24.4097	24.577	24.2407	24.2238	23.7359	23.8079	24.164	25.8825
sp|O60306|AQR_HUMAN Intron-binding protein aquarius OS=Homo sapiens GN=AQR PE=1 SV=4	Intron-binding protein aquarius	AQR		1.24191	-0.437014		0.654457	-0.269325	12	12	12	13.6	13.6	13.6	171.29	0	45.764	948210000	60	O60306;H0YH15	O60306	22.052	22.233	22.391	21.7748	21.8299	22.3663	21.9145	21.6707	21.5852	21.7302	21.4399	21.2234	22.254	21.9958	21.6751
sp|Q9Y6D6|BIG1_HUMAN Brefeldin A-inhibited guanine nucleotide-exchange protein 1 OS=Homo sapiens GN=ARFGEF1 PE=1 SV=2;sp|Q9Y6D5|BIG2_HUMAN Brefeldin A-inhibited guanine nucleotide-exchange protein 2 OS=Homo sapiens GN=ARFGEF2 PE=1 SV=3;tr|E5RIF2|E5RIF2_HUM	Brefeldin A-inhibited guanine nucleotide-exchange protein 1;Brefeldin A-inhibited guanine nucleotide-exchange protein 2	ARFGEF1;ARFGEF2		0.466799	-0.600032		0.0969328	0.114445	4	4	4	2.8	2.8	2.8	208.76	0	8.6445	89765000	15	Q9Y6D6;Q9Y6D5;E5RIF2;E5RJN9	Q9Y6D6;Q9Y6D5;E5RIF2	20.616	21.0718	20.4578	20.3641	20.4179	19.3061	20.2122	20.1194	19.1809	20.249	20.5508	20.47	19.638	19.4568	21.4172
sp|O75915|PRAF3_HUMAN PRA1 family protein 3 OS=Homo sapiens GN=ARL6IP5 PE=1 SV=1	PRA1 family protein 3	ARL6IP5		0.46566	1.49099		0.517684	-0.627567	11	11	11	34.6	34.6	34.6	21.614	0	323.31	10487000000	246	O75915;F8WF90;C9JQU6;F8WF33	O75915	19.2093	24.3357	25.857	24.6787	25.0821	25.5261	23.3692	23.2142	23.1774	24.9558	24.6431	24.9326	25.3254	25.5568	25.0383
sp|Q9NVJ2|ARL8B_HUMAN ADP-ribosylation factor-like protein 8B OS=Homo sapiens GN=ARL8B PE=1 SV=1	ADP-ribosylation factor-like protein 8B	ARL8B		0.0750594	0.456768		0.170482	-0.471449	8	8	3	35.5	35.5	16.1	21.539	0	41.539	3556200000	100	Q9NVJ2;Q9NVJ2-2	Q9NVJ2	19.2787	22.3555	22.8075	22.8575	23.2303	20.7848	22.6916	18.7813	20.7285	22.8286	22.619	19.4606	23.3734	23.0937	22.7984
sp|O00327-6|BMAL1_HUMAN Isoform BMAL1F of Aryl hydrocarbon receptor nuclear translocator-like protein 1 OS=Homo sapiens GN=ARNTL;sp|O00327-9|BMAL1_HUMAN Isoform 9 of Aryl hydrocarbon receptor nuclear translocator-like protein 1 OS=Homo sapiens GN=ARNTL;sp|	Aryl hydrocarbon receptor nuclear translocator-like protein 1	ARNTL		0.533647	1.07179		0.0692517	-0.139282	4	4	4	11.6	11.6	11.6	59.242	0	8.4832	176410000	16	O00327-6;O00327-9;O00327-1;O00327-7;O00327-8;O00327;O00327-3;O00327-5;O00327-4;E9PPV4	O00327-6;O00327-9;O00327-1;O00327-7;O00327-8;O00327;O00327-3;O00327-5;O00327-4	19.6042	20.0228	19.2291	20.703	20.506	21.1759	18.3503	19.0586	22.2243	20.7494	21.0295	21.6782	21.0282	20.9035	20.879
sp|Q12797|ASPH_HUMAN Aspartyl/asparaginyl beta-hydroxylase OS=Homo sapiens GN=ASPH PE=1 SV=3;sp|Q12797-10|ASPH_HUMAN Isoform 10 of Aspartyl/asparaginyl beta-hydroxylase OS=Homo sapiens GN=ASPH	Aspartyl/asparaginyl beta-hydroxylase	ASPH		0.0207518	-0.089825		0.0626313	-0.0651315	48	48	48	56.2	56.2	56.2	85.862	0	323.31	29734000000	796	Q12797;Q12797-10;A0A087WW51;A0A0A0MSK8;E5RG56;Q12797-6;Q12797-2;E5RHK2;E5RHJ2;E5RG29;Q12797-7;Q12797-9;Q12797-5;Q12797-8;A0A087WUJ2;G3XAN5;Q12797-4;Q12797-3	Q12797;Q12797-10	26.5731	26.6484	27.4258	26.5979	26.7492	27.1773	26.3204	26.3319	25.7385	27.2123	27.2408	26.3173	27.4233	27.4364	26.9663
[truncated: 555 more rows]
