# Supplementary material for: The STUbL RNF4 regulates protein group SUMOylation by targeting the SUMO conjugation machinery
Source: Nat Commun. 2017 Nov 27;8:1809. doi: 10.1038/s41467-017-01900-x (PMC5703878; doi:10.1038/s41467-017-01900-x)
Supplement: Supplementary file 5 — Supplementary Data 2 [file 41467_2017_1900_MOESM5_ESM.xlsx]

## Sheet: Molecular Function
Analysis Type:	PANTHER Overrepresentation Test (release 20160715)
Annotation Version and Release Date:	GO Ontology database Released 2016-10-27
Analyzed List:	upload_1 (Homo sapiens)
Reference List:	Homo sapiens (all genes in database)
Bonferroni correction:	TRUE
GO molecular function complete	Homo sapiens - REFLIST (20972)	upload_1 (232)	upload_1 (expected)	upload_1 (over/under)	upload_1 (fold Enrichment)	upload_1 (P-value)
Unclassified (UNCLASSIFIED)	3827	21	42.34	-	0.5	0
nucleic acid binding (GO:0003676)	4073	153	45.06	+	3.4	3.51e-50
RNA binding (GO:0003723)	1631	94	18.04	+	5.21	1.29e-39
heterocyclic compound binding (GO:1901363)	5962	167	65.95	+	2.53	2.28e-39
organic cyclic compound binding (GO:0097159)	6045	167	66.87	+	2.5	1.61e-38
poly(A) RNA binding (GO:0044822)	1168	78	12.92	+	6.04	7.82e-36
DNA binding (GO:0003677)	2528	83	27.97	+	2.97	2.57e-17
helicase activity (GO:0004386)	158	19	1.75	+	10.87	9.04e-11
binding (GO:0005488)	14436	208	159.7	+	1.3	1.28e-10
nucleoside-triphosphatase activity (GO:0017111)	789	33	8.73	+	3.78	1.98e-07
pyrophosphatase activity (GO:0016462)	834	33	9.23	+	3.58	8.06e-07
hydrolase activity, acting on acid anhydrides, in phosphorus-containing anhydrides (GO:0016818)	836	33	9.25	+	3.57	8.56e-07
hydrolase activity, acting on acid anhydrides (GO:0016817)	838	33	9.27	+	3.56	9.09e-07
SUMO transferase activity (GO:0019789)	16	7	0.18	+	39.55	2.26e-06
protein binding (GO:0005515)	10911	166	120.7	+	1.38	2.7e-06
nucleotide binding (GO:0000166)	2414	60	26.7	+	2.25	3.32e-06
nucleoside phosphate binding (GO:1901265)	2415	60	26.72	+	2.25	3.38e-06
protein C-terminus binding (GO:0008022)	196	15	2.17	+	6.92	2.11e-05
ATPase activity, coupled (GO:0042623)	334	19	3.69	+	5.14	2.47e-05
small molecule binding (GO:0036094)	2600	60	28.76	+	2.09	5.31e-05
snoRNA binding (GO:0030515)	28	7	0.31	+	22.6	0.000102
ATPase activity (GO:0016887)	451	21	4.99	+	4.21	0.00012
receptor activity (GO:0004872)	1673	1	18.51	-	< 0.2	0.000236
molecular transducer activity (GO:0060089)	1673	1	18.51	-	< 0.2	0.000236
cadherin binding involved in cell-cell adhesion (GO:0098641)	277	16	3.06	+	5.22	0.000308
protein binding involved in cell-cell adhesion (GO:0098632)	287	16	3.17	+	5.04	0.000493
protein binding involved in cell adhesion (GO:0098631)	292	16	3.23	+	4.95	0.00062
cadherin binding (GO:0045296)	295	16	3.26	+	4.9	0.000709
SUMO ligase activity (GO:0061665)	5	4	0.06	+	72.32	0.000969
ATP binding (GO:0005524)	1508	39	16.68	+	2.34	0.00181
TFIID-class transcription factor binding (GO:0001094)	6	4	0.07	+	60.26	0.00199
damaged DNA binding (GO:0003684)	67	8	0.74	+	10.79	0.00282
adenyl ribonucleotide binding (GO:0032559)	1545	39	17.09	+	2.28	0.00327
RNA polymerase II basal transcription factor binding (GO:0001091)	7	4	0.08	+	51.66	0.00366
single-stranded DNA endodeoxyribonuclease activity (GO:0000014)	7	4	0.08	+	51.66	0.00366
adenyl nucleotide binding (GO:0030554)	1556	39	17.21	+	2.27	0.00389
signaling receptor activity (GO:0038023)	1414	1	15.64	-	< 0.2	0.00439
signal transducer activity (GO:0004871)	1757	3	19.44	-	< 0.2	0.0074
ATP-dependent helicase activity (GO:0008026)	104	9	1.15	+	7.82	0.00821
purine NTP-dependent helicase activity (GO:0070035)	104	9	1.15	+	7.82	0.00821
transmembrane receptor activity (GO:0099600)	1357	1	15.01	-	< 0.2	0.00827
enzyme binding (GO:0019899)	1830	42	20.24	+	2.07	0.0133
transmembrane signaling receptor activity (GO:0004888)	1306	1	14.45	-	< 0.2	0.0145
androgen receptor binding (GO:0050681)	39	6	0.43	+	13.91	0.0156
purine nucleotide binding (GO:0017076)	1913	43	21.16	+	2.03	0.0169
purine ribonucleoside triphosphate binding (GO:0035639)	1856	42	20.53	+	2.05	0.0188
purine ribonucleoside binding (GO:0032550)	1866	42	20.64	+	2.03	0.0214
ribonucleoside binding (GO:0032549)	1869	42	20.68	+	2.03	0.0222
purine nucleoside binding (GO:0001883)	1869	42	20.68	+	2.03	0.0222
nucleoside binding (GO:0001882)	1876	42	20.75	+	2.02	0.0243
purine ribonucleotide binding (GO:0032555)	1900	42	21.02	+	2	0.033
ribonucleotide binding (GO:0032553)	1916	42	21.2	+	1.98	0.0403
nuclease activity (GO:0004518)	235	12	2.6	+	4.62	0.041

## Sheet: Biological Process
Analysis Type:	PANTHER Overrepresentation Test (release 20160715)
Annotation Version and Release Date:	GO Ontology database Released 2016-10-27
Analyzed List:	upload_1 (Homo sapiens)
Reference List:	Homo sapiens (all genes in database)
Bonferroni correction:	TRUE
GO biological process complete	Homo sapiens - REFLIST (20972)	upload_1 (232)	upload_1 (expected)	upload_1 (over/under)	upload_1 (fold Enrichment)	upload_1 (P-value)
Unclassified (UNCLASSIFIED)	3949	34	43.69	-	0.78	0
nucleic acid metabolic process (GO:0090304)	3987	142	44.11	+	3.22	2.41e-41
nucleobase-containing compound metabolic process (GO:0006139)	4541	144	50.23	+	2.87	3.91e-36
heterocycle metabolic process (GO:0046483)	4678	144	51.75	+	2.78	1.36e-34
cellular aromatic compound metabolic process (GO:0006725)	4735	144	52.38	+	2.75	5.75e-34
organic cyclic compound metabolic process (GO:1901360)	4921	144	54.44	+	2.65	5.42e-32
cellular nitrogen compound metabolic process (GO:0034641)	5169	146	57.18	+	2.55	6.37e-31
RNA metabolic process (GO:0016070)	3463	114	38.31	+	2.98	1.39e-26
nitrogen compound metabolic process (GO:0006807)	5651	146	62.51	+	2.34	2.06e-26
gene expression (GO:0010467)	3785	113	41.87	+	2.7	1.76e-22
RNA processing (GO:0006396)	871	55	9.64	+	5.71	5.05e-22
cellular macromolecule metabolic process (GO:0044260)	6789	153	75.1	+	2.04	1.1e-21
rRNA metabolic process (GO:0016072)	268	34	2.96	+	11.47	2.08e-21
ribosome biogenesis (GO:0042254)	325	36	3.6	+	10.01	6.59e-21
rRNA processing (GO:0006364)	262	33	2.9	+	11.39	1.38e-20
ribonucleoprotein complex biogenesis (GO:0022613)	463	39	5.12	+	7.61	9.66e-19
macromolecule metabolic process (GO:0043170)	7494	155	82.9	+	1.87	5.96e-18
ncRNA processing (GO:0034470)	408	34	4.51	+	7.53	9.11e-16
cellular response to DNA damage stimulus (GO:0006974)	735	41	8.13	+	5.04	1.57e-13
double-strand break repair (GO:0006302)	161	22	1.78	+	12.35	1.84e-13
DNA metabolic process (GO:0006259)	787	42	8.71	+	4.82	2.83e-13
protein sumoylation (GO:0016925)	115	19	1.27	+	14.94	1.02e-12
ncRNA metabolic process (GO:0034660)	558	35	6.17	+	5.67	1.45e-12
cellular metabolic process (GO:0044237)	8647	156	95.66	+	1.63	9.94e-12
primary metabolic process (GO:0044238)	8728	156	96.55	+	1.62	2.6e-11
DNA repair (GO:0006281)	487	31	5.39	+	5.75	6.08e-11
nucleobase-containing compound biosynthetic process (GO:0034654)	3027	80	33.49	+	2.39	1.55e-10
cellular macromolecule biosynthetic process (GO:0034645)	3650	89	40.38	+	2.2	2.84e-10
heterocycle biosynthetic process (GO:0018130)	3085	80	34.13	+	2.34	4.36e-10
organic substance metabolic process (GO:0071704)	9176	158	101.51	+	1.56	5.37e-10
aromatic compound biosynthetic process (GO:0019438)	3097	80	34.26	+	2.34	5.38e-10
macromolecule biosynthetic process (GO:0009059)	3731	89	41.27	+	2.16	1.04e-09
chromosome organization (GO:0051276)	543	31	6.01	+	5.16	1.05e-09
regulation of nucleobase-containing compound metabolic process (GO:0019219)	4096	94	45.31	+	2.07	1.42e-09
cellular component biogenesis (GO:0044085)	2412	68	26.68	+	2.55	1.63e-09
organic cyclic compound biosynthetic process (GO:1901362)	3207	80	35.48	+	2.25	3.5e-09
regulation of chromosome organization (GO:0033044)	137	17	1.52	+	11.22	3.98e-09
regulation of nitrogen compound metabolic process (GO:0051171)	4395	97	48.62	+	2	5.01e-09
regulation of telomere maintenance (GO:0032204)	66	13	0.73	+	17.81	8.36e-09
RNA biosynthetic process (GO:0032774)	2688	71	29.74	+	2.39	9.15e-09
metabolic process (GO:0008152)	9572	159	105.89	+	1.5	1.37e-08
cellular nitrogen compound biosynthetic process (GO:0044271)	3521	83	38.95	+	2.13	2.16e-08
transcription, DNA-templated (GO:0006351)	2564	68	28.36	+	2.4	2.79e-08
nucleic acid-templated transcription (GO:0097659)	2565	68	28.37	+	2.4	2.84e-08
non-recombinational repair (GO:0000726)	58	12	0.64	+	18.7	3.6e-08
regulation of gene expression (GO:0010468)	4333	94	47.93	+	1.96	4.16e-08
regulation of DNA metabolic process (GO:0051052)	368	24	4.07	+	5.9	4.95e-08
telomere maintenance (GO:0000723)	79	13	0.87	+	14.88	7.63e-08
telomere organization (GO:0032200)	82	13	0.91	+	14.33	1.2e-07
DNA recombination (GO:0006310)	226	19	2.5	+	7.6	1.31e-07
positive regulation of chromosome organization (GO:2001252)	65	12	0.72	+	16.69	1.32e-07
peptidyl-lysine modification (GO:0018205)	320	22	3.54	+	6.21	1.46e-07
cellular component organization or biogenesis (GO:0071840)	5488	108	60.71	+	1.78	1.74e-07
mRNA metabolic process (GO:0016071)	627	30	6.94	+	4.33	2.05e-07
cellular response to stress (GO:0033554)	1618	50	17.9	+	2.79	2.55e-07
regulation of cellular macromolecule biosynthetic process (GO:2000112)	3983	87	44.06	+	1.97	3.09e-07
regulation of RNA metabolic process (GO:0051252)	3752	83	41.51	+	2	6.06e-07
regulation of transcription, DNA-templated (GO:0006355)	3592	80	39.74	+	2.01	1.17e-06
regulation of macromolecule biosynthetic process (GO:0010556)	4100	87	45.36	+	1.92	1.44e-06
regulation of nucleic acid-templated transcription (GO:1903506)	3616	80	40	+	2	1.63e-06
regulation of RNA biosynthetic process (GO:2001141)	3633	80	40.19	+	1.99	2.05e-06
regulation of cellular biosynthetic process (GO:0031326)	4285	89	47.4	+	1.88	2.41e-06
regulation of macromolecule metabolic process (GO:0060255)	5819	109	64.37	+	1.69	3.04e-06
negative regulation of nitrogen compound metabolic process (GO:0051172)	1464	45	16.2	+	2.78	3.62e-06
regulation of biosynthetic process (GO:0009889)	4337	89	47.98	+	1.86	4.56e-06
double-strand break repair via nonhomologous end joining (GO:0006303)	53	10	0.59	+	17.06	5.42e-06
negative regulation of telomere maintenance (GO:0032205)	26	8	0.29	+	27.81	6.67e-06
double-strand break repair via homologous recombination (GO:0000724)	79	11	0.87	+	12.59	1.73e-05
cellular biosynthetic process (GO:0044249)	4608	91	50.98	+	1.79	1.94e-05
recombinational repair (GO:0000725)	80	11	0.88	+	12.43	1.97e-05
DNA double-strand break processing (GO:0000729)	19	7	0.21	+	33.3	2.28e-05
regulation of metabolic process (GO:0019222)	6181	111	68.38	+	1.62	2.49e-05
negative regulation of nucleobase-containing compound metabolic process (GO:0045934)	1336	41	14.78	+	2.77	2.6e-05
maturation of 5.8S rRNA (GO:0000460)	33	8	0.37	+	21.91	4.2e-05
regulation of cellular metabolic process (GO:0031323)	5864	106	64.87	+	1.63	5.65e-05
mRNA processing (GO:0006397)	445	22	4.92	+	4.47	6.15e-05
regulation of primary metabolic process (GO:0080090)	5811	105	64.28	+	1.63	7.33e-05
positive regulation of biological process (GO:0048518)	5228	97	57.83	+	1.68	0.000113
organic substance biosynthetic process (GO:1901576)	4707	90	52.07	+	1.73	0.000131
biosynthetic process (GO:0009058)	4790	91	52.99	+	1.72	0.000141
DNA replication (GO:0006260)	221	15	2.44	+	6.14	0.000312
positive regulation of nitrogen compound metabolic process (GO:0051173)	1764	46	19.51	+	2.36	0.000356
DNA conformation change (GO:0071103)	258	16	2.85	+	5.61	0.000371
positive regulation of telomere maintenance (GO:0032206)	46	8	0.51	+	15.72	0.00053
cell cycle process (GO:0022402)	1112	34	12.3	+	2.76	0.000759
positive regulation of cellular process (GO:0048522)	4727	88	52.29	+	1.68	0.000763
negative regulation of DNA metabolic process (GO:0051053)	116	11	1.28	+	8.57	0.00083
cell cycle (GO:0007049)	1348	38	14.91	+	2.55	0.000961
negative regulation of chromosome organization (GO:2001251)	50	8	0.55	+	14.46	0.000994
positive regulation of nucleobase-containing compound metabolic process (GO:0045935)	1654	43	18.3	+	2.35	0.00117
anatomical structure homeostasis (GO:0060249)	283	16	3.13	+	5.11	0.00128
interspecies interaction between organisms (GO:0044419)	870	29	9.62	+	3.01	0.00129
symbiosis, encompassing mutualism through parasitism (GO:0044403)	870	29	9.62	+	3.01	0.00129
protein modification by small protein conjugation (GO:0032446)	771	27	8.53	+	3.17	0.00137
positive regulation of gene expression (GO:0010628)	1664	43	18.41	+	2.34	0.00138
negative regulation of macromolecule biosynthetic process (GO:0010558)	1372	38	15.18	+	2.5	0.0015
negative regulation of cellular metabolic process (GO:0031324)	2310	53	25.55	+	2.07	0.00172
positive regulation of chromosome segregation (GO:0051984)	22	6	0.24	+	24.65	0.00183
negative regulation of cellular macromolecule biosynthetic process (GO:2000113)	1278	36	14.14	+	2.55	0.00221
positive regulation of maintenance of mitotic sister chromatid cohesion (GO:0034184)	5	4	0.06	+	72.32	0.00302
positive regulation of maintenance of sister chromatid cohesion (GO:0034093)	5	4	0.06	+	72.32	0.00302
chromosome separation (GO:0051304)	24	6	0.27	+	22.6	0.00303
DNA duplex unwinding (GO:0032508)	80	9	0.88	+	10.17	0.00303
positive regulation of macromolecule metabolic process (GO:0010604)	2824	60	31.24	+	1.92	0.00305
negative regulation of macromolecule metabolic process (GO:0010605)	2291	52	25.34	+	2.05	0.00324
regulation of organelle organization (GO:0033043)	1026	31	11.35	+	2.73	0.00385
positive regulation of DNA metabolic process (GO:0051054)	201	13	2.22	+	5.85	0.00439
negative regulation of cellular biosynthetic process (GO:0031327)	1434	38	15.86	+	2.4	0.00445
strand displacement (GO:0000732)	26	6	0.29	+	20.86	0.00481
DNA geometric change (GO:0032392)	85	9	0.94	+	9.57	0.00499
regulation of viral process (GO:0050792)	355	17	3.93	+	4.33	0.00514
regulation of gene expression, epigenetic (GO:0040029)	204	13	2.26	+	5.76	0.00517
resolution of meiotic recombination intermediates (GO:0000712)	14	5	0.15	+	32.28	0.0052
regulation of protein localization to chromosome, telomeric region (GO:1904814)	14	5	0.15	+	32.28	0.0052
viral process (GO:0016032)	830	27	9.18	+	2.94	0.00569
positive regulation of metabolic process (GO:0009893)	3023	62	33.44	+	1.85	0.00617
regulation of t-circle formation (GO:1904429)	6	4	0.07	+	60.26	0.00621
multi-organism cellular process (GO:0044764)	836	27	9.25	+	2.92	0.00653
negative regulation of biosynthetic process (GO:0009890)	1460	38	16.15	+	2.35	0.00688
nuclear division (GO:0000280)	497	20	5.5	+	3.64	0.00763
ribosomal small subunit biogenesis (GO:0042274)	67	8	0.74	+	10.79	0.0088
cell aging (GO:0007569)	67	8	0.74	+	10.79	0.0088
protein modification by small protein conjugation or removal (GO:0070647)	904	28	10	+	2.8	0.00905
meiotic chromosome separation (GO:0051307)	16	5	0.18	+	28.25	0.00996
regulation of maintenance of mitotic sister chromatid cohesion (GO:0034182)	7	4	0.08	+	51.66	0.0114
regulation of maintenance of sister chromatid cohesion (GO:0034091)	7	4	0.08	+	51.66	0.0114
RNA splicing (GO:0008380)	377	17	4.17	+	4.08	0.0115
negative regulation of RNA metabolic process (GO:0051253)	1197	33	13.24	+	2.49	0.0118
regulation of symbiosis, encompassing mutualism through parasitism (GO:0043903)	379	17	4.19	+	4.05	0.0124
mitotic cell cycle process (GO:1903047)	760	25	8.41	+	2.97	0.0125
negative regulation of biological process (GO:0048519)	4576	82	50.62	+	1.62	0.0142
regulation of telomere maintenance via telomere lengthening (GO:1904356)	50	7	0.55	+	12.66	0.0149
negative regulation of metabolic process (GO:0009892)	2490	53	27.55	+	1.92	0.0172
organelle fission (GO:0048285)	526	20	5.82	+	3.44	0.0179
mRNA splicing, via spliceosome (GO:0000398)	271	14	3	+	4.67	0.0218
RNA splicing, via transesterification reactions with bulged adenosine as nucleophile (GO:0000377)	271	14	3	+	4.67	0.0218
regulation of signal transduction by p53 class mediator (GO:1901796)	163	11	1.8	+	6.1	0.0223
mitotic cell cycle (GO:0000278)	788	25	8.72	+	2.87	0.0235
RNA localization (GO:0006403)	199	12	2.2	+	5.45	0.0246
RNA splicing, via transesterification reactions (GO:0000375)	275	14	3.04	+	4.6	0.0258
positive regulation of sister chromatid cohesion (GO:0045876)	9	4	0.1	+	40.18	0.0306
dosage compensation (GO:0007549)	9	4	0.1	+	40.18	0.0306
maturation of SSU-rRNA from tricistronic rRNA transcript (SSU-rRNA, 5.8S rRNA, LSU-rRNA) (GO:0000462)	36	6	0.4	+	15.07	0.0309
negative regulation of gene expression (GO:0010629)	1440	36	15.93	+	2.26	0.0346
nucleic acid phosphodiester bond hydrolysis (GO:0090305)	285	14	3.15	+	4.44	0.0386
negative regulation of cellular process (GO:0048523)	4236	76	46.86	+	1.62	0.0408
regulation of viral life cycle (GO:1903900)	174	11	1.92	+	5.71	0.0411
regulation of cellular process (GO:0050794)	10413	149	115.19	+	1.29	0.0449
covalent chromatin modification (GO:0016569)	465	18	5.14	+	3.5	0.0461

## Sheet: Cellular component
Analysis Type:	PANTHER Overrepresentation Test (release 20160715)
Annotation Version and Release Date:	GO Ontology database Released 2016-10-27
Analyzed List:	upload_1 (Homo sapiens)
Reference List:	Homo sapiens (all genes in database)
Bonferroni correction:	TRUE
GO cellular component complete	Homo sapiens - REFLIST (20972)	upload_1 (232)	upload_1 (expected)	upload_1 (over/under)	upload_1 (fold Enrichment)	upload_1 (P-value)
Unclassified (UNCLASSIFIED)	2719	24	30.08	-	0.8	0
nuclear part (GO:0044428)	3919	152	43.35	+	3.51	7.93e-52
nuclear lumen (GO:0031981)	3526	145	39.01	+	3.72	2.09e-51
nucleoplasm (GO:0005654)	2941	130	32.53	+	4	2.47e-47
nucleus (GO:0005634)	6994	187	77.37	+	2.42	2.75e-46
intracellular organelle lumen (GO:0070013)	4381	146	48.46	+	3.01	2.03e-40
organelle lumen (GO:0043233)	4382	146	48.48	+	3.01	2.08e-40
membrane-enclosed lumen (GO:0031974)	4382	146	48.48	+	3.01	2.08e-40
nucleolus (GO:0005730)	879	70	9.72	+	7.2	1.44e-36
intracellular non-membrane-bounded organelle (GO:0043232)	3997	125	44.22	+	2.83	4.46e-29
non-membrane-bounded organelle (GO:0043228)	3997	125	44.22	+	2.83	4.46e-29
intracellular membrane-bounded organelle (GO:0043231)	10451	195	115.61	+	1.69	1.58e-24
intracellular organelle part (GO:0044446)	8180	168	90.49	+	1.86	8.13e-22
organelle part (GO:0044422)	8381	169	92.71	+	1.82	4.42e-21
intracellular organelle (GO:0043229)	11822	202	130.78	+	1.54	6.28e-21
chromosome (GO:0005694)	901	51	9.97	+	5.12	7.72e-19
membrane-bounded organelle (GO:0043227)	12136	199	134.25	+	1.48	4.4e-17
intrinsic component of membrane (GO:0031224)	6016	12	66.55	-	< 0.2	8.79e-17
integral component of membrane (GO:0016021)	5906	12	65.33	-	< 0.2	3.54e-16
nucleoplasm part (GO:0044451)	732	42	8.1	+	5.19	3.47e-15
organelle (GO:0043226)	13084	204	144.74	+	1.41	3.49e-15
nuclear body (GO:0016604)	353	30	3.91	+	7.68	1.4e-14
chromosome, telomeric region (GO:0000781)	141	21	1.56	+	13.46	2.9e-14
chromosomal part (GO:0044427)	789	41	8.73	+	4.7	2.72e-13
intracellular ribonucleoprotein complex (GO:0030529)	775	40	8.57	+	4.67	8.33e-13
ribonucleoprotein complex (GO:1990904)	776	40	8.58	+	4.66	8.69e-13
nuclear chromosome (GO:0000228)	516	33	5.71	+	5.78	1.03e-12
macromolecular complex (GO:0032991)	4876	109	53.94	+	2.02	2.94e-12
preribosome (GO:0030684)	74	15	0.82	+	18.32	1.51e-11
intracellular part (GO:0044424)	13839	204	153.09	+	1.33	2.05e-11
PML body (GO:0016605)	97	16	1.07	+	14.91	4.39e-11
chromosomal region (GO:0098687)	320	25	3.54	+	7.06	5.47e-11
intracellular (GO:0005622)	14212	205	157.22	+	1.3	3.01e-10
membrane part (GO:0044425)	7099	30	78.53	-	0.38	3.8e-10
nuclear chromosome part (GO:0044454)	481	28	5.32	+	5.26	1.74e-09
nuclear chromosome, telomeric region (GO:0000784)	110	15	1.22	+	12.33	4.06e-09
small-subunit processome (GO:0032040)	34	10	0.38	+	26.59	1.19e-08
nucleolar part (GO:0044452)	63	10	0.7	+	14.35	4.32e-06
nuclear speck (GO:0016607)	198	14	2.19	+	6.39	8.52e-05
exosome (RNase complex) (GO:0000178)	23	6	0.25	+	23.58	0.000369
exoribonuclease complex (GO:1905354)	23	6	0.25	+	23.58	0.000369
90S preribosome (GO:0030686)	27	6	0.3	+	20.09	0.000931
condensed chromosome (GO:0000793)	207	13	2.29	+	5.68	0.000944
cell-cell adherens junction (GO:0005913)	320	16	3.54	+	4.52	0.000991
adherens junction (GO:0005912)	684	24	7.57	+	3.17	0.00105
nuclear exosome (RNase complex) (GO:0000176)	15	5	0.17	+	30.13	0.00113
sex chromosome (GO:0000803)	28	6	0.31	+	19.37	0.00115
anchoring junction (GO:0070161)	702	24	7.77	+	3.09	0.00165
Smc5-Smc6 complex (GO:0030915)	7	4	0.08	+	51.66	0.00177
site of double-strand break (GO:0035861)	31	6	0.34	+	17.5	0.00206
plasma membrane (GO:0005886)	5106	28	56.48	-	0.5	0.00286
catalytic complex (GO:1902494)	1285	34	14.22	+	2.39	0.00308
protein complex (GO:0043234)	3011	60	33.31	+	1.8	0.00397
intrinsic component of plasma membrane (GO:0031226)	1699	3	18.79	-	< 0.2	0.0065
membrane (GO:0016020)	9432	71	104.34	-	0.68	0.00684
ERCC4-ERCC1 complex (GO:0070522)	3	3	0.03	+	90.4	0.00758
spliceosomal complex (GO:0005681)	178	11	1.97	+	5.59	0.0079
chromatin (GO:0000785)	438	17	4.85	+	3.51	0.0127
integral component of plasma membrane (GO:0005887)	1633	3	18.06	-	< 0.2	0.0127
cell periphery (GO:0071944)	5219	31	57.73	-	0.54	0.0148
nuclear periphery (GO:0034399)	123	9	1.36	+	6.61	0.0151
interchromatin granule (GO:0035061)	4	3	0.04	+	67.8	0.0178
nuclear matrix (GO:0016363)	99	8	1.1	+	7.3	0.023
Pwp2p-containing subcomplex of 90S preribosome (GO:0034388)	5	3	0.06	+	54.24	0.0345
Cajal body (GO:0015030)	52	6	0.58	+	10.43	0.0378
cell part (GO:0044464)	16341	205	180.77	+	1.13	0.039
cell (GO:0005623)	16367	205	181.06	+	1.13	0.0467
