# Supplementary material for: The STUbL RNF4 regulates protein group SUMOylation by targeting the SUMO conjugation machinery
Source: Nat Commun. 2017 Nov 27;8:1809. doi: 10.1038/s41467-017-01900-x (PMC5703878; doi:10.1038/s41467-017-01900-x)
Supplement: Supplementary file 6 — Supplementary Data 3 [file 41467_2017_1900_MOESM6_ESM.xlsx]

## Sheet: Stats - RNF4 Bait-All GGs
GENE			RNF4 target			MG132 dep. RNF4 target			MG132 enriched target			SIM dep. Target			SIM and MG132 dep. Target
Fasta headers	Protein names	Gene names	Student's T-test Significant RNF4-Ub_GG	-Log Student's T-test p-value RNF4-Ub_GG	Student's T-test Difference RNF4-Ub_GG	Student's T-test Significant RNF4-Ub-MG_GG	-Log Student's T-test p-value RNF4-Ub-MG_GG	Student's T-test Difference RNF4-Ub-MG_GG	Student's T-test Significant RNF4-Ub-MG_RNF4-Ub	-Log Student's T-test p-value RNF4-Ub-MG_RNF4-Ub	Student's T-test Difference RNF4-Ub-MG_RNF4-Ub	Student's T-test Significant RNF4-Ub_RNF4sim-Ub	-Log Student's T-test p-value RNF4-Ub_RNF4sim-Ub	Student's T-test Difference RNF4-Ub_RNF4sim-Ub	Student's T-test Significant RNF4-Ub-MG_RNF4sim-Ub-MG	-Log Student's T-test p-value RNF4-Ub-MG_RNF4sim-Ub-MG	Student's T-test Difference RNF4-Ub-MG_RNF4sim-Ub-MG	Peptides	Razor + unique peptides	Unique peptides	Sequence coverage [%]	Unique + razor sequence coverage [%]	Unique sequence coverage [%]	Mol. weight [kDa]	Q-value	Score	Intensity	MS/MS count	Protein IDs	Majority protein IDs	RNF4-HIS-1	RNF4-HIS-2	RNF4-HIS-3	RNF4-Ub-1	RNF4-Ub-2	RNF4-Ub-3	RNF4-Ub-noGG-1	RNF4-Ub-noGG-2	RNF4-Ub-noGG-3	RNF4sim-HIS-1	RNF4sim-HIS-2	RNF4sim-HIS-3	RNF4sim-Ub-1	RNF4sim-Ub-2	RNF4sim-Ub-3	RNF4sim-UB-noGG-1	RNF4sim-UB-noGG-2	RNF4sim-UB-noGG-3	RNF4-Ub-MG-1
tr|A0A087X2F1|A0A087X2F1_HUMAN Zinc finger and SCAN domain-containing protein 26 OS=Homo sapiens GN=ZSCAN26 PE=1 SV=1;tr|A0A024RCN4|A0A024RCN4_HUMAN Zinc finger and SCAN domain-containing protein 26 OS=Homo sapiens GN=ZNF187 PE=1 SV=1;sp|Q16670|ZSC26_HUMAN	Zinc finger and SCAN domain-containing protein 26	ZSCAN26;ZNF187		0.15683	-0.106194		1.25241	0.620472		1.9412	0.726666		0.0451892	-0.0360298		0.900865	0.78529	22	22	21	66.3	66.3	64	39.697	0	78.341	11605000000	266	A0A087X2F1;A0A024RCN4;Q16670;Q16670-2;B4DMT1;A0A087WXM4	A0A087X2F1;A0A024RCN4;Q16670;Q16670-2;B4DMT1	25.0951	26.0164	25.217	25.3043	25.0088	25.1067	24.9442	25.0791	24.8751	24.8786	25.4061	25.014	25.0311	24.8191	25.6777	25.6523	25.0177	25.9086	25.5886
sp|O43309|ZSC12_HUMAN Zinc finger and SCAN domain-containing protein 12 OS=Homo sapiens GN=ZSCAN12 PE=1 SV=1	Zinc finger and SCAN domain-containing protein 12	ZSCAN12		0.0634303	0.0524082		0.846497	0.489063		1.08888	0.436654		0.869334	-0.4459		0.0517773	0.0483519	8	7	7	18.7	18.7	18.7	70.222	0	10.956	1248500000	29	O43309	O43309	22.6016	22.106	22.1429	22.0205	21.6515	22.0666	22.0076	21.7236	21.6085	22.2317	22.0791	21.8045	22.6033	22.5091	21.964	21.3997	21.6858	22.7378	22.5542
sp|P0CJ79|ZN888_HUMAN Zinc finger protein 888 OS=Homo sapiens GN=ZNF888 PE=3 SV=1;sp|Q9NV72-2|ZN701_HUMAN Isoform 2 of Zinc finger protein 701 OS=Homo sapiens GN=ZNF701;sp|Q9NV72|ZN701_HUMAN Zinc finger protein 701 OS=Homo sapiens GN=ZNF701 PE=2 SV=3	Zinc finger protein 888;Zinc finger protein 701	ZNF888;ZNF701		0.720545	-0.696118		0.0807251	0.125543		0.420066	0.82166		1.15382	-1.21562		0.552383	-1.14063	11	2	2	23.4	6.6	6.6	58.726	0.0018408	4.0938	481380000	24	P0CJ79;Q9NV72-2;Q9NV72	P0CJ79;Q9NV72-2;Q9NV72	19.2349	19.1894	20.6819	19.207	18.9002	20.513	20.6774	19.5285	20.6597	18.7059	20.5988	19.614	20.8033	20.6966	20.7671	19.4395	20.4056	20.7063	21.105
tr|A0A087X0M6|A0A087X0M6_HUMAN Zinc finger protein 850 OS=Homo sapiens GN=ZNF850 PE=1 SV=1;sp|A8MQ14|ZN850_HUMAN Zinc finger protein 850 OS=Homo sapiens GN=ZNF850 PE=3 SV=2	Zinc finger protein 850	ZNF850		0.974433	2.14412	+	2.25152	3.69393		0.673766	1.54981		0.164544	0.58194		0.000471644	0.000959396	4	4	3	16.4	16.4	5.1	121.88	0	8.0729	1995100000	13	A0A087X0M6;A8MQ14	A0A087X0M6;A8MQ14	18.8258	23.2604	22.9575	19.5801	22.7854	22.5997	18.2246	22.4881	18.9729	19.3336	23.2815	18.9564	20.1532	22.7357	20.3306	18.328	19.4012	19.6512	23.0879
sp|Q96IR2|ZN845_HUMAN Zinc finger protein 845 OS=Homo sapiens GN=ZNF845 PE=2 SV=3	Zinc finger protein 845	ZNF845		0.635879	0.26134	+	2.87201	1.24094		1.88861	0.979602		0.464983	-0.297612		0.19191	-0.245316	20	18	11	30.3	26.6	17.7	113.13	0	33.028	2842900000	47	Q96IR2;M0R2N3	Q96IR2	22.8412	22.9222	22.8335	23.0901	23.0908	22.8874	23.1415	22.6398	22.6823	23.1545	22.3603	22.4175	23.8571	23.0572	23.0468	22.259	22.7515	23.0944	24.4347
sp|Q6ZN06|ZN813_HUMAN Zinc finger protein 813 OS=Homo sapiens GN=ZNF813 PE=2 SV=2	Zinc finger protein 813	ZNF813		0.914104	0.257078		2.64108	0.700219		1.7428	0.443141		1.03495	-0.364011		0.0727469	-0.0629584	19	12	6	37	19.6	10.7	71.72	0	19.975	1509100000	49	Q6ZN06;E7EU70;E7ENB8;M0QZA4;E7EUL5;M0QXU3;Q7L2R6-2;Q7L2R6-3;M0R099;M0R1T0;M0R183;M0R3A5;L0R8M2;F8WAL3;M0R287;M0R0P3;A0A0A0MS71;M0R327;M0R085;C9K0H2;M0QZG9;M0QXZ2;Q3MIS6;M0R1N1;M0QYU5;M0QZ38;M0QX59;M0R2R1;M0R0C2;M0QXZ4;M0R2P3;A0A0B4J2B2;M0QZA6;M0R2I1;M0R0D9;M0R0R1;M0R367;Q09FC8-6;Q09FC8-5;Q9HCG1-2;M0QXF0;K7ERG6;F8WEN0;C9JUE3;C9J3R7;I3L137;K7ENX6;E5RGH0;E5RGC2;M0R0I7;M0R079;F8WBQ5;M0QYA4;F5H490;M0R…	Q6ZN06	22.2849	21.8543	21.9141	22.3075	22.0787	22.1032	21.7619	21.8032	21.69	22.0279	22.5739	22.078	22.8228	22.3566	22.402	21.8029	22.0934	22.2849	22.7
sp|Q8N4W9|ZN808_HUMAN Zinc finger protein 808 OS=Homo sapiens GN=ZNF808 PE=2 SV=2;sp|Q8N4W9-2|ZN808_HUMAN Isoform 2 of Zinc finger protein 808 OS=Homo sapiens GN=ZNF808	Zinc finger protein 808	ZNF808		0.517981	-0.81992	+	1.49718	1.06492		0.858417	1.88484		0.592869	-1.39552		0.0597286	-0.122307	10	9	5	12.3	12	8.1	104.82	0	13.127	911200000	35	Q8N4W9;Q8N4W9-2;Q96N58;C9J871;C9IZE3;C9JVX0;M0QZV4;M0QYZ5;M0R2W3;M0R1T1;Q6ZNG1	Q8N4W9;Q8N4W9-2	18.861	21.4319	19.0542	21.462	21.3974	18.473	21.0675	21.2816	20.9091	21.5014	20.6096	18.6737	21.7674	22.5095	21.2422	21.0204	20.8551	22.4507	22.8586
sp|Q2TB10|ZN800_HUMAN Zinc finger protein 800 OS=Homo sapiens GN=ZNF800 PE=1 SV=1;tr|A0A087WXB4|A0A087WXB4_HUMAN Zinc finger protein 800 OS=Homo sapiens GN=ZNF800 PE=1 SV=1	Zinc finger protein 800	ZNF800		0.257336	-1.00582		0.614982	2.31765		1.10265	3.32347		0.989463	-2.45122		0.288197	1.80117	29	29	29	44.7	44.7	44.7	75.235	0	323.31	11422000000	425	Q2TB10;A0A087WXB4;C9JHX9;C9K0M9;C9JLY3	Q2TB10;A0A087WXB4	17.2001	17.5219	18.9213	17.9763	19.4504	18.3664	17.9392	17.2255	22.8696	16.9783	17.6126	17.2639	19.7559	20.2087	23.1821	17.5558	19.0117	23.0194	19.2282
sp|Q6PK81-2|ZN773_HUMAN Isoform 2 of Zinc finger protein 773 OS=Homo sapiens GN=ZNF773;sp|Q6PK81|ZN773_HUMAN Zinc finger protein 773 OS=Homo sapiens GN=ZNF773 PE=2 SV=1	Zinc finger protein 773	ZNF773		0.512218	0.942351	+	1.50746	2.34585	+	1.51616	1.4035		0.859807	-0.520388		0.373427	0.692509	5	5	1	13.4	13.4	3.4	50.373	0	7.2759	832470000	27	Q6PK81-2;Q6PK81	Q6PK81-2;Q6PK81	20.6458	22.6561	19.9604	20.666	21.3881	21.4068	20.4397	21.2951	18.0298	21.3963	21.4269	20.7764	21.5821	21.4902	21.9497	18.9399	21.2016	21.3615	22.2965
sp|Q7L3S4|ZN771_HUMAN Zinc finger protein 771 OS=Homo sapiens GN=ZNF771 PE=1 SV=1	Zinc finger protein 771	ZNF771		1.11459	0.340761		1.05046	0.410274		0.118903	0.0695127		0.737548	0.269252		0.934263	0.850332	8	8	8	41	41	41	35.702	0	63.607	2985800000	85	Q7L3S4;I3L3L5;H3BRY2	Q7L3S4	23.4338	23.5971	23.3918	23.6134	23.5411	23.7503	23.0049	23.4536	23.3944	23.4413	24.1037	23.661	23.1368	23.2971	23.6631	23.0074	23.2241	23.6805	23.3327
tr|H3BS42|H3BS42_HUMAN Zinc finger protein 768 OS=Homo sapiens GN=ZNF768 PE=1 SV=2;sp|Q9H5H4|ZN768_HUMAN Zinc finger protein 768 OS=Homo sapiens GN=ZNF768 PE=1 SV=2	Zinc finger protein 768	ZNF768		0.0912896	0.0603787		0.0678422	0.0374225		0.0292381	-0.0229562		0.269122	-0.221513		0.00508626	-0.00568199	20	20	20	41.1	41.1	41.1	56.668	0	37.71	8018900000	204	H3BS42;Q9H5H4	H3BS42;Q9H5H4	24.5558	24.7434	24.8051	24.5014	24.5873	25.2611	24.4517	25.1279	25.0356	24.9747	25.213	24.9474	25.3888	24.6083	25.0172	24.4645	24.7968	24.4608	24.8222
sp|Q7L2R6|ZN765_HUMAN Zinc finger protein 765 OS=Homo sapiens GN=ZNF765 PE=1 SV=2	Zinc finger protein 765	ZNF765		-4.34294e-08	0	+	3.30945	2.37584	+	4.32507	2.94233		-4.34294e-08	0		0.391296	0.72934	13	3	2	26	9.8	7.3	61.633	0	5.9735	210120000	9	Q7L2R6;D6RF03	Q7L2R6	19.1277	18.8994	18.9846	18.1228	18.3884	17.8752	18.7992	19.0573	19.3355	18.272	20.2919	19.3267	17.3789	19.0045	18.7186	19.1178	18.2539	17.608	21.1727
sp|Q8NDX6|ZN740_HUMAN Zinc finger protein 740 OS=Homo sapiens GN=ZNF740 PE=1 SV=1	Zinc finger protein 740	ZNF740		0.146261	-0.194534		0.125751	-0.205548		0.00395213	-0.0110137		0.457573	-0.601777		0.0383011	-0.101159	2	2	2	16.1	16.1	16.1	21.857	0.0026846	3.7285	257420000	9	Q8NDX6	Q8NDX6	20.2573	19.717	17.862	18.6046	20.2273	20.1259	18.6816	20.1829	20.2362	20.2486	18.7815	19.8756	19.826	20.4242	20.513	19.8034	19.7403	20.4385	18.1504
sp|Q9Y462|ZN711_HUMAN Zinc finger protein 711 OS=Homo sapiens GN=ZNF711 PE=1 SV=2;sp|Q9Y462-3|ZN711_HUMAN Isoform 3 of Zinc finger protein 711 OS=Homo sapiens GN=ZNF711;sp|Q9Y462-2|ZN711_HUMAN Isoform 2 of Zinc finger protein 711 OS=Homo sapiens GN=ZNF711	Zinc finger protein 711	ZNF711		0.189275	0.132494		1.52973	0.68223		1.35443	0.549736		0.062081	-0.0465476		0.579684	0.354642	37	37	35	48.4	48.4	46	86.244	0	323.31	13516000000	448	Q9Y462;Q9Y462-3;Q9Y462-2	Q9Y462;Q9Y462-3;Q9Y462-2	24.9629	25.2832	25.1092	24.4588	24.9596	25.0561	24.4278	24.8064	24.9431	23.863	25.1511	24.2447	24.779	25.2244	24.6106	23.9689	24.9614	25.0462	25.3387
tr|A0A0G2JQ14|A0A0G2JQ14_HUMAN Zinc finger protein 707 OS=Homo sapiens GN=ZNF707 PE=1 SV=2;sp|Q96C28|ZN707_HUMAN Zinc finger protein 707 OS=Homo sapiens GN=ZNF707 PE=1 SV=2	Zinc finger protein 707	ZNF707		0.228611	0.123914	+	2.90305	1.60845	+	1.83048	1.48453		1.02174	-0.467354		0.227542	0.33451	8	8	8	29.4	29.4	29.4	43.087	0	11.784	683560000	31	A0A0G2JQ14;Q96C28;E9PQ20;E9PKX4;E9PP66;E9PNV7;E9PS67;E9PHZ0;E9PJ46;E9PPS7	A0A0G2JQ14;Q96C28	21.4625	21.0924	20.5765	20.4764	20.6788	20.8255	20.406	20.4133	20.2006	20.7254	20.5523	20.5786	21.4523	21.134	20.7964	20.4631	20.5164	21.2183	22.5626
sp|Q9UC06|ZNF70_HUMAN Zinc finger protein 70 OS=Homo sapiens GN=ZNF70 PE=2 SV=2	Zinc finger protein 70	ZNF70		0.827477	0.332763		1.13335	0.395517		0.154555	0.0627543		0.140176	-0.0820942		0.0406021	0.056661	8	8	8	22	22	22	50.802	0	11.537	1408000000	33	Q9UC06	Q9UC06	22.6257	22.3478	22.6324	22.6136	22.1688	22.2309	21.8388	22.1982	22.4783	22.0403	23.1231	22.2353	22.7329	22.3606	22.1661	21.6545	22.0882	21.772	22.2902
sp|Q5TEC3|ZN697_HUMAN Zinc finger protein 697 OS=Homo sapiens GN=ZNF697 PE=2 SV=2	Zinc finger protein 697	ZNF697		0.31337	0.169346	+	4.72577	2.20154	+	4.01502	2.03219		0.623639	-0.179298		0.423257	0.326045	23	23	21	52.3	52.3	50.3	60.461	0	165.43	7085400000	175	Q5TEC3	Q5TEC3	23.6879	23.8378	24.0252	23.5876	23.539	23.939	23.2626	23.7025	23.6419	23.5861	23.7858	23.5764	23.8153	23.9153	23.873	22.9296	23.6497	23.929	25.7417
sp|Q9H7X3|ZN696_HUMAN Zinc finger protein 696 OS=Homo sapiens GN=ZNF696 PE=2 SV=2;tr|E5RG39|E5RG39_HUMAN Zinc finger protein 696 (Fragment) OS=Homo sapiens GN=ZNF696 PE=1 SV=1	Zinc finger protein 696	ZNF696		1.07275	0.393848		1.16004	0.486558		0.128186	0.0927092		0.675225	0.218393		0.295106	0.261073	10	10	10	38.2	38.2	38.2	40.575	0	20.924	1541100000	80	Q9H7X3;E5RG39;E5RFI7;E5RJV3	Q9H7X3;E5RG39	22.5427	22.2853	22.1116	22.6926	22.2733	22.7027	21.9463	22.363	21.9196	22.3432	22.6584	22.4096	22.4163	22.2909	22.3063	21.876	22.2892	22.58	22.2031
tr|Q5VV50|Q5VV50_HUMAN Zinc finger protein 691 OS=Homo sapiens GN=ZNF691 PE=1 SV=1;sp|Q5VV52-2|ZN691_HUMAN Isoform 2 of Zinc finger protein 691 OS=Homo sapiens GN=ZNF691;sp|Q5VV52-3|ZN691_HUMAN Isoform 3 of Zinc finger protein 691 OS=Homo sapiens GN=ZNF691	Zinc finger protein 691	ZNF691		0.0347756	0.0307032		0.189692	0.142231		0.198102	0.111528		0.143334	-0.0684223		0.49003	0.477942	11	11	11	46.1	46.1	46.1	34.653	0	31.288	3728600000	146	Q5VV50;Q5VV52-2;Q5VV52-3;A0A0A0MRR1;Q5VV52;Q5VV51	Q5VV50;Q5VV52-2;Q5VV52-3;A0A0A0MRR1;Q5VV52	23.7683	24.0554	23.9284	23.8034	23.3621	23.9418	22.9855	23.8572	23.9772	23.6843	24.2432	23.5861	23.7141	23.7962	23.8023	23.1473	24.0419	24.0214	23.5591
sp|Q8N1G0|ZN687_HUMAN Zinc finger protein 687 OS=Homo sapiens GN=ZNF687 PE=1 SV=1;sp|Q8N1G0-2|ZN687_HUMAN Isoform 2 of Zinc finger protein 687 OS=Homo sapiens GN=ZNF687;tr|H0Y5I5|H0Y5I5_HUMAN Zinc finger protein 687 (Fragment) OS=Homo sapiens GN=ZNF687 PE=	Zinc finger protein 687	ZNF687		0.59339	0.424853		0.57064	0.572675		0.0696849	0.147823		0.0584792	0.072801		0.464289	-1.31804	43	43	42	57.8	57.8	57.1	129.53	0	323.31	76249000000	1009	Q8N1G0;Q8N1G0-2;H0Y5I5;F8WCX2;A6PVV7;A2A3Q2	Q8N1G0;Q8N1G0-2;H0Y5I5	16.7615	17.0708	19.9371	16.9957	17.8274	16.5152	16.4094	16.4996	16.7605	16.5878	17.5221	18.9125	16.9477	17.4173	16.7547	16.3837	16.6444	17.4296	16.913
sp|Q96K58|ZN668_HUMAN Zinc finger protein 668 OS=Homo sapiens GN=ZNF668 PE=1 SV=3;sp|Q96K58-2|ZN668_HUMAN Isoform 2 of Zinc finger protein 668 OS=Homo sapiens GN=ZNF668	Zinc finger protein 668	ZNF668		0.461809	-0.812142		0.592335	0.955257		0.925776	1.7674		1.56752	-2.30735		0.304903	-0.486139	10	10	10	18.1	18.1	18.1	67.889	0	12.021	720600000	20	Q96K58;Q96K58-2;C9JCJ0;C9JG35;C9J092	Q96K58;Q96K58-2	21.4199	18.1538	21.1937	20.1247	17.7896	18.9027	19.0276	19.0212	19.1312	17.3286	21.3473	21.1039	21.3497	21.2465	21.1429	20.9071	18.9664	21.4534	21.2939
sp|Q8N3J9|ZN664_HUMAN Zinc finger protein 664 OS=Homo sapiens GN=ZNF664 PE=2 SV=1	Zinc finger protein 664	ZNF664		0.245317	0.132177		2.35006	0.840157		1.66593	0.70798		0.236204	-0.132081		0.540998	0.561185	8	8	7	41.8	41.8	36	30.283	0	22.009	3114700000	69	Q8N3J9	Q8N3J9	23.2228	24.015	23.2694	22.9468	23.5062	23.3221	23.1167	23.2228	23.1418	22.8028	23.6341	23.0283	23.4565	23.6034	23.1113	22.5322	23.2349	23.5086	23.7684
sp|Q5TYW1|ZN658_HUMAN Zinc finger protein 658 OS=Homo sapiens GN=ZNF658 PE=2 SV=2;sp|Q4V348|Z658B_HUMAN Zinc finger protein 658B OS=Homo sapiens GN=ZNF658B PE=2 SV=1	Zinc finger protein 658;Zinc finger protein 658B	ZNF658;ZNF658B		0.210435	-0.995571	+	2.02906	6.72385	+	5.72217	7.71942		0.226596	-1.43388		0.645353	3.38755	12	8	3	16.1	11.5	4.7	122.27	0	9.6333	30647000000	21	Q5TYW1;Q4V348;A0A087WVA2;Q5TYW1-2;A0A087X186;P0CG00;Q9Y2H8	Q5TYW1;Q4V348	26.3056	19.152	18.4897	19.7207	19.1272	19.3764	18.8913	26.8439	19.3666	19.3252	27.2198	25.3916	25.7801	18.298	18.4479	19.474	18.665	19.1813	27.0132
sp|Q8N720|ZN655_HUMAN Zinc finger protein 655 OS=Homo sapiens GN=ZNF655 PE=1 SV=3;sp|Q8N720-3|ZN655_HUMAN Isoform 3 of Zinc finger protein 655 OS=Homo sapiens GN=ZNF655	Zinc finger protein 655	ZNF655		0.545413	-0.341659		0.734711	0.178523		0.516088	0.520182		0.01939	0.0353915		0.0825184	-0.178055	6	5	5	13.2	11.4	11.4	57.406	0.00096293	4.7778	463120000	9	Q8N720;Q8N720-3;C9JS03	Q8N720;Q8N720-3	20.7573	18.6555	20.7837	20.7134	19.4047	20.6553	20.5499	20.5295	20.7729	20.7571	20.8873	20.5518	20.6508	19.358	20.6584	20.3896	20.5514	20.8034	20.5609
sp|Q9Y2D9|ZN652_HUMAN Zinc finger protein 652 OS=Homo sapiens GN=ZNF652 PE=1 SV=3	Zinc finger protein 652	ZNF652		0.0693811	0.0443662		0.161199	-0.090601		0.290867	-0.134967		0.816827	-0.351002		0.210099	-0.132406	32	32	7	50.8	50.8	14	69.743	0	88.107	10388000000	344	Q9Y2D9;D6RDG5;Q9UFB7-2;Q9UFB7	Q9Y2D9	25.1337	25.2129	24.886	24.5669	25.0172	25.0419	24.6604	24.9699	24.6982	24.763	25.6169	24.9043	25.1631	25.4683	25.0476	24.3669	25.3871	24.9032	24.8714
sp|O15015|ZN646_HUMAN Zinc finger protein 646 OS=Homo sapiens GN=ZNF646 PE=1 SV=1;sp|O15015-2|ZN646_HUMAN Isoform 2 of Zinc finger protein 646 OS=Homo sapiens GN=ZNF646	Zinc finger protein 646	ZNF646		1.70594	-0.937478	+	2.21769	1.10972	+	3.02498	2.0472		0.928936	-1.26661		0.377768	0.26148	51	51	51	41.6	41.6	41.6	200.76	0	323.31	13980000000	604	O15015;O15015-2;C9J3L0;H3BSD0	O15015;O15015-2	24.2057	23.4649	23.9782	22.3372	21.8136	22.5238	22.886	22.9202	23.1446	22.9293	23.407	22.548	24.0483	24.1352	22.291	22.6155	23.5211	23.8866	24.2687
sp|Q9H582|ZN644_HUMAN Zinc finger protein 644 OS=Homo sapiens GN=ZNF644 PE=1 SV=2;sp|Q9H582-2|ZN644_HUMAN Isoform 2 of Zinc finger protein 644 OS=Homo sapiens GN=ZNF644	Zinc finger protein 644	ZNF644		0.832595	0.95836	+	1.96232	2.24431		0.629812	1.28595		0.259344	-0.472546		0.185772	-0.38228	64	64	64	63.6	63.6	63.6	149.56	0	323.31	21890000000	970	Q9H582;Q9H582-2;A0A087WZL9;Q9H582-3	Q9H582;Q9H582-2	22.9202	20.8232	20.9868	21.5844	23.1663	23.4118	21.3519	21.1065	21.5525	21.7522	23.964	23.2533	22.6456	22.8587	24.0759	21.3376	23.1602	22.0662	24.8815
sp|Q9UEG4|ZN629_HUMAN Zinc finger protein 629 OS=Homo sapiens GN=ZNF629 PE=1 SV=2	Zinc finger protein 629	ZNF629		0.128757	-0.766044		0.134399	0.785316		0.235892	1.55136		0.792751	-3.22494		0.0702891	-0.41632	22	22	22	41.3	41.3	41.3	96.619	0	72.137	2572700000	106	Q9UEG4	Q9UEG4	23.4419	23.6089	23.6704	17.2718	19.5723	23.6709	18.273	23.6973	17.9787	19.2607	23.7209	23.6131	23.5885	23.5291	23.0723	17.9243	23.882	23.8711	23.6821
sp|O15014|ZN609_HUMAN Zinc finger protein 609 OS=Homo sapiens GN=ZNF609 PE=1 SV=2	Zinc finger protein 609	ZNF609		0.155904	0.0726204		0.00555447	-0.00275548		0.243495	-0.0753759		0.100348	-0.0382169		0.438385	0.10118	54	54	53	43.5	43.5	43.5	151.19	0	323.31	25720000000	676	O15014;E7ERY8	O15014	26.633	26.5638	26.5572	26.7187	26.4614	26.3361	26.1664	26.6119	26.2785	26.2637	27.0092	26.8333	26.6482	26.3922	26.5905	26.1325	26.7839	26.6234	26.4826
sp|Q9ULD9|ZN608_HUMAN Zinc finger protein 608 OS=Homo sapiens GN=ZNF608 PE=1 SV=4;sp|Q9ULD9-2|ZN608_HUMAN Isoform 2 of Zinc finger protein 608 OS=Homo sapiens GN=ZNF608	Zinc finger protein 608	ZNF608		0.245256	0.187531		0.0819032	0.0669368		0.205449	-0.120594		0.348777	-0.170361		0.00305706	0.00184123	37	36	36	39.4	39.4	39.4	162.21	0	154.45	9933900000	326	Q9ULD9;Q9ULD9-2;A0A0C4DGB8;B3KPE6;A2RRB2	Q9ULD9;Q9ULD9-2	25.1013	24.9799	24.6422	25.1982	25.4438	24.7809	24.6322	25.0334	24.9748	24.6295	25.8443	25.3356	25.3049	25.4189	25.2102	24.2526	25.6647	25.1629	24.8069
sp|Q96LX8|ZN597_HUMAN Zinc finger protein 597 OS=Homo sapiens GN=ZNF597 PE=2 SV=1	Zinc finger protein 597	ZNF597		0.145591	-0.402933		0.473925	0.806062		0.478332	1.209		0.248006	1.03185		0.582371	1.16696	7	7	7	24.5	24.5	24.5	48.076	0	19.303	1426600000	77	Q96LX8	Q96LX8	18.5317	19.6738	17.649	22.3834	22.2949	19.0488	22.0342	22.2639	22.0828	22.6686	22.4615	22.2352	18.1234	22.3759	20.1322	21.5476	19.118	22.8252	22.4961
tr|M0QY62|M0QY62_HUMAN Zinc finger protein 587B OS=Homo sapiens GN=ZNF587B PE=1 SV=1;sp|E7ETH6|Z587B_HUMAN Zinc finger protein 587B OS=Homo sapiens GN=ZNF587B PE=1 SV=1	Zinc finger protein 587B	ZNF587B		0.107155	0.0976817		1.65626	0.958956		1.11376	0.861274		0.461196	-0.450382		0.335616	0.530903	9	9	3	22	22	5.8	72.202	0	13.125	1308600000	37	M0QY62;E7ETH6;M0R1N2	M0QY62;E7ETH6	21.8549	21.7181	21.6918	22.3926	21.59	21.5552	21.5539	21.9594	21.7083	22.4047	22.6165	21.67	22.9338	21.9103	22.045	21.6709	21.0701	22.5271	23.1839
sp|Q9P0T4|ZN581_HUMAN Zinc finger protein 581 OS=Homo sapiens GN=ZNF581 PE=1 SV=1;tr|K7EM32|K7EM32_HUMAN Zinc finger protein 581 (Fragment) OS=Homo sapiens GN=ZNF581 PE=1 SV=7	Zinc finger protein 581	ZNF581		0.23139	0.288097		0.58922	0.632706		0.803106	0.344608		0.547423	-0.234921		0.406268	1.10671	4	4	4	23.9	23.9	23.9	22.01	0	5.7922	557520000	23	Q9P0T4;K7EM32	Q9P0T4;K7EM32	21.2842	21.1764	21.0409	20.9883	20.6333	20.8834	20.8114	20.7919	20.9666	21.3706	21.156	20.6146	21.3818	20.9569	20.8709	20.594	18.8895	21.2279	20.8718
tr|A0A0C4DFM2|A0A0C4DFM2_HUMAN HCG1643764, isoform CRA_b OS=Homo sapiens GN=ZNF574 PE=1 SV=1;sp|Q6ZN55|ZN574_HUMAN Zinc finger protein 574 OS=Homo sapiens GN=ZNF574 PE=1 SV=2;sp|Q6ZN55-2|ZN574_HUMAN Isoform 2 of Zinc finger protein 574 OS=Homo sapiens GN=Z	Zinc finger protein 574	ZNF574		0.96099	0.322425		1.51904	0.493105		0.620792	0.17068		0.463489	-0.241389		0.426376	0.189346	11	11	11	13.7	13.7	13.7	108.7	0	21.908	1481700000	56	A0A0C4DFM2;Q6ZN55;Q6ZN55-2;A0A087WUK5;M0R133	A0A0C4DFM2;Q6ZN55;Q6ZN55-2	22.0604	22.1696	21.9384	22.1537	22.3798	22.351	22.2133	21.5602	21.9835	22.4247	22.4252	21.8459	22.9419	22.4493	22.2174	21.8368	22.3574	21.8832	22.5747
tr|B4DRR6|B4DRR6_HUMAN Zinc finger protein 566 OS=Homo sapiens GN=ZNF566 PE=1 SV=1;sp|Q969W8|ZN566_HUMAN Zinc finger protein 566 OS=Homo sapiens GN=ZNF566 PE=2 SV=1;sp|Q969W8-2|ZN566_HUMAN Isoform 2 of Zinc finger protein 566 OS=Homo sapiens GN=ZNF566	Zinc finger protein 566	ZNF566		0.59772	1.00991		0.771541	1.24998		0.495903	0.240076		0.575783	0.169614		0.506953	1.90139	7	7	7	37.3	37.3	37.3	36.866	0	10.272	1638400000	17	B4DRR6;Q969W8;Q969W8-2;C9J6X1;K7EQC1;C9J2D3;Q14585	B4DRR6;Q969W8;Q969W8-2	22.4703	22.4198	21.9238	22.4329	22.7175	22.7831	22.2128	22.1167	18.8912	22.757	22.5933	18.678	22.5012	22.3335	22.59	21.9699	22.3025	22.3145	22.5385
tr|M0R2M4|M0R2M4_HUMAN Zinc finger protein 551 (Fragment) OS=Homo sapiens GN=ZNF551 PE=1 SV=1;sp|Q7Z340-2|ZN551_HUMAN Isoform 2 of Zinc finger protein 551 OS=Homo sapiens GN=ZNF551;sp|Q7Z340|ZN551_HUMAN Zinc finger protein 551 OS=Homo sapiens GN=ZNF551 PE=	Zinc finger protein 551	ZNF551		0.367352	0.390639	+	1.69071	1.67212		1.12832	1.28148		0.433545	0.331511		0.436893	0.920331	5	4	4	10.8	8.1	8.1	64.655	0.0013895	4.2085	141120000	6	M0R2M4;Q7Z340-2;Q7Z340;Q7Z340-3	M0R2M4;Q7Z340-2;Q7Z340	19.5336	17.8451	19.2103	19.2361	18.9763	19.5683	18.523	18.7869	19.5855	18.9543	19.3277	19.0128	19.382	18.4203	18.9838	18.9346	19.7315	17.6562	21.5534
sp|Q9HCE3|ZN532_HUMAN Zinc finger protein 532 OS=Homo sapiens GN=ZNF532 PE=1 SV=2	Zinc finger protein 532	ZNF532		0.102458	0.0778596		0.111216	-0.0957181		0.272442	-0.173578		0.671598	-0.315751		1.29367	-0.69253	33	32	32	38.7	38	38	141.69	0	315.76	5767300000	339	Q9HCE3;K7EIU3;K7EQW7;K7ELB7;K7EKV7;K7EJM2;K7EP49;K7EL14;K7EPI7;K7EQN0;K7ES47;K7EMF9;K7ER18;K7EN67;K7ELQ2	Q9HCE3	23.8615	23.1068	22.5058	23.6074	23.4239	23.3822	23.7976	23.3511	23.3281	22.6808	24.1524	22.1955	23.8687	24.0884	23.4037	22.6959	24.0071	23.18	23.6503
tr|J3KR51|J3KR51_HUMAN HCG1787564 OS=Homo sapiens GN=ZNF525 PE=1 SV=1;tr|J3KR62|J3KR62_HUMAN Zinc finger protein 525 OS=Homo sapiens GN=ZNF525 PE=1 SV=1		ZNF525		0.0863145	0.119764		0.81517	0.79242		1.62006	0.672656		0.788647	0.398749		0.103725	0.130681	17	7	5	36.7	20	14.4	56.029	0	15.252	1956000000	38	J3KR51;J3KR62;Q8N782;Q8N8H1	J3KR51;J3KR62	22.2447	22.3916	22.4998	22.9797	22.9049	22.4113	22.373	24.28	22.2977	23.7113	22.6203	22.3207	22.1432	22.6531	22.3035	22.0888	22.1763	22.6574	23.3215
sp|Q6AHZ1|Z518A_HUMAN Zinc finger protein 518A OS=Homo sapiens GN=ZNF518A PE=1 SV=2;sp|Q6AHZ1-2|Z518A_HUMAN Isoform 2 of Zinc finger protein 518A OS=Homo sapiens GN=ZNF518A	Zinc finger protein 518A	ZNF518A		0.204352	0.0846402	+	6.55913	3.57676	+	3.74046	3.49212		0.0671196	-0.131871		0.0767902	0.0555	56	56	56	53.3	53.3	53.3	166.78	0	323.31	14170000000	748	Q6AHZ1;Q6AHZ1-2;A0A087WWK1	Q6AHZ1;Q6AHZ1-2	19.7209	22.9316	19.806	20.6214	20.5627	21.0625	21.0545	20.6739	20.516	20.014	20.5467	19.1929	21.2591	21.7994	19.5837	20.7368	20.5313	20.4729	24.5594
tr|G3XAG1|G3XAG1_HUMAN Zinc finger protein 512 OS=Homo sapiens GN=ZNF512 PE=1 SV=1;sp|Q96ME7-3|ZN512_HUMAN Isoform 3 of Zinc finger protein 512 OS=Homo sapiens GN=ZNF512;sp|Q96ME7|ZN512_HUMAN Zinc finger protein 512 OS=Homo sapiens GN=ZNF512 PE=1 SV=2;sp|Q	Zinc finger protein 512	ZNF512		0.344463	0.238739		1.54941	0.910767		0.824351	0.672028		1.46486	-1.28253		1.05205	-0.767935	12	12	12	30.2	30.2	30.2	64.594	0	18.761	1168500000	57	G3XAG1;Q96ME7-3;Q96ME7;Q96ME7-2	G3XAG1;Q96ME7-3;Q96ME7;Q96ME7-2	21.2032	21.6473	21.2861	20.9668	21.6529	21.6076	20.9804	20.8433	21.4087	20.9694	21.6456	21.4993	22.8088	23.2142	22.0521	20.7278	21.1373	21.9249	21.657
sp|Q8TBZ5|ZN502_HUMAN Zinc finger protein 502 OS=Homo sapiens GN=ZNF502 PE=1 SV=1;tr|C9JLT3|C9JLT3_HUMAN Zinc finger protein 502 (Fragment) OS=Homo sapiens GN=ZNF502 PE=4 SV=1	Zinc finger protein 502	ZNF502		0.28805	0.194582		1.44418	0.704761		0.669933	0.51018		0.12211	-0.103865		0.654155	0.370151	4	4	3	8.5	8.5	6.6	62.919	0.00048733	4.9932	374240000	27	Q8TBZ5;C9JLT3;Q96CX3-2	Q8TBZ5;C9JLT3	18.9927	18.0449	20.424	20.8478	19.9526	20.4703	19.9669	20.2886	20.53	20.6849	20.8832	20.534	20.3371	20.377	20.8682	19.6816	20.1694	20.7374	20.9267
sp|Q8NCK3|ZN485_HUMAN Zinc finger protein 485 OS=Homo sapiens GN=ZNF485 PE=2 SV=1;sp|Q8NCK3-2|ZN485_HUMAN Isoform 2 of Zinc finger protein 485 OS=Homo sapiens GN=ZNF485	Zinc finger protein 485	ZNF485		1.12425	0.182957		1.83174	0.680463		0.667356	0.497506		0.404582	0.526861		0.438578	0.340007	6	4	4	14.1	10.7	10.7	50.28	0	7.8341	392230000	14	Q8NCK3;Q8NCK3-2;C9JV60	Q8NCK3;Q8NCK3-2	19.3468	18.1149	18.1739	20.8992	20.561	20.5325	20.4761	20.5316	20.5895	20.7237	19.5645	20.4482	20.7754	19.0652	20.5716	20.4378	20.4581	20.3948	21.7943
tr|F8WEC7|F8WEC7_HUMAN Zinc finger protein 473 OS=Homo sapiens GN=ZNF473 PE=4 SV=1;sp|Q8WTR7|ZN473_HUMAN Zinc finger protein 473 OS=Homo sapiens GN=ZNF473 PE=1 SV=1	Zinc finger protein 473	ZNF473		0.685668	0.867187	+	2.2657	2.2783	+	1.70823	1.41112	+	1.59677	1.33183		0.0219914	-0.0303771	12	12	12	18.3	18.3	18.3	98.861	0	13.351	540950000	20	F8WEC7;Q8WTR7;Q96SK3-2;Q96SK3-3;Q96SK3	F8WEC7;Q8WTR7	19.3255	17.865	19.0934	20.8367	19.7467	20.876	19.1984	19.4036	19.6336	20.1302	18.8862	19.2579	19.0426	19.074	19.3474	19.9337	18.3184	21.2281	21.9909
sp|Q5VIY5|ZN468_HUMAN Zinc finger protein 468 OS=Homo sapiens GN=ZNF468 PE=2 SV=1;tr|M0QYE7|M0QYE7_HUMAN Zinc finger protein 468 (Fragment) OS=Homo sapiens GN=ZNF468 PE=1 SV=1;sp|Q5VIY5-2|ZN468_HUMAN Isoform 2 of Zinc finger protein 468 OS=Homo sapiens GN=	Zinc finger protein 468	ZNF468		0.225066	0.253213	+	2.3439	1.74327	+	1.4305	1.49006		0.721526	0.844477		0.0757112	0.214485	14	3	3	29.7	10.3	10.3	60.572	0	7.7164	204590000	4	Q5VIY5;M0QYE7;Q5VIY5-2	Q5VIY5;M0QYE7;Q5VIY5-2	19.1794	18.5814	19.1591	19.5017	18.4005	19.61	19.956	18.504	18.6721	20.1284	17.9477	19.156	17.7971	19.0404	18.1411	18.3919	19.4444	18.5366	21.1623
sp|Q7Z7K2|ZN467_HUMAN Zinc finger protein 467 OS=Homo sapiens GN=ZNF467 PE=2 SV=1	Zinc finger protein 467	ZNF467		0.215004	0.0766716		1.03549	0.25178		0.558004	0.175109		0.814715	-0.243159		0.43963	0.141088	18	18	18	42.9	42.9	42.9	65.124	0	55.231	3426900000	108	Q7Z7K2;C9JAX3	Q7Z7K2	23.805	23.313	23.079	23.1896	23.0244	22.7788	22.6609	22.8272	23.0079	22.8741	23.7338	23.1225	23.3798	23.1647	23.1778	22.7606	23.1643	23.1046	23.3073
sp|Q96JM2-3|ZN462_HUMAN Isoform 3 of Zinc finger protein 462 OS=Homo sapiens GN=ZNF462;sp|Q96JM2|ZN462_HUMAN Zinc finger protein 462 OS=Homo sapiens GN=ZNF462 PE=1 SV=3;tr|H3BLX4|H3BLX4_HUMAN Zinc finger protein 462 (Fragment) OS=Homo sapiens GN=ZNF462 PE=	Zinc finger protein 462	ZNF462		0.146059	-0.165351		0.498765	0.72387		0.383853	0.889221		0.32294	-1.73339		0.130298	0.322098	76	76	76	46.4	46.4	46.4	291.11	0	323.31	32559000000	1447	Q96JM2-3;Q96JM2;H3BLX4;Q96JM2-2;H0Y6H9	Q96JM2-3;Q96JM2;H3BLX4;Q96JM2-2	17.7784	19.1975	18.0219	18.6426	18.9798	17.6181	18.8375	19.4011	17.7179	17.6614	15.8709	18.5216	17.8701	18.0962	24.4744	18.3237	18.3976	18.7954	21.0705
sp|Q14592-2|ZN460_HUMAN Isoform 2 of Zinc finger protein 460 OS=Homo sapiens GN=ZNF460;sp|Q14592|ZN460_HUMAN Zinc finger protein 460 OS=Homo sapiens GN=ZNF460 PE=1 SV=2	Zinc finger protein 460	ZNF460		0.151233	0.131322	+	3.12031	1.87889	+	3.64812	1.74757		0.408865	-0.280542	+	1.65289	1.48866	17	17	13	38.2	38.2	33	59.063	0	76.433	3508900000	117	Q14592-2;Q14592;P16415-2;P16415	Q14592-2;Q14592	22.5243	22.1576	21.8976	21.9492	22.3217	22.164	21.7989	22.8236	21.947	22.2887	23.0691	21.9539	22.9666	22.1635	22.1465	21.9401	21.2044	22.368	23.7204
sp|Q9Y4E5-2|ZN451_HUMAN Isoform 2 of E3 SUMO-protein ligase ZNF451 OS=Homo sapiens GN=ZNF451;sp|Q9Y4E5|ZN451_HUMAN E3 SUMO-protein ligase ZNF451 OS=Homo sapiens GN=ZNF451 PE=1 SV=2;tr|E9PH99|E9PH99_HUMAN E3 SUMO-protein ligase ZNF451 OS=Homo sapiens GN=ZNF	Zinc finger protein 451	ZNF451		1.28514	2.13385	+	4.32383	8.03409	+	3.92432	5.90024		0.451393	0.486539	+	3.12521	2.59722	89	89	89	80.5	80.5	80.5	115.77	0	323.31	80139000000	1440	Q9Y4E5-2;Q9Y4E5;E9PH99;D6RIA1;D6RAV4	Q9Y4E5-2;Q9Y4E5;E9PH99	20.7365	19.2938	21.0404	22.035	23.0537	22.412	20.4143	20.0421	20.285	19.0392	18.8054	18.2442	21.3309	22.1784	22.5319	18.0487	22.7163	20.6919	27.9761
sp|Q9Y4E5-4|ZN451_HUMAN Isoform 3 of E3 SUMO-protein ligase ZNF451 OS=Homo sapiens GN=ZNF451	Zinc finger protein 451	ZNF451		0.652529	-0.30532	+	4.17052	2.87001	+	2.25308	3.17533		0.77199	-0.719685		0.229533	-1.26243	22	22	22	57.2	57.2	57.2	63.02	0	323.31	21822000000	444	Q9Y4E5-4;D6RAS1	Q9Y4E5-4	18.7773	19.0152	20.9659	19.0219	18.0439	18.1617	18.673	18.6469	18.8456	18.9564	18.186	18.4697	19.7253	18.7941	18.8672	18.7485	18.4295	18.9436	21.0754
sp|Q9C0F3|ZN436_HUMAN Zinc finger protein 436 OS=Homo sapiens GN=ZNF436 PE=1 SV=2	Zinc finger protein 436	ZNF436		0.422112	0.301049	+	1.77957	1.03181		2.3641	0.730763		0.168163	0.0176989		0.585861	0.47418	7	5	5	19.8	14.7	14.7	54.276	0.00095694	4.6582	623340000	11	Q9C0F3	Q9C0F3	21.1809	21.3314	21.0383	21.0428	21.1304	21.0765	21.0068	20.8358	21.2704	18.4885	21.6838	21.0929	21.0307	21.0397	21.1262	20.7174	19.7646	21.098	21.7058
sp|Q8TAQ5|ZN420_HUMAN Zinc finger protein 420 OS=Homo sapiens GN=ZNF420 PE=1 SV=1;sp|Q8TAQ5-2|ZN420_HUMAN Isoform 2 of Zinc finger protein 420 OS=Homo sapiens GN=ZNF420	Zinc finger protein 420	ZNF420		0.190739	0.188492		0.166638	0.179058		0.0118905	-0.00943375		0.212676	0.118522		0.230303	0.291199	15	14	13	30.4	26	24	80.246	0	32.762	2644400000	96	Q8TAQ5;Q8TAQ5-2;K7ERS3;K7EQC9;Q9H7R0-2;Q9H7R0	Q8TAQ5;Q8TAQ5-2	22.6533	23.1334	22.9293	22.7601	22.9794	23.0776	22.0228	23.2261	22.9438	22.0688	23.1031	22.6123	22.5693	23.2041	22.6882	21.8413	23.2222	23.2471	22.4406
tr|M0R230|M0R230_HUMAN Zinc finger protein 417 OS=Homo sapiens GN=ZNF417 PE=1 SV=1;sp|Q8TAU3|ZN417_HUMAN Zinc finger protein 417 OS=Homo sapiens GN=ZNF417 PE=1 SV=2;sp|Q8TAU3-2|ZN417_HUMAN Isoform 2 of Zinc finger protein 417 OS=Homo sapiens GN=ZNF417	Zinc finger protein 417	ZNF417		0.0084322	0.00623004	+	2.56465	1.27737	+	2.27042	1.27114		2.33432	-0.544417		0.688482	0.961747	8	6	1	16	12.9	1.7	65.604	0	9.6639	1029200000	26	M0R230;Q8TAU3;Q8TAU3-2;M0QXF5;M0R2A6;M0R082	M0R230;Q8TAU3;Q8TAU3-2	21.3936	21.676	20.6054	21.3711	21.6265	21.5879	21.4689	21.6384	21.3986	20.6034	21.1833	21.4147	22.0094	22.1769	22.0324	21.1269	21.2302	22.2705	23.0852
sp|Q9C0G0-2|ZN407_HUMAN Isoform 2 of Zinc finger protein 407 OS=Homo sapiens GN=ZNF407;sp|Q9C0G0|ZN407_HUMAN Zinc finger protein 407 OS=Homo sapiens GN=ZNF407 PE=1 SV=2;sp|Q9C0G0-3|ZN407_HUMAN Isoform 3 of Zinc finger protein 407 OS=Homo sapiens GN=ZNF407	Zinc finger protein 407	ZNF407		0.652067	0.470832		0.0042696	-0.00743612		0.261569	-0.478268		0.445547	-0.132312		0.0318134	-0.0850983	3	3	3	2.6	2.6	2.6	202.42	0	5.6454	162180000	7	Q9C0G0-2;Q9C0G0;Q9C0G0-3;A0A087WYH1;A0A087WV78	Q9C0G0-2;Q9C0G0;Q9C0G0-3	19.6088	17.9938	17.3967	19.6763	19.3269	19.4414	19.3686	17.894	19.3746	18.3591	18.2886	18.6402	19.7521	19.598	19.4915	19.2493	18.872	19.3057	20.137
sp|Q8TF68|ZN384_HUMAN Zinc finger protein 384 OS=Homo sapiens GN=ZNF384 PE=1 SV=2;sp|Q8TF68-3|ZN384_HUMAN Isoform 3 of Zinc finger protein 384 OS=Homo sapiens GN=ZNF384;sp|Q8TF68-2|ZN384_HUMAN Isoform 2 of Zinc finger protein 384 OS=Homo sapiens GN=ZNF384;	Zinc finger protein 384	ZNF384		0.0980067	0.0746927		0.539847	0.315209		1.02072	0.240517		0.925783	-0.278094		0.337636	-0.224265	28	28	25	46.1	46.1	44.4	63.218	0	232.66	21100000000	476	Q8TF68;Q8TF68-3;Q8TF68-2;E9PHB3;F5H8L7;F5H105;R4GMR4;F5H0D6;F5H3Z9;F5GYZ1;F5H6N8	Q8TF68;Q8TF68-3;Q8TF68-2;E9PHB3	26.6794	26.7351	26.4914	26.4345	26.1271	26.1332	25.6085	26.5586	26.3765	26.5579	26.965	26.1004	26.6963	26.4621	26.3706	25.5727	26.5866	26.2386	26.5045
sp|Q5T0B9|ZN362_HUMAN Zinc finger protein 362 OS=Homo sapiens GN=ZNF362 PE=1 SV=1	Zinc finger protein 362	ZNF362		0.950377	-0.801577		0.726525	-0.879618		0.0302636	-0.0780411		0.458204	-0.763729		0.0894671	0.229163	8	5	5	26.9	21.4	21.4	45.814	0	8.8267	261020000	15	Q5T0B9;F5H055	Q5T0B9	19.1107	19.9683	19.8986	18.4549	19.8994	18.9363	19.3335	20.0661	20.231	18.5363	20.3987	20.1898	19.7257	20.9267	18.9294	19.0649	20.5566	20.1386	17.5288
tr|A0A0A0MRS1|A0A0A0MRS1_HUMAN Zinc finger protein 33A OS=Homo sapiens GN=ZNF33A PE=1 SV=1;tr|A0A0A0MR11|A0A0A0MR11_HUMAN Zinc finger protein 33A OS=Homo sapiens GN=ZNF33A PE=1 SV=1;sp|Q06730|ZN33A_HUMAN Zinc finger protein 33A OS=Homo sapiens GN=ZNF33A PE	Zinc finger protein 33A;Zinc finger protein 33B	ZNF33A;ZNF33B		1.76328	0.727711	+	3.23916	2.28319	+	1.51341	1.55548		0.258184	-0.412474		1.11335	1.35515	8	5	5	14.9	11.4	11.4	81.158	0.00049116	5.2498	331200000	9	A0A0A0MRS1;A0A0A0MR11;Q06730;Q06730-2;Q06730-3;A0A087WXT3;Q06732	A0A0A0MRS1;A0A0A0MR11;Q06730;Q06730-2;Q06730-3;A0A087WXT3;Q06732	19.5871	19.3912	19.3476	19.1603	19.3497	19.1365	18.0929	18.0714	18.5095	19.4728	20.4325	18.9564	19.248	18.7735	20.8623	18.6167	19.1165	18.5196	20.1388
sp|Q86UD4|ZN329_HUMAN Zinc finger protein 329 OS=Homo sapiens GN=ZNF329 PE=1 SV=2	Zinc finger protein 329	ZNF329		0.845029	0.834036		0.250239	0.434049		0.164312	-0.399987		0.255765	0.693031		0.200436	0.68792	4	3	3	10	7.2	7.2	61.725	0.00048286	4.8271	420120000	14	Q86UD4;Q8N988;Q8N988-2	Q86UD4	21.3193	20.9823	20.9284	20.2421	21.434	21.07	21.0597	19.3709	19.0087	21.3495	19.6794	20.4658	21.7229	20.6627	18.2814	20.3311	20.3352	20.3824	21.5017
sp|Q6U7Q0|ZN322_HUMAN Zinc finger protein 322 OS=Homo sapiens GN=ZNF322 PE=1 SV=2	Zinc finger protein 322	ZNF322		0.539475	-0.654535		1.34052	0.743823		0.877083	1.39836		0.147158	-0.371211		0.0392502	0.0235348	2	2	2	6.5	6.5	6.5	46.94	0.0067114	2.9299	205810000	13	Q6U7Q0	Q6U7Q0	19.6355	19.8491	18.0768	19.8289	17.4572	19.473	18.6463	20.0065	19.8568	17.2829	18.9528	18.7528	18.1477	20.0221	19.703	19.4445	19.5492	19.9424	20.1668
tr|A0A0U1RQK1|A0A0U1RQK1_HUMAN Uncharacterized protein (Fragment) OS=Homo sapiens PE=4 SV=1;sp|A2RRD8|ZN320_HUMAN Zinc finger protein 320 OS=Homo sapiens GN=ZNF320 PE=1 SV=1;tr|M0R2L4|M0R2L4_HUMAN Zinc finger protein 320 (Fragment) OS=Homo sapiens GN=ZNF32	Zinc finger protein 320	ZNF320		0.083185	0.0372903		1.53904	0.527685		1.1496	0.490395		0.300614	-0.152756		0.259799	0.199547	12	4	4	27.5	14	14	56.824	0	8.6586	1733000000	17	A0A0U1RQK1;A2RRD8;M0R2L4;M0QZA2;M0R1K6;M0QX96;M0R2Z6;M0R0Z8	A0A0U1RQK1;A2RRD8;M0R2L4;M0QZA2;M0R1K6;M0QX96	21.4933	20.0431	22.5986	22.5973	22.4043	22.7084	22.5343	22.6457	22.5695	22.9593	22.8372	22.4035	23.07	22.6664	22.4318	22.0927	22.8715	22.4826	23.2057
sp|Q9P2F9|ZN319_HUMAN Zinc finger protein 319 OS=Homo sapiens GN=ZNF319 PE=1 SV=2	Zinc finger protein 319	ZNF319		0.481136	0.184893		0.975613	0.300578		0.439354	0.115686		0.359222	-0.140308		0.184344	0.165871	17	17	17	44.2	44.2	44.2	65.546	0	29.027	3457300000	83	Q9P2F9	Q9P2F9	23.3321	23.2225	23.4668	23.4773	23.1648	23.1291	22.918	22.8546	22.9523	23.1362	23.4362	22.5828	23.3948	23.6055	23.1918	22.9081	23.5354	23.2644	23.4107
sp|Q96PQ6-4|ZN317_HUMAN Isoform 4 of Zinc finger protein 317 OS=Homo sapiens GN=ZNF317;sp|Q96PQ6|ZN317_HUMAN Zinc finger protein 317 OS=Homo sapiens GN=ZNF317 PE=1 SV=2;sp|Q96PQ6-3|ZN317_HUMAN Isoform 3 of Zinc finger protein 317 OS=Homo sapiens GN=ZNF317;	Zinc finger protein 317	ZNF317		0.778353	0.384131	+	2.83261	1.28292		2.15065	0.898787		0.112787	-0.0477034		0.236053	0.224709	14	13	13	34.1	31.2	31.2	58.62	0	18.572	1292200000	29	Q96PQ6-4;Q96PQ6;Q96PQ6-3;Q96PQ6-2;K7ERD6	Q96PQ6-4;Q96PQ6;Q96PQ6-3;Q96PQ6-2	21.9713	21.7395	21.4668	22.1212	21.8065	22.1653	21.7463	22.0138	21.7407	21.7778	21.9038	21.4794	22.2552	22.0848	21.8961	21.1361	21.1891	22.0551	22.9287
sp|A6NFI3|ZN316_HUMAN Zinc finger protein 316 OS=Homo sapiens GN=ZNF316 PE=1 SV=1	Zinc finger protein 316	ZNF316		0.0791505	0.0440607		0.244791	0.125522		0.246755	0.081461		0.234733	-0.0596263		0.22505	0.194975	37	37	37	49.6	49.6	49.6	108.44	0	323.31	17422000000	476	A6NFI3	A6NFI3	25.9037	26.2701	25.9075	25.8632	25.7639	25.9957	25.605	26.145	25.8534	25.9291	26.3342	25.8609	25.8366	26.0788	25.8863	25.4244	25.6726	26.281	25.7827
sp|Q9HBT8-2|Z286A_HUMAN Isoform 2 of Zinc finger protein 286A OS=Homo sapiens GN=ZNF286A;sp|Q9HBT8|Z286A_HUMAN Zinc finger protein 286A OS=Homo sapiens GN=ZNF286A PE=1 SV=1	Zinc finger protein 286A	ZNF286A		0.0236537	-0.0561409	+	1.67394	2.11755	+	1.63895	2.17369		1.18831	-1.62454		0.461583	-0.291836	7	4	1	16.8	10.6	2.9	59.03	0.00048591	4.9603	477270000	16	Q9HBT8-2;Q9HBT8;J3KRF9;J3QQV4;J3KSW0;A8MTT8;J3KSJ1;J3KT56;H3BNI0;P17023-2;P17023;Q5MCW4-2;P17027-2;P17027;Q5MCW4;J3KRV6;J3KRD3;I3L365;J3QKZ1;J3KS91	Q9HBT8-2;Q9HBT8	20.6395	21.0158	18.41	17.7454	19.8185	18.6669	18.5984	20.7358	17.0363	20.6673	21.4525	20.4784	20.6654	19.9129	20.5262	19.1145	18.8773	18.4363	20.7678
tr|K7ESH0|K7ESH0_HUMAN Zinc finger protein 283 OS=Homo sapiens GN=ZNF283 PE=1 SV=1;sp|Q8N7M2|ZN283_HUMAN Zinc finger protein 283 OS=Homo sapiens GN=ZNF283 PE=2 SV=4	Zinc finger protein 283	ZNF283		0.764793	0.255712	+	2.28181	1.50742		1.10794	1.25171		0.537495	0.5083		0.187594	-0.281547	8	8	8	17	17	17	62.349	0	10.632	549470000	14	K7ESH0;Q8N7M2	K7ESH0;Q8N7M2	20.5734	20.5922	18.8774	20.5894	20.3812	20.6821	20.3656	20.173	20.4072	20.1828	20.5334	19.849	20.594	19.2468	20.287	19.8335	20.6	20.3918	21.5279
sp|Q9Y2X9|ZN281_HUMAN Zinc finger protein 281 OS=Homo sapiens GN=ZNF281 PE=1 SV=1;sp|Q9Y2X9-2|ZN281_HUMAN Isoform 2 of Zinc finger protein 281 OS=Homo sapiens GN=ZNF281	Zinc finger protein 281	ZNF281		0.548241	0.169934		0.954437	0.203487		0.0781837	0.0335534		0.140892	0.0574843		0.109803	0.0568854	83	83	82	80	80	79.1	96.914	0	323.31	574160000000	3116	Q9Y2X9;Q9Y2X9-2	Q9Y2X9;Q9Y2X9-2	31.4736	31.1835	31.1709	31.5514	31.1349	31.0859	30.9931	31.1958	31.1964	31.4202	31.2387	31.2891	31.1614	31.2633	31.175	30.8074	31.0162	31.3157	31.2261
sp|Q8ND82|Z280C_HUMAN Zinc finger protein 280C OS=Homo sapiens GN=ZNF280C PE=1 SV=1;tr|Q9UJJ2|Q9UJJ2_HUMAN Zinc finger protein 280C (Fragment) OS=Homo sapiens GN=ZNF280C PE=1 SV=1	Zinc finger protein 280C	ZNF280C		0.083129	-0.227647	+	3.29023	2.84362		1.00948	3.07127		0.275179	-1.15991		0.534597	0.591092	33	33	29	63.6	63.6	57.7	83.095	0	323.31	21085000000	603	Q8ND82;Q9UJJ2	Q8ND82;Q9UJJ2	21.7774	22.0435	18.1376	20.325	22.5707	17.774	21.4282	19.4753	20.5513	18.9175	19.0637	19.3327	20.561	23.3178	20.2706	20.9303	20.3342	19.9861	22.9257
sp|P17035|ZNF28_HUMAN Zinc finger protein 28 OS=Homo sapiens GN=ZNF28 PE=2 SV=5;tr|A0A087WSW4|A0A087WSW4_HUMAN Zinc finger protein 600 OS=Homo sapiens GN=ZNF600 PE=1 SV=1;sp|P17035-2|ZNF28_HUMAN Isoform 2 of Zinc finger protein 28 OS=Homo sapiens GN=ZNF28	Zinc finger protein 28	ZNF28;ZNF600		0.602813	0.174655	+	3.78656	1.71876	+	2.05502	1.5441		0.261762	-0.122388		0.124718	0.112341	14	4	2	17.3	6.8	3.2	83.658	0	8.9301	607640000	27	P17035;A0A087WSW4;P17035-2;C9K0H3	P17035;A0A087WSW4;P17035-2	20.6709	20.6651	20.9761	20.7999	20.4594	20.5662	20.4784	20.3807	20.4882	20.692	21.0599	20.8542	21.0179	20.6974	20.4772	20.1565	20.3274	20.7719	22.4874
sp|Q9NSD4|ZN275_HUMAN Zinc finger protein 275 OS=Homo sapiens GN=ZNF275 PE=1 SV=2;tr|A6NFS0|A6NFS0_HUMAN Zinc finger protein 275 OS=Homo sapiens GN=ZNF275 PE=1 SV=1;sp|Q9NSD4-2|ZN275_HUMAN Isoform 2 of Zinc finger protein 275 OS=Homo sapiens GN=ZNF275	Zinc finger protein 275	ZNF275		0.21616	0.0708049		1.14555	0.332051		0.7238	0.261246		0.233824	-0.0888926		1.38233	0.77389	9	9	9	28.2	28.2	28.2	48.442	0	7.8926	1112200000	25	Q9NSD4;A6NFS0;Q9NSD4-2	Q9NSD4;A6NFS0;Q9NSD4-2	22.7832	22.2935	22.0886	22.0595	21.9667	21.8088	21.7569	22.2595	21.8513	22.1632	21.9236	21.529	22.0925	22.2242	21.7849	21.7498	21.9272	21.7003	21.911
sp|O14978|ZN263_HUMAN Zinc finger protein 263 OS=Homo sapiens GN=ZNF263 PE=1 SV=2	Zinc finger protein 263	ZNF263		0.187345	0.170064		1.05326	0.702749		1.12422	0.532686		0.155485	0.0797323		0.197336	0.0832259	17	17	16	39.2	39.2	37.9	77.298	0	79.655	2780400000	125	O14978;B4DI05;I3L4C4;I3NI39;I3L393;I3L2X3;I3L0N0;I3L538	O14978	22.751	23.5376	22.3372	22.5745	23.0733	23.0695	22.6537	22.7329	22.9663	22.9745	22.98	22.8414	22.7842	23.0108	22.6832	21.7078	22.9236	23.4301	23.518
sp|Q3ZCT1|ZN260_HUMAN Zinc finger protein 260 OS=Homo sapiens GN=ZNF260 PE=1 SV=3	Zinc finger protein 260	ZNF260		0.195705	0.0653302		2.78903	0.53022		1.4162	0.46489		0.176607	-0.0831407		1.24113	0.462564	7	6	6	21.8	18.2	18.2	47.222	0	8.6907	901470000	20	Q3ZCT1	Q3ZCT1	21.8198	22.3573	21.8363	21.3205	21.72	21.7445	21.4123	21.6073	21.5239	21.5691	21.7388	21.3385	21.457	21.8379	21.7394	21.2831	21.6068	21.7445	22.1251
sp|P15622-3|ZN250_HUMAN Isoform 3 of Zinc finger protein 250 OS=Homo sapiens GN=ZNF250;sp|P15622-2|ZN250_HUMAN Isoform 2 of Zinc finger protein 250 OS=Homo sapiens GN=ZNF250	Zinc finger protein 250	ZNF250		0.131817	-0.0744785		0.653292	0.317885		1.11558	0.392364		2.20917	-0.751806		0.0950681	0.158131	25	24	2	47.9	47.9	2.7	62.895	0	98.667	4812300000	177	P15622-3;P15622-2;E9PL28;Q3B7J8;E9PQX5;E9PPG5;E9PJU7;E9PKP2	P15622-3;P15622-2	23.9235	24.4378	24.495	23.8025	23.7948	23.9146	23.4408	23.932	23.6312	23.3012	24.1458	23.6492	24.8115	24.3391	24.6168	23.8508	24.2232	24.3928	23.9784
sp|P17028|ZNF24_HUMAN Zinc finger protein 24 OS=Homo sapiens GN=ZNF24 PE=1 SV=4	Zinc finger protein 24	ZNF24		0.316655	1.16621	+	2.34499	4.90076		1.1169	3.73456		0.015449	0.100822		1.10139	3.98808	21	21	20	60.9	60.9	60.9	42.155	0	323.31	5726100000	185	P17028;P17028-2;K7EPL1;K7EQP8;K7EPZ8	P17028	18.7686	19.4114	17.5136	24.2604	20.08	19.1642	19.7766	19.1034	19.1048	18.9976	17.9358	18.9897	18.9746	20.2789	23.9486	23.8764	18.2253	19.9255	24.7281
sp|Q16600|ZN239_HUMAN Zinc finger protein 239 OS=Homo sapiens GN=ZNF239 PE=1 SV=3	Zinc finger protein 239	ZNF239		0.187718	0.202083		0.0242055	0.0305465		0.38064	-0.171536		0.142337	0.107217		0.722082	0.714255	14	14	14	41.9	41.9	41.9	51.59	0	22.294	3165900000	65	Q16600	Q16600	23.6072	23.5711	22.9651	23.6057	23.4715	23.268	22.5074	23.8618	22.4199	23.4566	23.9027	23.5132	23.405	22.8599	23.7587	23.2481	24.1763	23.2643	22.9545
sp|Q86WZ6-2|ZN227_HUMAN Isoform 2 of Zinc finger protein 227 OS=Homo sapiens GN=ZNF227;sp|Q86WZ6|ZN227_HUMAN Zinc finger protein 227 OS=Homo sapiens GN=ZNF227 PE=1 SV=1	Zinc finger protein 227	ZNF227		0.713577	-0.540753	+	4.37264	1.77717	+	1.9881	2.31792		0.502219	-0.594051		0.192246	0.276028	8	7	7	14.6	13.4	13.4	85.888	0	9.9063	510600000	19	Q86WZ6-2;Q86WZ6;K7ELS1;K7EIR9	Q86WZ6-2;Q86WZ6	20.2905	20.1974	20.0405	20.2604	20.1303	18.7052	20.2319	20.2611	20.4768	19.9128	20.0062	20.3508	20.3507	20.4983	20.0291	19.6896	20.1823	20.5947	22.2035
sp|Q9NZL3|ZN224_HUMAN Zinc finger protein 224 OS=Homo sapiens GN=ZNF224 PE=1 SV=3;tr|A0A087WT08|A0A087WT08_HUMAN Zinc finger protein 221 OS=Homo sapiens GN=ZNF221 PE=4 SV=1;sp|Q9UK13|ZN221_HUMAN Zinc finger protein 221 OS=Homo sapiens GN=ZNF221 PE=2 SV=3	Zinc finger protein 224;Zinc finger protein 221	ZNF224;ZNF221		0.0557692	0.0864655	+	2.87857	2.47147	+	2.14884	2.38501		0.409184	0.453009	+	1.32961	1.27318	12	12	9	20.8	20.8	18.4	82.279	0	26.162	1748700000	51	Q9NZL3;A0A087WT08;Q9UK13;K7EJ30;K7ENI7;Q9UK10;K7EL24;K7EIR6;K7EKI9;K7ESF8;K7ES94;K7EPW2;K7EN43;K7EJJ6;K7ER65;K7ELA0;S4R3Q2;K7EK36;K7EIT6;K7EQV5;K7ENS0;K7ENV6;K7ERI5;K7EL19;A0A0A6YYI6;K7ENM7;Q13360-3;Q13360-2;Q9UK12;Q13360;Q9UK11;Q9UK12-2;Q12901;Q12901-2;Q14590-2;Q14590	Q9NZL3;A0A087WT08;Q9UK13	21.3466	21.6916	21.2367	22.3278	20.8759	22.0139	22.373	21.2363	21.1761	21.7693	22.5618	21.4222	21.1346	21.6112	21.1127	20.9454	21.2994	22.8861	24.3387
sp|P17026|ZNF22_HUMAN Zinc finger protein 22 OS=Homo sapiens GN=ZNF22 PE=1 SV=3	Zinc finger protein 22	ZNF22		0.0939928	0.0778166		0.304357	0.215239		0.394022	0.137422		1.37211	-0.484728		0.285407	-0.115752	8	7	6	40.2	33.5	29.5	25.915	0	16.597	2072000000	66	P17026;F8W6Y9	P17026	22.816	22.828	22.5224	22.5616	22.4791	22.8656	22.0806	22.6428	22.9993	22.5587	22.8856	22.558	22.8922	23.2691	23.1992	21.8524	22.6987	23.072	22.6295
sp|O95201|ZN205_HUMAN Zinc finger protein 205 OS=Homo sapiens GN=ZNF205 PE=1 SV=2	Zinc finger protein 205	ZNF205		0.506522	0.114723		1.90917	0.592029		0.949057	0.477306		0.396473	-0.0631339		0.948244	2.38678	7	6	6	17.3	15.2	15.2	60.629	0	5.6813	913420000	13	O95201;C9JEY6;I3L417;C9JS60	O95201	21.7579	21.6574	21.7759	21.7248	21.5192	21.6917	21.5588	21.5031	21.5982	21.6929	21.823	21.8468	21.6764	21.7495	21.6993	21.2221	21.6662	21.6346	21.7154
sp|O75820-3|ZN189_HUMAN Isoform 3 of Zinc finger protein 189 OS=Homo sapiens GN=ZNF189;sp|O75820-4|ZN189_HUMAN Isoform 4 of Zinc finger protein 189 OS=Homo sapiens GN=ZNF189;sp|O75820-2|ZN189_HUMAN Isoform 2 of Zinc finger protein 189 OS=Homo sapiens GN=ZN	Zinc finger protein 189	ZNF189		0.803477	0.681891	+	1.64371	1.33964		1.19862	0.657751		0.556495	0.121758		0.980851	0.601525	6	6	5	12.2	12.2	10.5	62.061	0	7.9589	270210000	21	O75820-3;O75820-4;O75820-2;O75820	O75820-3;O75820-4;O75820-2;O75820	19.3918	19.5978	18.0591	19.6901	19.594	19.5388	19.1863	19.6002	19.3893	19.2201	19.7807	19.2267	19.3184	19.5334	19.6059	19.0606	17.5884	18.7296	20.3613
sp|Q99676|ZN184_HUMAN Zinc finger protein 184 OS=Homo sapiens GN=ZNF184 PE=1 SV=4	Zinc finger protein 184	ZNF184		0.0366461	0.0167341		1.57839	0.314582		0.735865	0.297848		0.513994	-0.290464		0.41028	0.236833	30	29	28	47.9	46.7	44.7	86.173	0	54.63	6618100000	178	Q99676;J9JID5;P51522-2;P51522;Q9UL36-2;Q9UL36	Q99676	24.2758	24.1354	24.3207	24.4941	23.8777	24.2394	23.9379	24.184	24.3327	24.1484	24.3673	24.3374	24.835	24.2894	24.3582	24.0614	24.1697	24.4365	24.6005
sp|Q9HCG1|ZN160_HUMAN Zinc finger protein 160 OS=Homo sapiens GN=ZNF160 PE=2 SV=3;tr|M0QXU9|M0QXU9_HUMAN Zinc finger protein 160 (Fragment) OS=Homo sapiens GN=ZNF160 PE=1 SV=1;tr|M0QZI7|M0QZI7_HUMAN Zinc finger protein 160 OS=Homo sapiens GN=ZNF160 PE=1 SV	Zinc finger protein 160	ZNF160		0.326036	-0.321559	+	1.81915	1.3408	+	2.67346	1.66236		0.306294	-0.369672		0.0553456	0.13904	5	3	3	6.8	4.5	4.5	94.111	0.0042918	3.2282	207920000	4	Q9HCG1;M0QXU9;M0QZI7	Q9HCG1;M0QXU9;M0QZI7	18.4627	19.5935	19.4578	18.0538	18.552	18.6088	19.2161	17.7326	18.9935	19.5393	19.5117	19.5714	19.5442	18.823	17.9564	18.538	18.2704	19.6078	20.3095
sp|P17020|ZNF16_HUMAN Zinc finger protein 16 OS=Homo sapiens GN=ZNF16 PE=1 SV=3	Zinc finger protein 16	ZNF16		0.16259	0.0890048		1.19506	0.392274		0.739144	0.303269		0.190629	0.118122		0.71154	0.354001	19	18	16	36.1	36.1	33.9	76.471	0	35.346	4341100000	176	P17020;E9PQV1;E9PNT9	P17020	24.1731	23.8103	24.0348	24.1806	23.55	23.8407	23.8407	23.5684	23.6928	24.3274	24.2158	23.6715	23.8578	23.4373	23.9218	23.4411	23.7737	24.292	24.134
sp|Q15072|OZF_HUMAN Zinc finger protein OZF OS=Homo sapiens GN=ZNF146 PE=1 SV=2	Zinc finger protein OZF	ZNF146		0.218096	0.098863		0.885331	0.294872		0.298652	0.196009		0.916596	-0.455681		0.180666	0.234397	28	26	23	80.8	80.8	74.3	33.307	0	323.31	21241000000	386	Q15072;Q8IVP9-2;E9PQL7;F8WD46;S4R3B8;O43830;O15535;O15535-2;Q49AA0;P21506;P52740-2;Q6ECI4-2;Q3KQV3;P52740;Q6ECI4;O14709	Q15072	26.488	26.5511	26.508	25.7469	26.3636	26.3273	26.0182	26.0457	26.0423	26.258	26.6898	26.0515	26.8149	26.4065	26.5833	25.9083	25.8235	26.4442	26.6831
sp|P52747-2|ZN143_HUMAN Isoform 2 of Zinc finger protein 143 OS=Homo sapiens GN=ZNF143;sp|P52747|ZN143_HUMAN Zinc finger protein 143 OS=Homo sapiens GN=ZNF143 PE=1 SV=2;tr|E7EN86|E7EN86_HUMAN Zinc finger protein 143 OS=Homo sapiens GN=ZNF143 PE=1 SV=1	Zinc finger protein 143	ZNF143		0.291606	0.140849		0.372776	0.140125		0.00129668	-0.000723521		0.038162	-0.0242716		0.940344	0.47445	24	24	1	38.1	38.1	4.8	65.635	0	147.7	14740000000	267	P52747-2;P52747;E7EN86;E7EX64;P36508-2;P36508;E9PPB0;E9PS81;E9PJF2;C9JTC5;C9J2G7;C9JCG1;E9PLS7	P52747-2;P52747;E7EN86	25.6819	25.8254	25.7124	26.0364	25.6566	25.4112	25.3229	25.9195	25.2839	25.7903	26.0713	26.2679	25.6041	25.6149	25.9581	25.5135	25.4423	25.8812	25.6852
sp|P52746|ZN142_HUMAN Zinc finger protein 142 OS=Homo sapiens GN=ZNF142 PE=1 SV=4	Zinc finger protein 142	ZNF142		0.083232	0.055282		2.23445	0.912505		1.75634	0.857224		1.15999	-0.481698		0.0019648	0.00211843	25	25	25	18.9	18.9	18.9	187.88	0	40.699	2328300000	96	P52746	P52746	22.3781	22.3952	22.4478	22.2622	22.2695	22.7741	22.8477	21.8978	22.1275	22.4321	22.4182	22.3006	23.0437	22.7263	22.981	22.2633	22.4249	22.7187	23.5343
tr|H7C414|H7C414_HUMAN Zinc finger protein 142 (Fragment) OS=Homo sapiens GN=ZNF142 PE=1 SV=1		ZNF142		0.270593	-0.142923		1.96144	0.645892		1.08627	0.788815		0.843884	-0.532887		0.152961	-0.149987	4	4	4	24.1	24.1	24.1	31.273	0	6.9579	260710000	10	H7C414	H7C414	19.243	18.7938	19.7228	19.835	19.0599	19.9054	19.9363	19.6031	19.6163	20.0633	19.0832	20.2755	20.3215	20.1441	19.9334	19.4489	19.8588	19.9947	20.8045
sp|P17014|ZNF12_HUMAN Zinc finger protein 12 OS=Homo sapiens GN=ZNF12 PE=1 SV=3;sp|P17014-5|ZNF12_HUMAN Isoform 5 of Zinc finger protein 12 OS=Homo sapiens GN=ZNF12;sp|P17014-4|ZNF12_HUMAN Isoform 4 of Zinc finger protein 12 OS=Homo sapiens GN=ZNF12;sp|P17	Zinc finger protein 12	ZNF12		0.234805	-0.306023	+	3.07865	2.68498	+	2.64561	2.991		1.00911	-0.861963		1.62723	0.953472	30	30	24	54.1	54.1	47.6	81.201	0	151.51	3429900000	129	P17014;P17014-5;P17014-4;P17014-3;P17014-2;H0Y892;Q6ZMW2;H9KV98	P17014;P17014-5;P17014-4;P17014-3;P17014-2	21.6705	23.0478	22.5387	21.3806	22.7254	21.976	23.2491	21.9149	22.7514	22.3589	23.2757	22.4306	22.7614	23.078	22.8285	21.8914	21.2187	22.9746	24.7559
sp|Q9H2Y7|ZN106_HUMAN Zinc finger protein 106 OS=Homo sapiens GN=ZNF106 PE=1 SV=1;tr|H3BNX5|H3BNX5_HUMAN Zinc finger protein 106 (Fragment) OS=Homo sapiens GN=ZNF106 PE=1 SV=1	Zinc finger protein 106	ZNF106		0.316822	-0.518627		0.127803	-0.23901		0.457024	0.279616		0.443096	-0.269716		0.183643	-0.126324	76	76	27	54.8	54.8	16.2	208.88	0	323.31	46303000000	1255	Q9H2Y7;H3BNX5;A0A0C4DGM5;H3BRD4;U3KQH7	Q9H2Y7;H3BNX5	20.0727	20.5136	19.9953	17.9839	17.9122	18.3902	17.9058	20.4391	19.4543	17.7022	19.779	20.769	18.4383	18.6954	17.9618	17.9672	18.6256	17.2925	17.9654
sp|Q15326-4|ZMY11_HUMAN Isoform 4 of Zinc finger MYND domain-containing protein 11 OS=Homo sapiens GN=ZMYND11;sp|Q15326-2|ZMY11_HUMAN Isoform 2 of Zinc finger MYND domain-containing protein 11 OS=Homo sapiens GN=ZMYND11;tr|B7Z2J6|B7Z2J6_HUMAN Zinc finger M	Zinc finger MYND domain-containing protein 11	ZMYND11		0.625174	1.14429		0.744016	1.17772		0.00885675	0.0334244		0.369123	0.944764		0.0241942	0.0803026	24	24	24	60.9	60.9	60.9	60.052	0	323.31	5898300000	260	Q15326-4;Q15326-2;B7Z2J6;B0QZE2;Q15326-3;Q15326;Q15326-5;Q15326-6;A0A0A0MRY2;E7ENI9;J3QKD2;E9PE09;E7EV75	Q15326-4;Q15326-2;B7Z2J6;B0QZE2;Q15326-3;Q15326;Q15326-5;Q15326-6;A0A0A0MRY2;E7ENI9;J3QKD2	19.0443	18.1773	20.2155	21.1143	20.7943	18.0374	19.9621	18.606	18.119	18.7244	19.8641	19.3476	18.3351	19.8447	18.9318	17.4366	18.8635	20.0389	19.0448
sp|Q5VZL5|ZMYM4_HUMAN Zinc finger MYM-type protein 4 OS=Homo sapiens GN=ZMYM4 PE=1 SV=1;sp|Q5VZL5-4|ZMYM4_HUMAN Isoform 4 of Zinc finger MYM-type protein 4 OS=Homo sapiens GN=ZMYM4;sp|Q5VZL5-2|ZMYM4_HUMAN Isoform 2 of Zinc finger MYM-type protein 4 OS=Homo	Zinc finger MYM-type protein 4	ZMYM4		0.510038	-0.609145		0.178546	-0.283886		0.169849	0.32526		0.123701	-0.175958		0.466702	-0.9142	63	63	63	53.5	53.5	53.5	172.79	0	323.31	43822000000	1165	Q5VZL5;Q5VZL5-4;Q5VZL5-2;Q5VZL5-3;H7C1I7	Q5VZL5;Q5VZL5-4;Q5VZL5-2;Q5VZL5-3;H7C1I7	22.3227	17.7739	18.6043	20.0278	19.5046	18.6257	21.5614	19.7277	20.1636	23.7606	19.6263	18.5455	19.0911	19.419	20.1759	19.653	19.3577	19.5077	18.52
tr|A6NHB5|A6NHB5_HUMAN Zinc finger MYM-type protein 3 OS=Homo sapiens GN=ZMYM3 PE=1 SV=1;sp|Q14202|ZMYM3_HUMAN Zinc finger MYM-type protein 3 OS=Homo sapiens GN=ZMYM3 PE=1 SV=2;tr|A6NHN7|A6NHN7_HUMAN Zinc finger MYM-type protein 3 OS=Homo sapiens GN=ZMYM3	Zinc finger MYM-type protein 3	ZMYM3		-4.34294e-08	0		0.0616906	0.0918627		0.549235	1.03139		-4.34294e-08	0		1.09898	-1.5615	29	29	1	38.7	38.7	1.3	152.6	0	323.31	8553800000	411	A6NHB5;Q14202;A6NHN7;A6NL54;Q14202-3;A6NC58	A6NHB5;Q14202;A6NHN7	18.7362	18.6743	18.2312	18.3688	18.7796	17.0791	19.269	19.6673	18.9737	18.8329	19.2202	23.3924	17.9901	18.3969	19.2187	18.7349	19.2899	18.1574	19.1303
sp|Q9UBW7|ZMYM2_HUMAN Zinc finger MYM-type protein 2 OS=Homo sapiens GN=ZMYM2 PE=1 SV=1	Zinc finger MYM-type protein 2	ZMYM2		-4.34294e-08	0	+	2.62693	2.62869	+	1.76845	2.12362		-4.34294e-08	0		0.714933	1.23203	44	44	44	44.1	44.1	44.1	154.91	0	323.31	18403000000	830	Q9UBW7;Q9UBW7-2;A0A087X151	Q9UBW7	18.3754	19.9589	16.9967	19.1238	19.6069	19.0757	19.0782	18.5648	19.7416	20.0201	19.6534	18.2718	19.7323	19.1132	20.4596	19.0635	18.6823	17.4521	20.3875
sp|Q5SVZ6|ZMYM1_HUMAN Zinc finger MYM-type protein 1 OS=Homo sapiens GN=ZMYM1 PE=1 SV=1	Zinc finger MYM-type protein 1	ZMYM1		0.770995	-1.09435		1.74353	0.526619		0.673604	1.62097		0.12047	-0.447147		0.399063	1.18096	11	11	11	11.6	11.6	11.6	128.72	0	16.253	684760000	59	Q5SVZ6;Q5SVZ7	Q5SVZ6	21.5092	19.4644	18.7317	17.8457	21.0524	21.095	21.062	20.851	21.0687	21.2337	20.6208	21.0564	21.2457	18.802	21.2868	21.4153	21.2077	20.9478	21.95
sp|O75844|FACE1_HUMAN CAAX prenyl protease 1 homolog OS=Homo sapiens GN=ZMPSTE24 PE=1 SV=2	CAAX prenyl protease 1 homolog	ZMPSTE24		0.813833	-0.219138		2.16015	-0.443827		0.660245	-0.224689		0.0120679	-0.0057977		0.186193	0.126972	19	19	19	36.8	36.8	36.8	54.812	0	323.31	8301800000	364	O75844	O75844	24.646	24.5999	24.8192	24.5972	24.9966	24.9948	25.0141	24.982	25.2794	24.8968	24.1882	24.7635	24.996	24.9069	24.703	25.3314	24.9736	24.9115	24.7421
sp|Q15776|ZKSC8_HUMAN Zinc finger protein with KRAB and SCAN domains 8 OS=Homo sapiens GN=ZKSCAN8 PE=1 SV=2	Zinc finger protein with KRAB and SCAN domains 8	ZKSCAN8		0.189149	-0.41943		0.387231	0.743212		0.855157	1.16264		0.429786	-0.522863		0.17012	0.336	28	26	25	51.7	51.7	51.7	65.815	0	252.01	8737900000	363	Q15776;Q15776-2	Q15776	21.7571	19.4834	20.2247	20.6752	20.6802	19.1574	18.2603	20.76	20.7834	21.3313	19.929	18.2221	20.5772	20.5755	20.9287	20.391	22.4911	20.8563	20.7061
tr|E9PC66|E9PC66_HUMAN Zinc finger protein with KRAB and SCAN domains 1 OS=Homo sapiens GN=ZKSCAN1 PE=1 SV=1;sp|P17029|ZKSC1_HUMAN Zinc finger protein with KRAB and SCAN domains 1 OS=Homo sapiens GN=ZKSCAN1 PE=1 SV=3;tr|B3KRF7|B3KRF7_HUMAN Zinc finger prot	Zinc finger protein with KRAB and SCAN domains 1	ZKSCAN1		0.137901	0.548007		1.21243	2.80716		0.529566	2.25916		0.0843829	-0.545226		0.608848	2.82557	13	12	11	35.9	35.9	32.4	59.674	0	121.02	2842800000	148	E9PC66;P17029;B3KRF7;C9JRM9	E9PC66;P17029;B3KRF7	18.1069	18.0783	18.3465	23.1309	18.1108	18.5406	18.7824	18.3858	19.0524	21.1228	22.3896	18.5852	17.2323	21.782	22.4037	19.0502	18.0036	23.0022	20.493
sp|O60481-2|ZIC3_HUMAN Isoform 2 of Zinc finger protein ZIC 3 OS=Homo sapiens GN=ZIC3	Zinc finger protein ZIC 3	ZIC3		0.996979	0.143929		2.5446	0.370494		1.88945	0.226564		0.136315	0.0361214		0.251693	0.231543	20	20	2	57.5	57.5	10.3	50.045	0	218.72	27822000000	371	O60481-2	O60481-2	26.3356	26.6542	26.1221	25.9592	26.0059	25.9681	25.7775	25.8454	26.0469	25.9478	26.3295	26.264	26.089	25.7594	25.9764	25.6577	25.8474	25.8279	26.1073
sp|Q15915|ZIC1_HUMAN Zinc finger protein ZIC 1 OS=Homo sapiens GN=ZIC1 PE=1 SV=2;tr|A0A087WY47|A0A087WY47_HUMAN Zinc finger protein ZIC 2 OS=Homo sapiens GN=ZIC2 PE=1 SV=1;sp|O95409|ZIC2_HUMAN Zinc finger protein ZIC 2 OS=Homo sapiens GN=ZIC2 PE=1 SV=2	Zinc finger protein ZIC 1;Zinc finger protein ZIC 2	ZIC1;ZIC2		0.343564	0.931585		0.465977	1.1956		0.858861	0.264014		0.662411	-0.167669		1.02302	0.629316	9	1	1	14.3	3.1	3.1	48.308	0.0081867	2.7011	2587700000	15	Q15915;A0A087WY47;O95409;H7C5D8	Q15915;A0A087WY47;O95409	23.7698	23.4205	23.4648	23.4387	23.2021	23.0694	18.3679	23.3593	23.4212	23.6473	23.5613	23.4096	23.4794	23.3824	23.3514	23.1568	22.4412	23.0845	23.6689
sp|P17010-2|ZFX_HUMAN Isoform 2 of Zinc finger X-chromosomal protein OS=Homo sapiens GN=ZFX;sp|P17010|ZFX_HUMAN Zinc finger X-chromosomal protein OS=Homo sapiens GN=ZFX PE=2 SV=2;sp|P17010-3|ZFX_HUMAN Isoform 3 of Zinc finger X-chromosomal protein OS=Homo	Zinc finger X-chromosomal protein;Zinc finger Y-chromosomal protein	ZFX;ZFY		0.585578	0.197663		1.30418	0.363964		0.519284	0.166301		0.666552	-0.209231		0.0378719	-0.0232347	32	30	30	51.9	48.8	48.8	66.065	0	145.25	10885000000	311	P17010-2;P17010;P17010-3;E9PEP7;P08048-2;P08048-3;P08048	P17010-2;P17010;P17010-3;E9PEP7;P08048-2;P08048-3;P08048	25.6836	25.5541	25.8109	24.8996	25.0691	25.2884	24.673	24.9255	25.0901	25.1222	25.7115	24.8205	25.3618	25.4009	25.1221	24.5158	25.0655	25.0585	25.1481
sp|O95159|ZFPL1_HUMAN Zinc finger protein-like 1 OS=Homo sapiens GN=ZFPL1 PE=1 SV=2;tr|E9PQ47|E9PQ47_HUMAN Zinc finger protein-like 1 (Fragment) OS=Homo sapiens GN=ZFPL1 PE=1 SV=1;tr|E9PNY1|E9PNY1_HUMAN Zinc finger protein-like 1 (Fragment) OS=Homo sapiens	Zinc finger protein-like 1	ZFPL1		0.385751	-0.221608		0.571828	-0.342012		0.202263	-0.120404		0.461049	-0.129536		0.672995	-0.332502	7	7	7	29.4	29.4	29.4	34.114	0	39.596	5467500000	91	O95159;E9PQ47;E9PNY1;E9PMQ3;E9PQA5;E9PJX1;E9PJ47;H0YCU8	O95159;E9PQ47;E9PNY1;E9PMQ3	24.4103	24.1685	24.2729	23.7956	24.0349	24.0626	24.4662	24.3239	24.2417	24.1735	24.0067	23.952	24.2668	24.0219	23.993	24.6332	23.4672	23.9836	24.2464
sp|Q8TF47|ZFP90_HUMAN Zinc finger protein 90 homolog OS=Homo sapiens GN=ZFP90 PE=1 SV=2	Zinc finger protein 90 homolog	ZFP90		0.194593	0.0842438		1.85018	0.603045		1.44596	0.518801		1.65493	-0.331678		0.70119	0.749498	10	9	8	25.8	24.4	22	73.03	0	12.716	1587500000	26	Q8TF47	Q8TF47	22.3999	22.6017	22.5856	22.2863	22.4995	22.5895	22.2192	22.6571	22.4325	22.1426	22.7548	22.4506	22.7856	22.82	22.7648	22.2032	22.0291	22.7041	22.7981
sp|Q8N141|ZFP82_HUMAN Zinc finger protein 82 homolog OS=Homo sapiens GN=ZFP82 PE=2 SV=1	Zinc finger protein 82 homolog	ZFP82		0.321555	0.346732		0.495038	0.539958		0.168088	0.193226		0.749525	-0.355679		0.900392	0.993552	8	8	7	19.7	19.7	17.7	62.577	0	12.816	2313100000	34	Q8N141	Q8N141	22.6752	24.0791	23.3619	23.0277	22.5843	23.3203	22.5779	21.5297	22.1365	23.6879	19.7498	19.1567	23.2734	23.4129	23.313	22.7024	23.426	23.4116	22.9778
sp|Q8NB50-3|ZFP62_HUMAN Isoform 3 of Zinc finger protein 62 homolog OS=Homo sapiens GN=ZFP62;sp|Q8NB50|ZFP62_HUMAN Zinc finger protein 62 homolog OS=Homo sapiens GN=ZFP62 PE=1 SV=3;sp|Q8NB50-2|ZFP62_HUMAN Isoform 2 of Zinc finger protein 62 homolog OS=Homo	Zinc finger protein 62 homolog	ZFP62		0.105861	0.293809	+	1.36861	1.80357		0.594942	1.50976		0.0547278	-0.226153		0.244392	1.12437	35	35	29	50.5	50.5	45.1	98.779	0	178.74	6517900000	204	Q8NB50-3;Q8NB50;Q8NB50-2;D6RCF6;D6R9C0	Q8NB50-3;Q8NB50;Q8NB50-2	20.3494	21.285	19.7145	20.6393	24.1651	20.9838	22.2408	20.4455	20.0293	20.7002	21.5533	23.1824	23.2178	22.8361	20.4128	21.425	22.853	22.82	23.2307
sp|Q9Y6Q3|ZFP37_HUMAN Zinc finger protein 37 homolog OS=Homo sapiens GN=ZFP37 PE=2 SV=3;sp|Q9Y6Q3-3|ZFP37_HUMAN Isoform 3 of Zinc finger protein 37 homolog OS=Homo sapiens GN=ZFP37;sp|Q9Y6Q3-2|ZFP37_HUMAN Isoform 2 of Zinc finger protein 37 homolog OS=Homo	Zinc finger protein 37 homolog	ZFP37		0.154724	0.0973927		0.0151331	-0.0113872		0.232795	-0.10878		0.704347	0.187965		0.288644	0.225955	15	12	10	30.2	26.3	22.7	71.209	0	22.027	2556200000	41	Q9Y6Q3;Q9Y6Q3-3;Q9Y6Q3-2;A0A0D9SFC3;Q5HYK9	Q9Y6Q3;Q9Y6Q3-3;Q9Y6Q3-2	23.5098	23.5718	23.1102	23.4575	23.2485	23.1298	23.1011	23.4873	23.1317	23.0687	23.6936	22.9717	23.0425	22.9914	23.2381	22.4703	23.3496	23.5472	22.994
sp|O60293-2|ZC3H1_HUMAN Isoform 2 of Zinc finger C3H1 domain-containing protein OS=Homo sapiens GN=ZFC3H1;sp|O60293|ZC3H1_HUMAN Zinc finger C3H1 domain-containing protein OS=Homo sapiens GN=ZFC3H1 PE=1 SV=3	Zinc finger C3H1 domain-containing protein	ZFC3H1		0.866457	-0.602239		0.644513	-0.375854		0.150277	0.226384		0.240903	0.34512		0.28481	-0.226515	7	7	7	5.2	5.2	5.2	217.49	0	7.0682	332400000	14	O60293-2;O60293;G3V1X1;O60293-4	O60293-2;O60293	21.6995	19.4753	18.2444	18.8661	20.2868	20.2116	20.6254	20.0816	20.02	19.339	20.2227	19.1446	19.3635	20.0427	18.9229	20.643	20.7525	20.2199	20.4704
sp|P37275-5|ZEB1_HUMAN Isoform 5 of Zinc finger E-box-binding homeobox 1 OS=Homo sapiens GN=ZEB1;sp|P37275-2|ZEB1_HUMAN Isoform 2 of Zinc finger E-box-binding homeobox 1 OS=Homo sapiens GN=ZEB1;sp|P37275-3|ZEB1_HUMAN Isoform 3 of Zinc finger E-box-binding	Zinc finger E-box-binding homeobox 1	ZEB1		0.540905	0.35513		0.29704	-0.284918		0.694164	-0.640048		0.196923	-0.253941		0.225476	-0.456479	37	37	37	46.8	46.8	46.8	122.08	0	323.31	17539000000	524	P37275-5;P37275-2;P37275-3;P37275-4;P37275;H0YMD3;H0YND9;H0YMN2;A0JP08;O60315-2;O60315;U3KQ51;E7ESP8;E7EUW9;F6TDF5	P37275-5;P37275-2;P37275-3;P37275-4;P37275	20.3871	18.8909	19.5532	19.4831	19.4596	19.2053	19.3814	19.3675	18.1145	17.9974	18.6758	19.4554	20.6117	19.1289	19.1693	19.2323	18.7427	19.3267	18.9947
sp|Q9C0B5-2|ZDHC5_HUMAN Isoform 2 of Palmitoyltransferase ZDHHC5 OS=Homo sapiens GN=ZDHHC5;sp|Q9C0B5|ZDHC5_HUMAN Palmitoyltransferase ZDHHC5 OS=Homo sapiens GN=ZDHHC5 PE=1 SV=2;tr|H0YEF4|H0YEF4_HUMAN Palmitoyltransferase (Fragment) OS=Homo sapiens GN=ZDHHC	Palmitoyltransferase ZDHHC5;Palmitoyltransferase	ZDHHC5		1.31183	-1.14619		0.922678	-1.07994		0.0216917	0.0662505		0.0734921	0.155235		-4.34294e-08	0	3	3	3	5.6	5.6	5.6	71.951	0.0093382	2.6042	195960000	3	Q9C0B5-2;Q9C0B5;H0YEF4	Q9C0B5-2;Q9C0B5;H0YEF4	18.9755	18.3804	20.4878	20.2225	18.2539	18.6878	20.3311	20.4025	20.3962	18.1719	18.7954	18.2807	19.0604	18.0717	19.5663	20.4913	20.3347	19.2495	19.3584
sp|Q8N3Z6|ZCHC7_HUMAN Zinc finger CCHC domain-containing protein 7 OS=Homo sapiens GN=ZCCHC7 PE=1 SV=2	Zinc finger CCHC domain-containing protein 7	ZCCHC7		0.306743	-0.73664		0.1151	0.387712		0.31	1.12435		0.0182607	-0.115657		0.554502	1.90131	21	21	21	47.3	47.3	47.3	63.052	0	323.31	21571000000	465	Q8N3Z6;X6R4A7;Q8N3Z6-2	Q8N3Z6	19.1295	20.1408	19.4323	22.4755	22.2263	20.3333	25.0883	21.7921	23.2816	19.6857	19.7945	19.0105	25.4949	18.6579	21.2292	20.7725	21.6863	21.8692	24.8372
sp|Q86T24|KAISO_HUMAN Transcriptional regulator Kaiso OS=Homo sapiens GN=ZBTB33 PE=1 SV=2	Transcriptional regulator Kaiso	ZBTB33		-4.34294e-08	0	+	3.73129	3.88691	+	2.18704	4.20885		-4.34294e-08	0	+	2.35634	3.66861	15	15	15	36.3	36.3	36.3	74.484	0	82.79	3816600000	202	Q86T24	Q86T24	18.7207	19.1026	18.5773	19.4669	17.7561	19.3443	19.7032	18.7306	19.5128	18.0461	17.7982	18.2345	17.5371	19.8733	19.0035	18.1225	19.2459	19.7513	22.4259
sp|O15391|TYY2_HUMAN Transcription factor YY2 OS=Homo sapiens GN=YY2 PE=2 SV=1	Transcription factor YY2	YY2		0.563725	0.310273		0.218207	0.11045		0.315412	-0.199823		0.470306	0.282148		1.65884	0.88782	14	2	2	17.2	4.3	4.3	41.347	0	32.057	101550000000	997	O15391	O15391	28.5709	28.7572	28.5667	29.4656	28.678	28.7333	28.4937	28.9868	28.5795	28.9169	29.0271	28.8664	28.783	28.5947	28.6528	28.2505	29.1257	28.4562	28.7389
sp|P25490|TYY1_HUMAN Transcriptional repressor protein YY1 OS=Homo sapiens GN=YY1 PE=1 SV=2;tr|H0YJV7|H0YJV7_HUMAN Transcriptional repressor protein YY1 (Fragment) OS=Homo sapiens GN=YY1 PE=1 SV=1	Transcriptional repressor protein YY1	YY1		0.0530798	-0.0325629		0.119205	0.0671304		0.300138	0.0996933		0.166857	-0.0896721		0.839856	0.281401	56	56	44	66.7	66.7	66.7	44.712	0	323.31	2081500000000	5133	P25490;H0YJV7;H0YJU4;Q96MM3	P25490;H0YJV7	32.7754	32.9783	32.4302	32.9057	32.9581	32.607	32.3544	33.0325	32.9086	33.0049	33.5481	33.0222	33.119	32.5747	33.0461	32.5667	32.9642	33.3105	32.7767
tr|J3QR07|J3QR07_HUMAN YTH domain-containing protein 1 OS=Homo sapiens GN=YTHDC1 PE=1 SV=1;sp|Q96MU7-2|YTDC1_HUMAN Isoform 2 of YTH domain-containing protein 1 OS=Homo sapiens GN=YTHDC1;sp|Q96MU7|YTDC1_HUMAN YTH domain-containing protein 1 OS=Homo sapiens	YTH domain-containing protein 1	YTHDC1		0.400506	-0.134744		0.754512	-0.221539		0.62507	-0.0867952		1.0076	-0.148684		0.270368	0.094895	28	28	28	36.6	36.6	36.6	85.586	0	279.68	13372000000	426	J3QR07;Q96MU7-2;Q96MU7;J3KS01;J3KRG5	J3QR07;Q96MU7-2;Q96MU7	25.2785	25.5309	25.4626	25.3224	25.1413	25.2101	25.231	25.0081	25.5349	25.3247	25.9283	25.0495	25.3643	25.4551	25.3006	25.2119	25.5521	25.6182	25.0981
tr|D6RGY8|D6RGY8_HUMAN Protein YIPF3 (Fragment) OS=Homo sapiens GN=YIPF3 PE=1 SV=1;tr|D6RFI3|D6RFI3_HUMAN Protein YIPF3 (Fragment) OS=Homo sapiens GN=YIPF3 PE=1 SV=1;tr|E7EQR8|E7EQR8_HUMAN Protein YIPF3 OS=Homo sapiens GN=YIPF3 PE=1 SV=1;sp|Q9GZM5|YIPF3_HU	Protein YIPF3;Protein YIPF3, 36 kDa form III	YIPF3		0.640487	-0.426861		1.0515	-0.325044		0.0813006	0.101817		0.100985	-0.133795		0.348499	-0.227124	4	4	4	68.8	68.8	68.8	12.29	0	26.118	800280000	33	D6RGY8;D6RFI3;E7EQR8;Q9GZM5;H0Y9A1	D6RGY8;D6RFI3;E7EQR8;Q9GZM5;H0Y9A1	21.2998	21.4915	21.6956	20.1422	21.206	21.5951	21.5358	21.3723	21.7641	18.0012	20.4691	21.5643	20.7715	21.1277	21.4455	21.5221	21.2274	21.0259	20.9136
sp|Q5BJH7-3|YIF1B_HUMAN Isoform 3 of Protein YIF1B OS=Homo sapiens GN=YIF1B;sp|Q5BJH7-4|YIF1B_HUMAN Isoform 4 of Protein YIF1B OS=Homo sapiens GN=YIF1B;sp|Q5BJH7-5|YIF1B_HUMAN Isoform 5 of Protein YIF1B OS=Homo sapiens GN=YIF1B;sp|Q5BJH7|YIF1B_HUMAN Protei	Protein YIF1B	YIF1B		1.20994	-0.380159		0.774669	-0.231545		0.192188	0.148614		0.124946	-0.0782483		0.427345	-0.337606	11	11	3	48.2	48.2	14.1	33.964	0	64.273	4249500000	123	Q5BJH7-3;Q5BJH7-4;Q5BJH7-5;Q5BJH7;Q5BJH7-6;K7ERQ0;K7ERY2	Q5BJH7-3;Q5BJH7-4;Q5BJH7-5;Q5BJH7;Q5BJH7-6;K7ERQ0;K7ERY2	23.7564	23.7981	23.749	23.0774	23.5586	23.8573	23.8795	24.0092	23.9305	23.5927	23.7136	23.902	23.5378	23.5541	23.6361	24.0198	23.6578	23.7707	23.8776
tr|E9PIZ0|E9PIZ0_HUMAN Protein YIF1A (Fragment) OS=Homo sapiens GN=YIF1A PE=1 SV=1;tr|C9JST7|C9JST7_HUMAN Protein YIF1A (Fragment) OS=Homo sapiens GN=YIF1A PE=1 SV=2;tr|A6NGW1|A6NGW1_HUMAN Protein YIF1A OS=Homo sapiens GN=YIF1A PE=1 SV=1;sp|O95070|YIF1A_HU	Protein YIF1A	YIF1A		1.11953	-0.424341		0.573765	-0.215261		0.4059	0.20908		0.39512	0.190344		0.472693	-0.307166	6	6	6	35	35	35	17.627	0	55.782	2262200000	140	E9PIZ0;C9JST7;A6NGW1;O95070;A0A087WUP4	E9PIZ0;C9JST7;A6NGW1;O95070	23.3203	23.3869	23.5798	22.6287	23.1595	23.2192	23.6167	23.2654	23.4256	23.1298	23.259	23.0445	22.9202	22.6589	22.8572	23.8217	23.0376	23.3938	23.4219
sp|P67809|YBOX1_HUMAN Nuclease-sensitive element-binding protein 1 OS=Homo sapiens GN=YBX1 PE=1 SV=3;tr|A0A087X1S2|A0A087X1S2_HUMAN Nuclease-sensitive element-binding protein 1 OS=Homo sapiens GN=YBX1 PE=1 SV=2;tr|H0Y449|H0Y449_HUMAN Nuclease-sensitive ele	Nuclease-sensitive element-binding protein 1	YBX1	+	1.87667	1.56286	+	1.71686	1.5561		0.00704006	-0.00676155		0.78514	-0.418542		0.0196465	0.0333678	5	5	5	31.8	31.8	31.8	35.924	0	13.3	1051800000	23	P67809;A0A087X1S2;H0Y449;C9J5V9;P16989-2;P16989-3;Q9Y2T7;P16989	P67809;A0A087X1S2;H0Y449;C9J5V9	21.7892	18.6355	19.4491	22.4823	22.3194	22.2563	20.906	19.4004	21.2031	21.4992	21.8272	21.1032	22.7546	23.189	22.3701	20.3928	21.6025	21.2341	22.0162
sp|P13010|XRCC5_HUMAN X-ray repair cross-complementing protein 5 OS=Homo sapiens GN=XRCC5 PE=1 SV=3	X-ray repair cross-complementing protein 5	XRCC5		-4.34294e-08	0	+	1.73981	1.92692		0.718674	1.90273		-4.34294e-08	0		0.669368	-1.13465	21	21	21	38.4	38.4	38.4	82.704	0	295.81	3008800000	152	P13010;C9JZ81	P13010	18.6186	20.2233	18.2652	17.8832	20.8696	17.8302	19.9171	18.0925	19.2301	21.6291	18.8589	18.6797	19.056	18.6491	19.7414	19.2161	17.9998	18.5652	20.923
sp|O43592|XPOT_HUMAN Exportin-T OS=Homo sapiens GN=XPOT PE=1 SV=2	Exportin-T	XPOT		0.103979	-0.128373		0.589645	-0.564542		1.77424	-0.43617		0.235668	0.0613492		0.143391	0.122936	12	12	12	19.5	19.5	19.5	109.96	0	63.295	770010000	48	O43592;F8WDU6;F5GYW6	O43592	20.192	18.9813	19.1322	20.3785	20.4266	20.1792	20.4387	20.6561	19.7693	20.4525	20.3249	20.6413	20.4013	20.1738	20.2253	21.4231	21.0449	19.4069	20.0048
sp|Q9UIA9|XPO7_HUMAN Exportin-7 OS=Homo sapiens GN=XPO7 PE=1 SV=3;tr|E7ESC6|E7ESC6_HUMAN Exportin-7 OS=Homo sapiens GN=XPO7 PE=1 SV=1	Exportin-7	XPO7		0.0497153	0.177628		1.11984	-3.26563		1.12285	-3.44326		0.040702	0.0404676		0.978024	-3.0241	12	12	12	12.5	12.5	12.5	123.91	0	131.67	2645100000	75	Q9UIA9;E7ESC6;H0YBE1;E5RIW1	Q9UIA9;E7ESC6	23.544	23.1526	23.1792	23.5208	23.7052	23.2163	24.2133	24.0811	19.192	24.4282	24.2216	24.5271	24.0502	23.0776	23.1932	24.819	24.4812	23.0325	22.9055
sp|Q9HAV4|XPO5_HUMAN Exportin-5 OS=Homo sapiens GN=XPO5 PE=1 SV=1	Exportin-5	XPO5		0.28644	-0.359959		0.589625	-0.623267		0.303793	-0.263309		0.0340128	0.0480855		0.357873	-0.228809	17	17	17	18.3	18.3	18.3	136.31	0	138.93	2370500000	116	Q9HAV4;E2QRM3;H0Y3W3	Q9HAV4	23.2052	23.1038	22.1092	22.6242	23.0781	22.0465	23.4816	22.8033	22.0146	23.6386	22.7535	23.4936	23.2437	21.9791	22.3818	24.0978	23.2057	22.0544	22.6744
sp|O14980|XPO1_HUMAN Exportin-1 OS=Homo sapiens GN=XPO1 PE=1 SV=1	Exportin-1	XPO1		0.906337	-0.314723		1.38314	-0.332695		0.0283646	-0.0179723		0.387822	-0.19255		0.332935	-0.208655	53	53	53	54.2	54.2	54.2	123.38	0	323.31	27285000000	853	O14980;C9JKM9;C9J673;C9IZS4;C9JQ02;C9JV99;F8WF71;C9IYM2;C9JF49;H7BZC5	O14980	27.0432	26.6126	26.4268	26.243	26.8657	26.8127	26.9734	27.1163	26.8204	27.0635	26.3944	26.9861	26.8457	26.7174	26.9361	27.2767	26.7949	26.7496	26.6154
sp|Q01831|XPC_HUMAN DNA repair protein complementing XP-C cells OS=Homo sapiens GN=XPC PE=1 SV=4;sp|Q01831-2|XPC_HUMAN Isoform 2 of DNA repair protein complementing XP-C cells OS=Homo sapiens GN=XPC	DNA repair protein complementing XP-C cells	XPC		0.364616	0.520404		0.798115	0.794004		0.165604	0.2736		0.783208	-1.04467		2.16563	-1.18278	17	17	17	26	26	26	105.95	0	268.27	4701400000	237	Q01831;Q01831-2;E7EUB5;Q01831-3	Q01831;Q01831-2	21.9476	22.4533	22.8144	22.3334	21.2313	23.284	22.1178	21.6129	23.14	22.1189	22.2253	23.1946	23.2121	23.6503	23.1204	21.4618	21.5593	20.6833	22.6951
sp|O76024|WFS1_HUMAN Wolframin OS=Homo sapiens GN=WFS1 PE=1 SV=2	Wolframin	WFS1		0.48205	0.2778		0.701698	-0.313667		1.16028	-0.591467		0.147495	0.116978		0.871684	-0.339781	11	11	11	16.7	16.7	16.7	100.29	0	20.844	1857700000	87	O76024;H0Y9G5	O76024	22.3184	22.1053	22.6449	22.3817	22.9064	23.1708	22.7949	22.5975	22.4817	22.4706	22.4767	22.488	23.0545	22.611	22.4425	23.0132	21.9479	22.4159	22.3144
tr|E9PS41|E9PS41_HUMAN WD repeat-containing protein 74 OS=Homo sapiens GN=WDR74 PE=1 SV=1;sp|Q6RFH5|WDR74_HUMAN WD repeat-containing protein 74 OS=Homo sapiens GN=WDR74 PE=1 SV=1;sp|Q6RFH5-2|WDR74_HUMAN Isoform 2 of WD repeat-containing protein 74 OS=Homo	WD repeat-containing protein 74	WDR74		-4.34294e-08	0		1.27513	1.03125		1.23633	1.29539		-4.34294e-08	0		0.228513	0.265429	4	4	4	17.1	17.1	17.1	36.405	0.0038927	3.3262	78951000	5	E9PS41;Q6RFH5;Q6RFH5-2	E9PS41;Q6RFH5;Q6RFH5-2	17.8585	18.9223	19.3049	18.4525	19.186	18.7152	18.4324	19.192	19.272	20.1287	18.9884	19.4427	17.9843	18.792	18.4353	18.9495	18.4954	19.9507	20.9429
tr|A0A0A0MTB8|A0A0A0MTB8_HUMAN WD repeat-containing protein 36 OS=Homo sapiens GN=WDR36 PE=1 SV=1;sp|Q8NI36|WDR36_HUMAN WD repeat-containing protein 36 OS=Homo sapiens GN=WDR36 PE=1 SV=1	WD repeat-containing protein 36	WDR36		0.809838	-1.17629		0.0229106	0.0182625		0.455883	1.19455		0.500482	-1.26015		0.593416	1.59082	18	18	18	24.8	24.8	24.8	99.365	0	45.627	1893500000	144	A0A0A0MTB8;Q8NI36	A0A0A0MTB8;Q8NI36	21.5635	21.9324	22.8233	22.4386	22.8219	19.3795	22.9653	22.1711	22.6523	22.6255	22.9828	23.0957	22.5189	23.0467	22.8549	23.0354	22.8919	22.6219	22.2557
sp|Q9C0J8|WDR33_HUMAN pre-mRNA 3 end processing protein WDR33 OS=Homo sapiens GN=WDR33 PE=1 SV=2	pre-mRNA 3 end processing protein WDR33	WDR33		0.236029	-0.154017		1.27208	-0.384582		0.286216	-0.230565		0.128327	0.113032		0.470206	-0.124474	31	31	31	32.3	32.3	32.3	145.89	0	181.24	6684300000	284	Q9C0J8;Q9C0J8-3;C9J8B4;Q9C0J8-2;B9A053	Q9C0J8	23.7647	23.8455	24.1053	24.6326	23.695	23.6436	24.3206	24.2615	24.1051	23.6531	23.8249	23.9784	23.8623	23.828	23.9417	23.7489	24.4962	23.9342	23.7096
sp|Q9UNX4|WDR3_HUMAN WD repeat-containing protein 3 OS=Homo sapiens GN=WDR3 PE=1 SV=1	WD repeat-containing protein 3	WDR3		0.409502	-0.453502		0.157282	0.116078		0.373543	0.569579		0.147778	-0.278068		1.41612	-0.470666	47	47	47	56.8	56.8	56.8	106.1	0	323.31	7509900000	406	Q9UNX4;Q6PDA5	Q9UNX4	23.1487	23.2236	23.0858	22.7851	24.6258	22.7012	24.0173	22.9587	24.1671	23.3799	24.1928	24.187	23.1176	23.6382	24.1905	24.2102	23.8164	23.7757	23.9983
tr|U3KQC1|U3KQC1_HUMAN WD repeat-containing protein 18 (Fragment) OS=Homo sapiens GN=WDR18 PE=1 SV=1;tr|A0A0A0MQU0|A0A0A0MQU0_HUMAN WD repeat-containing protein 18 (Fragment) OS=Homo sapiens GN=WDR18 PE=1 SV=1;sp|Q9BV38|WDR18_HUMAN WD repeat-containing pro	WD repeat-containing protein 18	WDR18		0.125496	0.189307		0.0912021	-0.179814		0.189914	-0.369121		0.839779	1.18837		0.308671	-0.543415	6	6	6	23.1	23.1	23.1	43.237	0	44.321	1586000000	95	U3KQC1;A0A0A0MQU0;Q9BV38;K7EIR0;A0A087X237;K7EKX5;K7EML4	U3KQC1;A0A0A0MQU0;Q9BV38;K7EIR0	20.5336	20.3423	20.4549	19.9319	20.6093	20.5229	20.5165	20.4221	18.2877	20.4565	20.362	19.371	20.3775	18.3206	18.8008	20.543	20.5731	20.6497	20.8049
sp|O75083|WDR1_HUMAN WD repeat-containing protein 1 OS=Homo sapiens GN=WDR1 PE=1 SV=4;sp|O75083-3|WDR1_HUMAN Isoform 2 of WD repeat-containing protein 1 OS=Homo sapiens GN=WDR1;tr|D6RD66|D6RD66_HUMAN WD repeat-containing protein 1 (Fragment) OS=Homo sapien	WD repeat-containing protein 1	WDR1		0.0975776	0.0829684		0.0396994	-0.0311324		0.174426	-0.114101		0.112377	-0.100404		0.559064	0.100122	32	32	32	77.9	77.9	77.9	66.193	0	323.31	14319000000	591	O75083;O75083-3;D6RD66	O75083;O75083-3;D6RD66	25.5801	25.2236	24.3728	25.6108	25.1596	24.7788	25.3297	25.1848	24.2157	25.6957	25.4509	25.3476	25.7173	25.0652	25.0679	25.2002	25.515	25.1554	25.1432
sp|Q9BTA9|WAC_HUMAN WW domain-containing adapter protein with coiled-coil OS=Homo sapiens GN=WAC PE=1 SV=3;sp|Q9BTA9-2|WAC_HUMAN Isoform 2 of WW domain-containing adapter protein with coiled-coil OS=Homo sapiens GN=WAC;sp|Q9BTA9-5|WAC_HUMAN Isoform 4 of WW	WW domain-containing adapter protein with coiled-coil	WAC		0.62473	0.268356		0.365002	0.165553		0.365607	-0.102803		0.238213	0.107593		1.45524	0.360826	16	16	16	38	38	38	70.723	0	45.763	3102200000	147	Q9BTA9;Q9BTA9-2;Q9BTA9-5;A0A0A0MRT2;Q9BTA9-3;C9JD58;J3QTA0;C9JVK6	Q9BTA9;Q9BTA9-2;Q9BTA9-5;A0A0A0MRT2;Q9BTA9-3	23.6714	23.5607	22.7505	23.7173	23.7271	23.4034	23.1358	23.5268	23.1821	23.6599	23.4788	23.6123	23.2849	23.4668	23.7734	22.9266	23.8342	23.48	23.4316
sp|Q9UEU0|VTI1B_HUMAN Vesicle transport through interaction with t-SNAREs homolog 1B OS=Homo sapiens GN=VTI1B PE=1 SV=3;sp|Q9UEU0-2|VTI1B_HUMAN Isoform Short of Vesicle transport through interaction with t-SNAREs homolog 1B OS=Homo sapiens GN=VTI1B;tr|H0YJ	Vesicle transport through interaction with t-SNAREs homolog 1B	VTI1B		0.560278	-0.333933		0.950001	-0.479311		0.291374	-0.145377		0.572612	-0.28754		0.724365	-0.418674	9	9	8	50.4	50.4	40.1	26.688	0	16.921	1051600000	55	Q9UEU0;Q9UEU0-2;H0YJL5;H0YJJ5;J3KMW2;G3V5I2	Q9UEU0;Q9UEU0-2;H0YJL5	21.9766	21.6439	21.3742	21.3556	21.8176	21.229	21.875	21.6539	21.3857	21.4382	21.6619	21.5239	21.9761	21.7751	21.5136	22.5799	21.85	21.4635	21.4957
sp|Q96AJ9-1|VTI1A_HUMAN Isoform 1 of Vesicle transport through interaction with t-SNAREs homolog 1A OS=Homo sapiens GN=VTI1A;sp|Q96AJ9|VTI1A_HUMAN Vesicle transport through interaction with t-SNAREs homolog 1A OS=Homo sapiens GN=VTI1A PE=1 SV=2	Vesicle transport through interaction with t-SNAREs homolog 1A	VTI1A		0.414023	-0.198552		1.41718	-1.7942		0.695717	-1.59564		0.777135	0.399731		0.596107	-1.39926	5	5	5	41.4	41.4	41.4	23.435	0	158.42	1674000000	39	Q96AJ9-1;Q96AJ9	Q96AJ9-1;Q96AJ9	23.0554	22.134	22.6036	22.7803	22.4239	22.906	23.2201	22.9468	22.7471	22.9654	21.9725	22.5677	22.677	22.1559	22.0781	23.3242	22.5002	22.6734	22.2757
sp|Q86Y07|VRK2_HUMAN Serine/threonine-protein kinase VRK2 OS=Homo sapiens GN=VRK2 PE=1 SV=3;sp|Q86Y07-3|VRK2_HUMAN Isoform 3 of Serine/threonine-protein kinase VRK2 OS=Homo sapiens GN=VRK2;sp|Q86Y07-5|VRK2_HUMAN Isoform 5 of Serine/threonine-protein kinase	Serine/threonine-protein kinase VRK2	VRK2		0.0555459	-0.0361697		0.0164403	0.0145264		0.054848	0.0506961		0.38828	0.172772		0.198957	-0.209475	13	13	13	40.6	40.6	40.6	58.14	0	52.035	2008800000	135	Q86Y07;Q86Y07-3;Q86Y07-5;Q86Y07-2;Q86Y07-4;E7ERS5;E9PBU1	Q86Y07;Q86Y07-3;Q86Y07-5;Q86Y07-2;Q86Y07-4	22.9081	22.5817	22.3161	22.8682	22.5866	22.6464	23.0619	22.6341	22.4093	22.938	22.2784	22.0549	22.3566	22.8612	22.365	23.3047	22.6606	22.3488	23.3632
sp|Q8N1B4|VPS52_HUMAN Vacuolar protein sorting-associated protein 52 homolog OS=Homo sapiens GN=VPS52 PE=1 SV=1;sp|Q8N1B4-2|VPS52_HUMAN Isoform 2 of Vacuolar protein sorting-associated protein 52 homolog OS=Homo sapiens GN=VPS52	Vacuolar protein sorting-associated protein 52 homolog	VPS52		0.322755	-0.228737		0.263726	-0.216863		0.0108349	0.0118745		0.0304227	0.0209726		0.153999	-0.133904	7	7	7	15.2	15.2	15.2	82.22	0	13.386	810530000	26	Q8N1B4;Q8N1B4-2;A0A0G2JIG2	Q8N1B4;Q8N1B4-2	21.3438	21.5374	21.1549	21.783	21.1151	21.465	22.0841	21.4264	21.3161	21.51	21.3003	21.5468	21.4357	21.2087	21.6559	22.3659	21.7106	21.1956	21.9683
sp|Q96QK1|VPS35_HUMAN Vacuolar protein sorting-associated protein 35 OS=Homo sapiens GN=VPS35 PE=1 SV=2	Vacuolar protein sorting-associated protein 35	VPS35		0.0601941	-0.0453777		0.854956	-0.309114		0.353561	-0.263737		0.27458	0.23808		0.65243	0.437646	9	9	9	15.8	15.8	15.8	91.706	0	27.618	774440000	33	Q96QK1;I3L4S0;I3L4P4	Q96QK1	20.4102	20.0375	20.6154	20.3107	21.3269	21.0513	20.7364	21.0563	20.5724	19.0487	20.6974	20.7696	20.4256	20.5589	20.9901	21.0307	21.4343	20.8199	20.6183
sp|Q9Y4B6-2|VPRBP_HUMAN Isoform 2 of Protein VPRBP OS=Homo sapiens GN=VPRBP;sp|Q9Y4B6|VPRBP_HUMAN Protein VPRBP OS=Homo sapiens GN=VPRBP PE=1 SV=3;sp|Q9Y4B6-3|VPRBP_HUMAN Isoform 3 of Protein VPRBP OS=Homo sapiens GN=VPRBP	Protein VPRBP	VPRBP		0.293411	-0.1444		0.300698	-0.153575		0.0206333	-0.00917498		0.740596	0.174377		0.0178996	0.0163294	19	19	19	16.7	16.7	16.7	168.93	0	34.458	2015000000	99	Q9Y4B6-2;Q9Y4B6;Q9Y4B6-3	Q9Y4B6-2;Q9Y4B6;Q9Y4B6-3	22.5399	22.5457	22.4743	22.6883	22.417	22.6227	22.8384	22.9899	22.3965	22.559	22.3647	23.0309	22.3345	22.3276	22.5428	23.1423	22.6715	22.2839	22.6629
sp|Q96GC9|VMP1_HUMAN Vacuole membrane protein 1 OS=Homo sapiens GN=VMP1 PE=1 SV=1;tr|K7EL93|K7EL93_HUMAN Vacuole membrane protein 1 OS=Homo sapiens GN=VMP1 PE=1 SV=1;tr|K7EL74|K7EL74_HUMAN Vacuole membrane protein 1 OS=Homo sapiens GN=VMP1 PE=1 SV=1;tr|K7E	Vacuole membrane protein 1	VMP1		0.00796621	0.0320632		0.246685	-0.757305		0.202622	-0.789368		0.0719262	-0.300262		0.0714581	-0.267955	3	3	3	12.6	12.6	12.6	46.237	0	25.977	1004300000	31	Q96GC9;K7EL93;K7EL74;K7ENU2;K7EK01;K7EMI0;K7ELS2;K7EPE7;Q96GC9-2	Q96GC9;K7EL93;K7EL74;K7ENU2;K7EK01;K7EMI0;K7ELS2	22.1641	17.6872	18.4351	21.9357	22.145	18.4574	22.5732	18.4393	18.5338	22.0772	21.9855	18.0408	21.8583	22.1123	19.4683	22.1595	21.9756	21.2025	19.2978
sp|Q3ZAQ7|VMA21_HUMAN Vacuolar ATPase assembly integral membrane protein VMA21 OS=Homo sapiens GN=VMA21 PE=1 SV=1	Vacuolar ATPase assembly integral membrane protein VMA21	VMA21		0.683535	0.90225		0.516507	-0.857958		1.23528	-1.76021	+	1.78406	2.461		1.20594	-1.88133	2	2	2	17.8	17.8	17.8	11.354	0	9.6783	591190000	17	Q3ZAQ7	Q3ZAQ7	21.9026	19.4748	19.8081	21.0717	21.4832	21.4196	19.6134	21.3937	21.5498	21.3396	20.7244	17.6159	17.8215	18.8512	19.9187	21.2469	19.4714	19.2603	18.9812
tr|E9PN30|E9PN30_HUMAN Selenoprotein S (Fragment) OS=Homo sapiens GN=VIMP PE=1 SV=1;sp|Q9BQE4|SELS_HUMAN Selenoprotein S OS=Homo sapiens GN=VIMP PE=1 SV=3	Selenoprotein S	VIMP		0.555036	0.882012		0.685656	1.12728		0.188517	0.245272		0.344858	0.191319		0.138122	-0.255366	5	5	5	29.8	29.8	29.8	23.771	0.00049213	5.3206	447440000	10	E9PN30;Q9BQE4	E9PN30;Q9BQE4	20.422	18.3977	20.3853	20.5636	20.1253	20.4705	20.5187	17.2023	20.1144	20.4745	20.0449	19.9821	20.415	19.8227	20.3477	18.9423	20.0845	20.1645	21.5898
sp|P08670|VIME_HUMAN Vimentin OS=Homo sapiens GN=VIM PE=1 SV=4;tr|B0YJC4|B0YJC4_HUMAN Vimentin OS=Homo sapiens GN=VIM PE=1 SV=1	Vimentin	VIM		0.0902294	-0.104489		0.0133734	0.0175333		0.111841	0.122023		0.506488	-0.352789		0.530619	-0.449303	52	52	48	88.6	88.6	87.1	53.651	0	323.31	29455000000	646	P08670;B0YJC4;B0YJC5;Q5JVS8;P17661;H7C5W5;P41219;P41219-2;A0A087WYG8;E7EMV2;E7ESP9;Q16352;P07197-2;P07197;F8W835	P08670;B0YJC4	26.6596	25.9529	26.417	26.179	26.3034	26.9476	26.0336	26.8363	26.4308	26.5627	26.9924	26.8019	26.4596	26.9373	27.0915	25.711	26.9465	27.5288	26.0572
sp|A8MV65-2|VGLL3_HUMAN Isoform 2 of Transcription cofactor vestigial-like protein 3 OS=Homo sapiens GN=VGLL3;sp|A8MV65|VGLL3_HUMAN Transcription cofactor vestigial-like protein 3 OS=Homo sapiens GN=VGLL3 PE=2 SV=1	Transcription cofactor vestigial-like protein 3	VGLL3		0.817224	-0.188844		1.52044	0.387653		1.89447	0.576497		0.145449	-0.048418		1.14826	-0.693982	10	10	10	38.8	38.8	38.8	35.171	0	323.31	39627000000	217	A8MV65-2;A8MV65;H7C571	A8MV65-2;A8MV65	27.3979	27.0807	26.4622	26.4456	26.5318	26.4103	26.5809	26.373	26.9515	27.4394	26.641	26.5943	26.6668	26.2789	26.5872	26.5902	26.6651	26.7478	27.2716
sp|Q8N8G2|VGLL2_HUMAN Transcription cofactor vestigial-like protein 2 OS=Homo sapiens GN=VGLL2 PE=1 SV=1	Transcription cofactor vestigial-like protein 2	VGLL2		0.176186	0.145594		0.848681	0.544277		1.74239	0.398683		0.121155	-0.0761019		0.146859	0.0987288	3	3	3	14.2	14.2	14.2	33.426	0	17.739	933350000	44	Q8N8G2;Q8N8G2-2;Q99990	Q8N8G2	21.6562	21.7975	21.1249	21.6614	21.7366	21.5985	20.4625	21.6579	21.6395	21.8775	21.9567	19.7985	21.3481	21.7467	22.13	21.6699	21.6538	22.0358	22.0136
tr|J3QSH4|J3QSH4_HUMAN Vascular endothelial zinc finger 1 OS=Homo sapiens GN=VEZF1 PE=1 SV=1;sp|Q14119|VEZF1_HUMAN Vascular endothelial zinc finger 1 OS=Homo sapiens GN=VEZF1 PE=1 SV=2;tr|J9JIC7|J9JIC7_HUMAN Vascular endothelial zinc finger 1 (Fragment) OS	Vascular endothelial zinc finger 1	VEZF1		0.295762	0.211108		1.18326	0.55863		0.613308	0.347521		0.654047	-0.383558		0.422853	0.35506	23	20	19	43.4	41.4	41.4	55.793	0	164.19	6191600000	250	J3QSH4;Q14119;J9JIC7	J3QSH4;Q14119;J9JIC7	24.6977	24.9457	24.8724	23.8545	24.4456	24.6915	23.9431	24.5456	24.3713	23.7558	24.9454	24.3905	24.5355	24.8503	24.7564	23.879	23.4727	24.5048	24.6183
tr|A0A0A0MR02|A0A0A0MR02_HUMAN Voltage-dependent anion-selective channel protein 2 (Fragment) OS=Homo sapiens GN=VDAC2 PE=1 SV=1;sp|P45880-2|VDAC2_HUMAN Isoform 2 of Voltage-dependent anion-selective channel protein 2 OS=Homo sapiens GN=VDAC2;sp|P45880|VDA	Voltage-dependent anion-selective channel protein 2	VDAC2		0.247577	0.112228		0.207573	0.070734		0.057228	-0.0414944		0.0692747	-0.0511945		0.482018	-0.155883	7	7	7	29.4	29.4	29.4	30.348	0	25.253	1821000000	108	A0A0A0MR02;P45880-2;P45880;P45880-1;Q5JSD2;Q5JSD1;A2A3S1	A0A0A0MR02;P45880-2;P45880;P45880-1;Q5JSD2;Q5JSD1	22.6395	22.9987	22.7845	22.3654	23.0401	23.0337	22.551	22.6072	22.813	22.3877	22.5907	22.9144	22.6926	23.1167	22.7835	22.4626	22.9731	22.7982	22.9511
sp|P55072|TERA_HUMAN Transitional endoplasmic reticulum ATPase OS=Homo sapiens GN=VCP PE=1 SV=4	Transitional endoplasmic reticulum ATPase	VCP	+	3.22275	1.76741	+	4.18704	1.97255		0.261681	0.20514		1.20468	0.867542		0.559669	0.308152	16	16	16	24.6	24.6	24.6	89.321	0	29.565	823380000	43	P55072;C9JUP7;C9IZA5	P55072	18.3946	18.64	20.6023	21.949	22.7741	21.8173	20.422	20.3289	20.0804	20.8994	20.7146	18.6206	21.0607	21.2739	21.6031	20.1608	21.142	20.3421	22.5591
sp|Q99536|VAT1_HUMAN Synaptic vesicle membrane protein VAT-1 homolog OS=Homo sapiens GN=VAT1 PE=1 SV=2;tr|K7ERT7|K7ERT7_HUMAN Synaptic vesicle membrane protein VAT-1 homolog (Fragment) OS=Homo sapiens GN=VAT1 PE=1 SV=1;sp|Q99536-2|VAT1_HUMAN Isoform 2 of S	Synaptic vesicle membrane protein VAT-1 homolog	VAT1		0.359006	0.168657		0.17278	-0.0801729		0.421496	-0.24883		0.237458	0.191769		0.119732	-0.0790164	6	6	6	18.3	18.3	18.3	41.92	0	13.518	1384800000	80	Q99536;K7ERT7;Q99536-2;Q99536-3;K7EJM4;K7ESA3;K7ENX2;K7EM19	Q99536;K7ERT7;Q99536-2;Q99536-3	22.074	22.1306	22.2511	21.9162	22.6016	22.4268	21.8409	22.4665	22.2127	21.4394	22.0822	22.5172	21.6539	22.2524	22.4631	21.8982	22.4003	22.0589	21.8291
sp|O95292|VAPB_HUMAN Vesicle-associated membrane protein-associated protein B/C OS=Homo sapiens GN=VAPB PE=1 SV=3	Vesicle-associated membrane protein-associated protein B/C	VAPB		0.798904	-0.161865		1.67208	-0.402286		0.625114	-0.240421		0.306386	-0.134892		0.274135	-0.114182	16	15	15	51.9	51.9	51.9	27.228	0	92.707	19750000000	381	O95292;E5RK64;O95292-2	O95292	25.7891	26.2919	26.373	25.9104	26.0034	26.1672	26.2866	26.0708	26.3605	25.9038	26.2798	25.9244	25.8834	26.1547	26.4476	26.269	26.1907	25.9557	26.0902
sp|Q9P0L0|VAPA_HUMAN Vesicle-associated membrane protein-associated protein A OS=Homo sapiens GN=VAPA PE=1 SV=3;sp|Q9P0L0-2|VAPA_HUMAN Isoform 2 of Vesicle-associated membrane protein-associated protein A OS=Homo sapiens GN=VAPA	Vesicle-associated membrane protein-associated protein A	VAPA		1.37405	-0.326513		1.31495	-0.424737		0.159155	-0.098224		0.745992	-0.169245		0.0363905	-0.0440032	29	29	28	79.5	79.5	79.5	27.893	0	323.31	28629000000	570	Q9P0L0;Q9P0L0-2;J3QKM9	Q9P0L0;Q9P0L0-2	26.514	26.4668	26.6339	26.3772	26.68	26.3807	26.9978	26.8311	26.7447	26.6177	26.4211	26.5028	26.7019	26.6352	26.6085	26.9091	26.8961	26.456	26.7888
sp|P51809|VAMP7_HUMAN Vesicle-associated membrane protein 7 OS=Homo sapiens GN=VAMP7 PE=1 SV=3;sp|P51809-3|VAMP7_HUMAN Isoform 3 of Vesicle-associated membrane protein 7 OS=Homo sapiens GN=VAMP7;sp|P51809-2|VAMP7_HUMAN Isoform 2 of Vesicle-associated membr	Vesicle-associated membrane protein 7	VAMP7		1.1678	-0.290696		1.20848	-0.266289		0.0652448	0.0244071		0.169779	-0.0646877		0.217928	-0.099575	11	11	11	57.3	57.3	57.3	24.935	0	75.628	3124300000	85	P51809;P51809-3;P51809-2;E5RH06	P51809;P51809-3;P51809-2	23.497	23.0612	23.638	23.1122	23.4799	23.4174	23.7541	23.6232	23.7547	23.2499	23.4594	23.425	23.2839	23.3452	23.5745	23.7874	23.2903	23.5536	23.4881
sp|Q15836|VAMP3_HUMAN Vesicle-associated membrane protein 3 OS=Homo sapiens GN=VAMP3 PE=1 SV=3	Vesicle-associated membrane protein 3	VAMP3		0.417739	0.172013		0.217354	-0.0981728		0.583383	-0.270185		0.161364	0.118282		0.560704	0.28204	7	7	3	65	65	34	11.309	0	232.77	5180200000	117	Q15836	Q15836	23.7734	23.0701	24.1554	24.6709	24.3597	24.156	24.6626	24.0859	24.1738	23.8129	24.0296	24.2144	24.5023	24.5144	23.8151	24.3535	24.1707	23.8947	24.3814
sp|Q9Y5J1|UTP18_HUMAN U3 small nucleolar RNA-associated protein 18 homolog OS=Homo sapiens GN=UTP18 PE=1 SV=3	U3 small nucleolar RNA-associated protein 18 homolog	UTP18		0.0773228	0.194038	+	2.50958	3.19092	+	1.51226	2.99688		0.171853	-0.568965		0.883615	-0.750769	14	14	14	41.9	41.9	41.9	62.003	0	141.64	1370400000	81	Q9Y5J1;J3KSR7;J3QRG0;J3QLD6;J3QR85	Q9Y5J1	20.097	18.6649	18.7364	19.4206	21.4061	18.4135	18.2523	19.4285	19.4827	19.318	18.6833	19.557	18.7519	20.3535	21.8417	19.6912	18.7713	21.6902	22.8405
tr|X6RAB3|X6RAB3_HUMAN USP6 N-terminal-like protein OS=Homo sapiens GN=USP6NL PE=1 SV=1;sp|Q92738|US6NL_HUMAN USP6 N-terminal-like protein OS=Homo sapiens GN=USP6NL PE=1 SV=3;sp|Q92738-2|US6NL_HUMAN Isoform 2 of USP6 N-terminal-like protein OS=Homo sapiens	USP6 N-terminal-like protein	USP6NL		0.0862143	-0.167314		0.346871	0.479721		0.482005	0.647035		0.232544	0.501254		0.705286	1.72464	7	7	7	12.9	12.9	12.9	96.665	0	11.957	577870000	21	X6RAB3;Q92738;Q92738-2	X6RAB3;Q92738;Q92738-2	20.7473	20.3428	20.7709	20.9385	20.8893	19.1764	21.0098	20.7926	21.098	19.2015	18.967	18.5116	20.8062	20.0035	18.6908	20.4644	21.1246	18.5229	20.855
sp|Q9H9J4-2|UBP42_HUMAN Isoform 2 of Ubiquitin carboxyl-terminal hydrolase 42 OS=Homo sapiens GN=USP42;sp|Q9H9J4|UBP42_HUMAN Ubiquitin carboxyl-terminal hydrolase 42 OS=Homo sapiens GN=USP42 PE=1 SV=3;tr|C9JPC9|C9JPC9_HUMAN Ubiquitin carboxyl-terminal hydr	Ubiquitin carboxyl-terminal hydrolase 42	USP42		0.127869	-0.0500816		0.87874	0.248418		2.01234	0.298499		1.30399	-0.290564		0.335717	-0.0725485	36	36	36	37.3	37.3	37.3	144.33	0	159.64	6370200000	348	Q9H9J4-2;Q9H9J4;C9JPC9;E7EWZ4;E5RJP3;B4DP25	Q9H9J4-2;Q9H9J4;C9JPC9	24.307	23.7046	23.8647	24.3144	24.1345	24.2565	24.6291	23.9149	24.319	24.0266	24.3656	24.2423	24.6212	24.6099	24.3459	24.2587	24.1676	24.4217	24.5297
sp|Q70CQ2|UBP34_HUMAN Ubiquitin carboxyl-terminal hydrolase 34 OS=Homo sapiens GN=USP34 PE=1 SV=2;sp|Q70CQ2-3|UBP34_HUMAN Isoform 3 of Ubiquitin carboxyl-terminal hydrolase 34 OS=Homo sapiens GN=USP34;sp|Q70CQ2-2|UBP34_HUMAN Isoform 2 of Ubiquitin carboxyl	Ubiquitin carboxyl-terminal hydrolase 34	USP34		0.0198223	0.0139697		0.172274	-0.109234		0.370005	-0.123203		0.303325	0.129685		0.0442513	-0.0278511	51	51	51	23.3	23.3	23.3	404.23	0	323.31	6959100000	428	Q70CQ2;Q70CQ2-3;Q70CQ2-2;A0A0C4DG73;H7C183;H7C150	Q70CQ2;Q70CQ2-3;Q70CQ2-2	23.8829	24.5092	23.8733	24.5236	24.3166	24.2773	24.6744	24.7473	23.8598	24.5319	24.789	24.2058	24.3458	23.9358	24.447	24.7066	24.0396	24.1236	24.0446
tr|H0YLB7|H0YLB7_HUMAN Ubiquitin carboxyl-terminal hydrolase 3 OS=Homo sapiens GN=USP3 PE=1 SV=1;tr|H0YKU8|H0YKU8_HUMAN Ubiquitin carboxyl-terminal hydrolase 3 (Fragment) OS=Homo sapiens GN=USP3 PE=1 SV=1;tr|Q6JHV3|Q6JHV3_HUMAN UBP protein OS=Homo sapiens	Ubiquitin carboxyl-terminal hydrolase;Ubiquitin carboxyl-terminal hydrolase 3	USP3		0.0877571	0.162239	+	3.4667	2.64372	+	1.37498	2.48148		0.608107	1.15187	+	1.9231	2.70602	5	5	5	15.8	15.8	15.8	49.058	0	13.819	173100000	11	H0YLB7;H0YKU8;Q6JHV3;H0YMI4;Q9Y6I4-2;Q9Y6I4;H0YLG0;H0YM72;H0YL81	H0YLB7;H0YKU8;Q6JHV3;H0YMI4;Q9Y6I4-2;Q9Y6I4	18.707	19.3749	17.3289	18.2511	21.021	18.943	18.891	20.147	18.9938	20.0757	19.59	18.7682	17.981	18.2147	18.5638	19.9623	19.0354	18.4273	21.6404
sp|Q9UPT9-2|UBP22_HUMAN Isoform 2 of Ubiquitin carboxyl-terminal hydrolase 22 OS=Homo sapiens GN=USP22;sp|Q9UPT9|UBP22_HUMAN Ubiquitin carboxyl-terminal hydrolase 22 OS=Homo sapiens GN=USP22 PE=1 SV=2;sp|A6NNY8|UBP27_HUMAN Ubiquitin carboxyl-terminal hydro	Ubiquitin carboxyl-terminal hydrolase 22;Ubiquitin carboxyl-terminal hydrolase 27	USP22;USP27X		0.451286	0.60607		0.119118	0.277874		0.122006	-0.328196		0.33136	-0.229347		0.623749	-1.35308	5	5	5	11.3	11.3	11.3	58.179	0	42.301	845410000	48	Q9UPT9-2;Q9UPT9;A6NNY8;J3QS30;K7ESK0;K7ERX6	Q9UPT9-2;Q9UPT9;A6NNY8	21.242	20.9193	19.803	21.1847	21.5725	21.0652	21.3988	19.6249	19.2026	20.4305	21.8123	21.2079	21.984	21.2818	21.2445	21.6532	20.9648	21.1639	22.4514
tr|H7C5J3|H7C5J3_HUMAN Ubiquitin carboxyl-terminal hydrolase 13 (Fragment) OS=Homo sapiens GN=USP13 PE=1 SV=1;sp|Q92995-2|UBP13_HUMAN Isoform 2 of Ubiquitin carboxyl-terminal hydrolase 13 OS=Homo sapiens GN=USP13;sp|Q92995|UBP13_HUMAN Ubiquitin carboxyl-te	Ubiquitin carboxyl-terminal hydrolase 13	USP13		1.4482	0.881476		0.149383	-0.149461		1.49319	-1.03094		0.890978	0.704014		0.271998	-0.242864	3	3	2	8.7	8.7	5.4	34.228	0.0046828	3.1071	66048000	3	H7C5J3;Q92995-2;Q92995	H7C5J3;Q92995-2;Q92995	18.4672	18.5554	18.5765	19.4629	19.8612	19.6678	19.0643	17.8611	19.5549	17.8879	18.7347	18.0246	19.4545	19.1415	18.2838	18.7402	18.6931	18.7813	19.2295
sp|O60763|USO1_HUMAN General vesicular transport factor p115 OS=Homo sapiens GN=USO1 PE=1 SV=2;sp|O60763-2|USO1_HUMAN Isoform 2 of General vesicular transport factor p115 OS=Homo sapiens GN=USO1	General vesicular transport factor p115	USO1		0.130295	-0.124848		1.04576	-0.668592		0.871469	-0.543744		0.251633	0.16652		0.148012	-0.0834503	49	49	49	50.3	50.3	50.3	107.89	0	323.31	19332000000	652	O60763;O60763-2	O60763;O60763-2	26.1801	26.0222	25.7169	26.2312	26.3556	25.5618	26.5016	25.9532	25.4739	26.0418	26.0504	26.1984	26.0142	25.7103	25.9245	26.7762	26.6547	25.6866	25.7727
sp|Q9NZ43|USE1_HUMAN Vesicle transport protein USE1 OS=Homo sapiens GN=USE1 PE=1 SV=2;tr|G8JLK1|G8JLK1_HUMAN Vesicle transport protein USE1 OS=Homo sapiens GN=USE1 PE=1 SV=2;tr|M0QYT5|M0QYT5_HUMAN Vesicle transport protein USE1 (Fragment) OS=Homo sapiens G	Vesicle transport protein USE1	USE1		1.365	-0.500505		0.0319413	-0.0184638		1.62343	0.482042		0.935368	-0.359726		0.695696	-0.359919	8	8	5	32.4	32.4	18.1	29.371	0	38.567	1098600000	86	Q9NZ43;G8JLK1;M0QYT5;Q9NZ43-2	Q9NZ43;G8JLK1;M0QYT5;Q9NZ43-2	21.9409	21.6045	21.617	21.1031	21.2349	21.4556	21.919	21.4953	21.6181	21.4971	21.4193	21.3374	21.659	21.8606	21.3532	22.3442	21.6786	21.5352	21.9119
sp|Q14146|URB2_HUMAN Unhealthy ribosome biogenesis protein 2 homolog OS=Homo sapiens GN=URB2 PE=2 SV=2	Unhealthy ribosome biogenesis protein 2 homolog	URB2		0.281262	-0.184776		0.108322	-0.0766087		0.212977	0.108167		0.267714	-0.140945		0.620875	-0.368528	17	17	17	15.2	15.2	15.2	170.54	0	25.191	1627400000	64	Q14146;Q5VYD0	Q14146	22.3782	21.9689	21.6726	22.0744	22.092	22.5761	22.7784	22.0622	22.827	22.4424	21.8192	22.3231	22.4485	22.5803	22.1365	22.8483	22.0088	22.0687	22.5685
sp|Q9NVA1|UQCC1_HUMAN Ubiquinol-cytochrome-c reductase complex assembly factor 1 OS=Homo sapiens GN=UQCC1 PE=1 SV=3;tr|F6UTR7|F6UTR7_HUMAN Ubiquinol-cytochrome-c reductase complex assembly factor 1 OS=Homo sapiens GN=UQCC1 PE=1 SV=1;tr|B1AKV3|B1AKV3_HUMAN	Ubiquinol-cytochrome-c reductase complex assembly factor 1	UQCC1		0.878461	-0.470502		0.323022	-0.240308		0.251363	0.230194		0.352417	0.585189		0.126577	0.232642	9	9	9	30.4	30.4	30.4	34.6	0	22.993	1503000000	31	Q9NVA1;F6UTR7;B1AKV3;Q9NVA1-4;Q9NVA1-5;Q9NVA1-2;B1AKV6;Q9NVA1-3;B1AKV4;B1AKV2;F8WCR2;H7BZM2	Q9NVA1;F6UTR7;B1AKV3;Q9NVA1-4;Q9NVA1-5;Q9NVA1-2;B1AKV6;Q9NVA1-3;B1AKV4	18.2693	18.2431	21.3241	20.7981	21.2463	21.4442	22.3419	21.4935	21.3515	21.3204	20.8587	21.4136	19.2515	21.2386	21.2429	21.8814	21.5134	21.2185	21.9134
sp|Q96RL1|UIMC1_HUMAN BRCA1-A complex subunit RAP80 OS=Homo sapiens GN=UIMC1 PE=1 SV=2;sp|Q96RL1-3|UIMC1_HUMAN Isoform 3 of BRCA1-A complex subunit RAP80 OS=Homo sapiens GN=UIMC1;sp|Q96RL1-2|UIMC1_HUMAN Isoform 2 of BRCA1-A complex subunit RAP80 OS=Homo sa	BRCA1-A complex subunit RAP80	UIMC1	+	3.50432	5.57917	+	4.17125	7.12058	+	1.40963	1.54141	+	3.34153	4.09165	+	2.37879	2.63957	40	40	40	65	65	65	79.727	0	323.31	10343000000	361	Q96RL1;Q96RL1-3;Q96RL1-2;Q96RL1-4;D6RC40;D6RCQ3;Q96RL1-5;D6RDZ5;D6R9M3	Q96RL1;Q96RL1-3;Q96RL1-2	18.5465	19.7549	17.4013	24.8186	25.9265	25.8715	19.6621	20.3144	22.2959	20.8788	18.4336	18.7247	21.7155	21.3957	21.2305	18.1805	19.2712	20.0342	26.3758
sp|Q16880|CGT_HUMAN 2-hydroxyacylsphingosine 1-beta-galactosyltransferase OS=Homo sapiens GN=UGT8 PE=2 SV=2	2-hydroxyacylsphingosine 1-beta-galactosyltransferase	UGT8		1.06999	-0.496572		0.20356	-0.147726		0.369603	0.348846		0.0282227	0.0202204		0.122391	-0.155722	7	7	7	15.5	15.5	15.5	61.437	0	9.9736	512550000	28	Q16880;D6RFW2	Q16880	20.8199	20.5127	21.2341	20.0547	20.2543	20.8143	21.0846	20.4701	20.8889	21.3481	20.4764	20.8217	20.3085	20.2462	20.508	21.3653	20.5574	20.8598	21.3309
sp|Q9Y5Z9-2|UBIA1_HUMAN Isoform 2 of UbiA prenyltransferase domain-containing protein 1 OS=Homo sapiens GN=UBIAD1;sp|Q9Y5Z9|UBIA1_HUMAN UbiA prenyltransferase domain-containing protein 1 OS=Homo sapiens GN=UBIAD1 PE=1 SV=1	UbiA prenyltransferase domain-containing protein 1	UBIAD1		0.400949	-0.291417		0.689201	-0.443825		0.421473	-0.152409		0.696624	-0.200347		0.318528	-0.0721296	2	2	2	16.8	16.8	16.8	19.481	0.0022543	3.835	462510000	15	Q9Y5Z9-2;Q9Y5Z9	Q9Y5Z9-2;Q9Y5Z9	18.5013	18.6198	21.1302	20.6848	20.484	20.9262	21.0045	21.4746	21.6795	20.8595	18.7218	20.3969	20.9112	20.9412	20.8437	20.8345	20.255	20.6905	20.3795
sp|O95155-2|UBE4B_HUMAN Isoform 2 of Ubiquitin conjugation factor E4 B OS=Homo sapiens GN=UBE4B;sp|O95155|UBE4B_HUMAN Ubiquitin conjugation factor E4 B OS=Homo sapiens GN=UBE4B PE=1 SV=1;sp|O95155-4|UBE4B_HUMAN Isoform 4 of Ubiquitin conjugation factor E4	Ubiquitin conjugation factor E4 B	UBE4B		0.256632	-0.416706		1.62083	-1.95948		1.12722	-1.54278		0.579487	-0.565555		1.73975	-1.89259	8	8	8	11.7	11.7	11.7	133.27	0	10.201	493450000	20	O95155-2;O95155;O95155-4;O95155-3;K7ERA7;K7EP75	O95155-2;O95155;O95155-4;O95155-3	21.0031	20.9293	20.8086	19.3441	20.7365	20.5277	20.7289	21.5023	20.7172	20.842	18.985	19.1679	20.7139	20.8332	20.7578	20.9037	21.2236	18.6409	19.6045
sp|Q14139|UBE4A_HUMAN Ubiquitin conjugation factor E4 A OS=Homo sapiens GN=UBE4A PE=1 SV=2;sp|Q14139-2|UBE4A_HUMAN Isoform 2 of Ubiquitin conjugation factor E4 A OS=Homo sapiens GN=UBE4A;tr|B7Z7P0|B7Z7P0_HUMAN Ubiquitin conjugation factor E4 A OS=Homo sapi	Ubiquitin conjugation factor E4 A	UBE4A		0.0696615	-0.0342989		0.631623	-0.22989		0.262011	-0.195591		0.0504233	0.0334237		0.800751	-0.399992	24	24	24	31.5	31.5	31.5	122.56	0	94.327	4238400000	128	Q14139;Q14139-2;B7Z7P0	Q14139;Q14139-2;B7Z7P0	23.4496	23.3408	23.6715	23.3277	23.7588	24.0547	23.6496	23.879	24.0127	23.6391	23.4322	23.7865	23.5124	23.7906	23.7379	23.7246	23.4769	23.7454	23.3639
sp|P63279|UBC9_HUMAN SUMO-conjugating enzyme UBC9 OS=Homo sapiens GN=UBE2I PE=1 SV=1;tr|H3BQQ9|H3BQQ9_HUMAN SUMO-conjugating enzyme (Fragment) OS=Homo sapiens GN=UBE2I PE=1 SV=1;tr|B0QYN7|B0QYN7_HUMAN SUMO-conjugating enzyme OS=Homo sapiens GN=UBE2I PE=1 S	SUMO-conjugating enzyme UBC9	UBE2I	+	1.94026	4.6479	+	5.68433	8.58856		0.973868	3.94066		1.19523	4.81225	+	4.06547	8.78492	16	16	16	89.2	89.2	89.2	18.007	0	323.31	56075000000	473	P63279;H3BQQ9;B0QYN7;H3BPC4;H3BRD1	P63279;H3BQQ9;B0QYN7;H3BPC4	17.7536	17.934	18.0752	21.4777	27.5143	22.3433	19.3182	17.4246	18.6232	18.515	18.6507	22.0839	19.2808	18.9354	18.6823	19.4561	19.7242	20.2369	27.3676
sp|Q5T6F2|UBAP2_HUMAN Ubiquitin-associated protein 2 OS=Homo sapiens GN=UBAP2 PE=1 SV=1	Ubiquitin-associated protein 2	UBAP2		0.213145	0.210875		2.06622	-0.99091		1.12915	-1.20178		0.00992356	-0.01883		0.0549695	-0.0312831	11	11	11	19.3	19.3	19.3	117.11	0	108.91	2583500000	109	Q5T6F2;F5H2U4;A2A305;Q5T6F2-2;A0A0D9SFI5;Q5JV08	Q5T6F2	24.0732	22.8783	22.2714	24.2614	22.8896	22.8105	23.2129	23.4738	22.377	24.2998	23.6012	23.4452	24.0064	22.5902	23.4214	23.5308	23.1063	22.9571	22.3554
sp|Q8NBM4-4|UBAC2_HUMAN Isoform 4 of Ubiquitin-associated domain-containing protein 2 OS=Homo sapiens GN=UBAC2;sp|Q8NBM4-3|UBAC2_HUMAN Isoform 3 of Ubiquitin-associated domain-containing protein 2 OS=Homo sapiens GN=UBAC2;sp|Q8NBM4-2|UBAC2_HUMAN Isoform 2	Ubiquitin-associated domain-containing protein 2	UBAC2		0.0296084	0.0213273		0.00707889	-0.0042909		0.0396604	-0.0256182		0.0154557	0.0150986		0.0612407	0.0583426	5	5	5	41.4	41.4	41.4	18.054	0	9.4321	671610000	42	Q8NBM4-4;Q8NBM4-3;Q8NBM4-2;Q8NBM4;X6R5E5;A0A087WXT1	Q8NBM4-4;Q8NBM4-3;Q8NBM4-2;Q8NBM4;X6R5E5	21.4707	21.6156	22.0063	20.9457	21.1465	21.6772	21.3372	21.3567	21.7785	21.1199	20.7225	21.4421	20.7631	21.4853	21.4757	21.1568	20.7974	20.9843	21.2735
sp|Q8NBS9-2|TXND5_HUMAN Isoform 2 of Thioredoxin domain-containing protein 5 OS=Homo sapiens GN=TXNDC5;sp|Q8NBS9|TXND5_HUMAN Thioredoxin domain-containing protein 5 OS=Homo sapiens GN=TXNDC5 PE=1 SV=2	Thioredoxin domain-containing protein 5	TXNDC5		0.0876028	-0.0524817		0.280064	-0.156763		0.189993	-0.104282		0.189972	-0.0787875		0.470063	-0.231642	10	10	10	31.5	31.5	31.5	36.177	0	22.491	1168200000	103	Q8NBS9-2;Q8NBS9	Q8NBS9-2;Q8NBS9	21.7377	22.2929	21.9315	22.3252	22.0279	21.9333	21.9969	21.9643	21.9406	21.8529	22.0875	22.2468	21.9624	22.2908	22.2696	21.8194	22.5723	22.5942	21.755
tr|H0Y997|H0Y997_HUMAN Thioredoxin domain-containing protein 15 (Fragment) OS=Homo sapiens GN=TXNDC15 PE=1 SV=1;sp|Q96J42|TXD15_HUMAN Thioredoxin domain-containing protein 15 OS=Homo sapiens GN=TXNDC15 PE=1 SV=1;sp|Q96J42-2|TXD15_HUMAN Isoform 2 of Thiored	Thioredoxin domain-containing protein 15	TXNDC15		0.119705	-0.10989		0.265455	-0.240526		0.180608	-0.130636		0.202415	0.196804		0.261354	-0.218887	6	6	6	34.6	34.6	34.6	37.923	0	18.362	2225200000	54	H0Y997;Q96J42;Q96J42-2;H0Y928;D6RBD9;D6RB48	H0Y997;Q96J42;Q96J42-2;H0Y928	22.8132	22.551	22.629	22.8136	22.4503	22.6982	23.4927	22.439	22.5973	23.1037	22.2874	22.8901	23.1036	21.8619	22.4063	23.4127	22.5613	22.0806	23.0111
sp|O95881|TXD12_HUMAN Thioredoxin domain-containing protein 12 OS=Homo sapiens GN=TXNDC12 PE=1 SV=1	Thioredoxin domain-containing protein 12	TXNDC12		0.35525	-0.243848		0.39785	-0.270023		0.0564157	-0.0261745		0.331461	-0.0998853		0.742404	0.249148	17	17	17	75	75	75	19.206	0	323.31	56795000000	572	O95881;V9GY50;V9GYV4	O95881	27.9102	28.3035	27.6498	27.568	27.2115	27.3284	26.9224	27.866	27.8622	27.4204	28.2059	27.8008	27.3478	27.4833	27.5764	27.078	27.8483	28.102	27.1024
sp|Q9GZX9|TWSG1_HUMAN Twisted gastrulation protein homolog 1 OS=Homo sapiens GN=TWSG1 PE=1 SV=1	Twisted gastrulation protein homolog 1	TWSG1		-4.34294e-08	0	+	4.53136	2.90809	+	1.55314	2.56952		-4.34294e-08	0	+	1.84564	2.76824	3	3	3	20.2	20.2	20.2	25.017	0.0018207	3.9761	278550000	6	Q9GZX9;J3QS03	Q9GZX9	18.6513	17.9439	19.5325	19.7128	20.5524	18.1877	19.2591	19.1633	18.6472	18.6854	18.1345	18.5184	18.0533	19.4269	19.2194	19.7605	19.135	18.9092	21.4192
tr|D6RDV0|D6RDV0_HUMAN Tumor suppressor candidate 3 OS=Homo sapiens GN=TUSC3 PE=1 SV=1;tr|D6RA37|D6RA37_HUMAN Tumor suppressor candidate 3 OS=Homo sapiens GN=TUSC3 PE=1 SV=1;tr|D6RIY7|D6RIY7_HUMAN Tumor suppressor candidate 3 OS=Homo sapiens GN=TUSC3 PE=1	Tumor suppressor candidate 3	TUSC3		0.201126	-0.160872		0.586848	-0.245187		0.0660381	-0.084315		0.100036	0.1621		0.261308	1.04801	9	9	9	21.7	21.7	21.7	31.869	0	73.895	2153300000	49	D6RDV0;D6RA37;D6RIY7;Q13454-2;Q13454;A0A0A0MTC2	D6RDV0;D6RA37;D6RIY7;Q13454-2;Q13454;A0A0A0MTC2	22.197	23.0078	23.164	22.2298	22.7082	23.6388	22.8761	23.4206	23.2221	22.5021	18.572	19.3612	22.1257	23.489	22.4758	22.6059	22.9679	23.026	22.4616
sp|P49411|EFTU_HUMAN Elongation factor Tu, mitochondrial OS=Homo sapiens GN=TUFM PE=1 SV=2	Elongation factor Tu, mitochondrial	TUFM		0.395129	-0.193183		0.201565	-0.107908		0.429123	0.085275		1.04588	-0.295809		0.209116	0.1005	18	18	18	46.2	46.2	46.2	49.541	0	68.292	2452900000	192	P49411;H3BNU3	P49411	23.2659	23.4882	23.0885	23.4148	23.1621	23.2915	23.3974	23.4633	23.2814	23.3261	23.8656	23.4721	23.3632	23.696	23.6966	22.9882	23.8008	23.9649	23.3198
tr|Q5JP53|Q5JP53_HUMAN Tubulin beta chain OS=Homo sapiens GN=TUBB PE=1 SV=1;sp|P07437|TBB5_HUMAN Tubulin beta chain OS=Homo sapiens GN=TUBB PE=1 SV=2;tr|Q5ST81|Q5ST81_HUMAN Tubulin beta chain OS=Homo sapiens GN=TUBB PE=1 SV=1;sp|P68371|TBB4B_HUMAN Tubulin	Tubulin beta chain;Tubulin beta-4B chain;Tubulin beta-2B chain;Tubulin beta-2A chain;Tubulin beta-4A chain;Tubulin beta-3 chain	TUBB;TUBB4B;TUBB2B;TUBB2A;TUBB3;TUBB4A		0.14788	0.192011	+	2.15196	1.86934	+	2.84827	1.67733		0.209381	-0.219655		0.058874	-0.0432638	7	7	7	23.7	23.7	23.7	47.766	0	18.364	526090000	47	Q5JP53;P07437;Q5ST81;P68371;Q9BVA1;Q13885;A0A0B4J269;P04350;Q13509;K7ESM5;Q13509-2;Q9BUF5;A0A075B736;Q5SQY0;Q3ZCM7;A6NNZ2;G3V5W4;G3V2R8;G3V3R4;G3V2N6;G3V2A3;CON__ENSEMBL:ENSBTAP00000025008;Q9H4B7	Q5JP53;P07437;Q5ST81;P68371;Q9BVA1;Q13885;A0A0B4J269;P04350;Q13509	20.7963	20.4892	20.1187	20.3359	19.7947	20.0351	19.9519	20.5147	18.4176	18.9794	20.3341	20.2216	19.761	20.0589	21.0048	19.8695	20.7429	19.6829	21.934
sp|P68363|TBA1B_HUMAN Tubulin alpha-1B chain OS=Homo sapiens GN=TUBA1B PE=1 SV=1;sp|P68363-2|TBA1B_HUMAN Isoform 2 of Tubulin alpha-1B chain OS=Homo sapiens GN=TUBA1B;sp|P68366-2|TBA4A_HUMAN Isoform 2 of Tubulin alpha-4A chain OS=Homo sapiens GN=TUBA4A;sp|	Tubulin alpha-1B chain;Tubulin alpha-4A chain	TUBA1B;TUBA4A		0.159281	0.084796		2.35841	0.855309		1.8344	0.770513		0.258209	-0.181501		0.0795701	-0.151405	12	12	2	33.9	33.9	3.1	50.151	0	76.466	1724500000	126	P68363;P68363-2;P68366-2;P68366	P68363;P68363-2;P68366-2;P68366	23.2674	22.7306	22.2766	22.6943	22.6146	22.2682	22.3412	22.5207	21.9125	23.225	23.1257	22.9048	22.9521	22.2126	22.9568	22.5318	22.8738	22.4652	23.1034
sp|Q9C0H2-3|TTYH3_HUMAN Isoform 3 of Protein tweety homolog 3 OS=Homo sapiens GN=TTYH3;sp|Q9C0H2-2|TTYH3_HUMAN Isoform 2 of Protein tweety homolog 3 OS=Homo sapiens GN=TTYH3;sp|Q9C0H2|TTYH3_HUMAN Protein tweety homolog 3 OS=Homo sapiens GN=TTYH3 PE=1 SV=3;	Protein tweety homolog 3	TTYH3		0.137961	-0.114989		2.73678	-1.82886		1.46713	-1.71387		0.379613	0.844941		0.164505	-0.236029	2	2	2	8.2	8.2	8.2	38.486	0	94.382	536980000	28	Q9C0H2-3;Q9C0H2-2;Q9C0H2;Q9C0H2-4	Q9C0H2-3;Q9C0H2-2;Q9C0H2;Q9C0H2-4	20.7152	18.2204	18.1418	20.76	21.8288	21.1033	20.8528	21.8403	21.8242	20.9003	21.5953	21.6139	19.4219	22.1436	19.5919	21.1079	21.1454	21.3037	19.9945
tr|B1AH87|B1AH87_HUMAN Putative peripheral benzodiazepine receptor-related protein (Fragment) OS=Homo sapiens GN=TSPO PE=1 SV=1;sp|P30536|TSPO_HUMAN Translocator protein OS=Homo sapiens GN=TSPO PE=1 SV=3	Translocator protein	TSPO		0.121536	-0.570292		0.133318	-0.588964		0.00390136	-0.0186723		0.100699	-0.427116		0.152948	0.704212	4	4	4	67.3	67.3	67.3	11.896	0	63.707	2878400000	45	B1AH87;P30536	B1AH87;P30536	23.7718	22.2761	22.4973	23.3074	18.9702	20.8419	22.6467	24.1525	22.578	23.532	22.7698	24.144	22.4417	22.2101	19.7491	23.6266	18.4118	18.2452	22.7867
tr|B5MD23|B5MD23_HUMAN Tetraspanin OS=Homo sapiens GN=TSPAN9 PE=1 SV=1;sp|O75954|TSN9_HUMAN Tetraspanin-9 OS=Homo sapiens GN=TSPAN9 PE=1 SV=1	Tetraspanin;Tetraspanin-9	TSPAN9		0.639021	-0.40225		0.708366	-0.117338		0.243422	0.284912		0.193368	-0.231447		0.046709	-0.0640539	3	3	3	13.7	13.7	13.7	29.559	0	5.4712	306170000	26	B5MD23;O75954	B5MD23;O75954	17.7505	19.482	19.9149	18.57	19.9649	19.9093	19.9598	19.9214	19.8859	19.7943	19.6592	19.5831	19.8195	19.6593	19.6598	20.0209	19.7895	19.7245	19.9161
sp|Q15631|TSN_HUMAN Translin OS=Homo sapiens GN=TSN PE=1 SV=1;tr|E9PGT1|E9PGT1_HUMAN Translin OS=Homo sapiens GN=TSN PE=1 SV=1	Translin	TSN		0.0307785	-0.0318235		0.874178	-0.615667		2.32661	-0.583843		0.0163126	-0.00775655		0.0991053	0.0475101	11	11	11	62.3	62.3	62.3	26.183	0	215.51	3109200000	138	Q15631;E9PGT1;H7C1D4;Q15631-2;A0A0J9YVW2	Q15631;E9PGT1	23.6686	23.1131	23.1178	23.3704	23.2802	23.3608	23.4695	23.7496	22.4197	23.6455	23.6533	23.4972	23.5728	23.0486	23.4133	23.9285	23.7772	22.8693	22.5979
sp|Q15714|T22D1_HUMAN TSC22 domain family protein 1 OS=Homo sapiens GN=TSC22D1 PE=1 SV=3;sp|Q15714-4|T22D1_HUMAN Isoform 4 of TSC22 domain family protein 1 OS=Homo sapiens GN=TSC22D1	TSC22 domain family protein 1	TSC22D1		0.13489	0.16597		1.35097	-1.07443		1.93642	-1.2404		0.243731	0.341813		0.0894241	0.170681	16	16	15	21.2	21.2	21.2	109.68	0	292.93	9490700000	253	Q15714;Q15714-4;Q15714-3;Q15714-2;A0A087X0H8;C9IZ15;H0Y865;O75157-2;O75157;Q5JRJ0;E7EWD5;H7C4J9;Q99576-4;Q99576;Q9Y3Q8-2;Q99576-3;Q9Y3Q8	Q15714;Q15714-4	24.9124	25.1068	24.2673	25.2487	24.3672	24.9982	24.7276	25.7009	23.488	25.3377	25.7919	24.8797	25.4392	23.7693	24.3801	24.6977	25.0842	24.5338	23.4948
sp|Q13263|TIF1B_HUMAN Transcription intermediary factor 1-beta OS=Homo sapiens GN=TRIM28 PE=1 SV=5;sp|Q13263-2|TIF1B_HUMAN Isoform 2 of Transcription intermediary factor 1-beta OS=Homo sapiens GN=TRIM28	Transcription intermediary factor 1-beta	TRIM28		0.764767	-1.5985		0.787031	-1.07666		0.130084	0.521834		0.989165	2.88192		0.0349003	-0.166628	54	54	54	65.9	65.9	65.9	88.549	0	323.31	256800000000	1982	Q13263;Q13263-2;M0R0K9;M0R3C0;M0R2I3	Q13263;Q13263-2	17.6981	19.2817	18.7797	19.1777	14.6908	18.0498	19.017	20.1348	18.6355	16.454	19.1928	20.1383	14.0437	14.4101	14.8186	18.5133	17.4304	19.6965	17.0916
sp|Q13595-4|TRA2A_HUMAN Isoform 4 of Transformer-2 protein homolog alpha OS=Homo sapiens GN=TRA2A;sp|Q13595-3|TRA2A_HUMAN Isoform 3 of Transformer-2 protein homolog alpha OS=Homo sapiens GN=TRA2A;sp|Q13595|TRA2A_HUMAN Transformer-2 protein homolog alpha OS	Transformer-2 protein homolog alpha	TRA2A		0.310486	-0.17318		0.12422	0.0804901		0.568673	0.25367		0.791551	-0.21622		0.455367	0.220444	8	8	7	47.8	47.8	42.8	20.589	0	13.986	1807800000	71	Q13595-4;Q13595-3;Q13595;Q13595-2;H7BXF3	Q13595-4;Q13595-3;Q13595;Q13595-2	22.5131	22.7299	22.4005	22.588	22.3292	22.7626	22.3612	22.7525	22.7854	22.6585	22.7397	22.5522	22.7621	22.7882	22.7782	22.2672	22.9726	23.2598	22.5566
sp|P60174-1|TPIS_HUMAN Isoform 2 of Triosephosphate isomerase OS=Homo sapiens GN=TPI1;sp|P60174|TPIS_HUMAN Triosephosphate isomerase OS=Homo sapiens GN=TPI1 PE=1 SV=3;sp|P60174-4|TPIS_HUMAN Isoform 4 of Triosephosphate isomerase OS=Homo sapiens GN=TPI1;tr|	Triosephosphate isomerase	TPI1		0.497512	0.650439		0.119047	0.170234		0.478453	-0.480204		0.29573	0.323165		0.460396	-0.19378	5	5	5	26.5	26.5	26.5	26.669	0	10.632	521910000	26	P60174-1;P60174;P60174-4;U3KPZ0;U3KQF3	P60174-1;P60174;P60174-4;U3KPZ0	20.5126	17.0694	20.427	21.921	20.6638	20.5911	20.6974	20.7622	18.5989	20.8055	20.8745	20.8283	20.69	20.5903	20.9261	20.6853	21.0159	20.6895	20.4825
sp|Q13641|TPBG_HUMAN Trophoblast glycoprotein OS=Homo sapiens GN=TPBG PE=1 SV=1	Trophoblast glycoprotein	TPBG		0.0206499	-0.058691		0.429227	-0.661288		0.214712	-0.602597		0.0416503	0.145995		3.17886	-2.90922	4	4	4	13.6	13.6	13.6	46.031	0	6.9635	537940000	7	Q13641	Q13641	18.9875	18.9056	18.4357	17.6932	21.2671	18.6744	18.696	18.8371	18.5327	18.5095	18.1834	18.1137	19.9025	19.2296	18.0645	18.3709	21.319	19.8656	18.4624
tr|E9PN66|E9PN66_HUMAN Tumor protein p53-inducible protein 11 (Fragment) OS=Homo sapiens GN=TP53I11 PE=1 SV=1;tr|E9PKN9|E9PKN9_HUMAN Tumor protein p53-inducible protein 11 (Fragment) OS=Homo sapiens GN=TP53I11 PE=1 SV=1;tr|E9PS55|E9PS55_HUMAN Tumor protein	Tumor protein p53-inducible protein 11	TP53I11		0.00884289	-0.00604947		1.58471	-0.453629		0.627937	-0.447579		0.323769	0.237007		0.0516021	0.0757427	7	7	7	79	79	79	6.8649	0	35.784	2855300000	81	E9PN66;E9PKN9;E9PS55;E9PMW4;E9PQ46;E9PIK4;U3KQ32;E9PKZ4;E9PPM1;O14683;E9PNB3;E9PMY0;E9PIN5	E9PN66;E9PKN9;E9PS55;E9PMW4;E9PQ46;E9PIK4;U3KQ32;E9PKZ4;E9PPM1;O14683;E9PNB3;E9PMY0;E9PIN5	22.927	23.1099	23.8323	22.8937	23.3609	23.8937	23.1153	23.5975	23.6459	22.6056	23.3325	23.4335	22.9828	23.1992	23.2552	23.2897	23.187	23.4974	22.6761
sp|Q12888|TP53B_HUMAN Tumor suppressor p53-binding protein 1 OS=Homo sapiens GN=TP53BP1 PE=1 SV=2;sp|Q12888-2|TP53B_HUMAN Isoform 2 of Tumor suppressor p53-binding protein 1 OS=Homo sapiens GN=TP53BP1;tr|A6NNK5|A6NNK5_HUMAN Tumor suppressor p53-binding pro	Tumor suppressor p53-binding protein 1	TP53BP1		0.109013	-0.265697		0.286125	0.681545		0.32139	0.947242		0.568283	0.92836		0.0361935	-0.120127	51	51	51	46.6	46.6	46.6	213.57	0	323.31	30284000000	870	Q12888;Q12888-2;A6NNK5;Q12888-3;C9JXV0;H7C3N7;H7BZY0;M0R142;H7C495	Q12888;Q12888-2;A6NNK5;Q12888-3	20.4806	18.6591	19.1552	16.4475	15.8914	18.2854	15.7554	17.4852	18.0781	16.1974	19.2947	17.8862	16.0728	15.8937	15.8727	16.017	16.4415	19.0654	16.7942
sp|Q9NS56|TOPRS_HUMAN E3 ubiquitin-protein ligase Topors OS=Homo sapiens GN=TOPORS PE=1 SV=1;sp|Q9NS56-2|TOPRS_HUMAN Isoform 2 of E3 ubiquitin-protein ligase Topors OS=Homo sapiens GN=TOPORS	E3 ubiquitin-protein ligase Topors	TOPORS		0.720421	1.38685	+	5.78235	6.24463	+	1.54006	4.85778		0.233284	0.823164		0.464924	2.10619	25	25	25	23.8	23.8	23.8	119.2	0	323.31	12526000000	299	Q9NS56;Q9NS56-2	Q9NS56;Q9NS56-2	20.5506	19.3061	18.8355	18.8496	23.0085	18.8686	18.2025	19.5434	19.1864	19.7858	18.9453	18.6081	19.5216	19.2582	19.4773	18.6661	18.4	19.1339	25.9533
sp|Q02880-2|TOP2B_HUMAN Isoform Beta-1 of DNA topoisomerase 2-beta OS=Homo sapiens GN=TOP2B;sp|Q02880|TOP2B_HUMAN DNA topoisomerase 2-beta OS=Homo sapiens GN=TOP2B PE=1 SV=3;tr|E9PCY5|E9PCY5_HUMAN DNA topoisomerase 2 (Fragment) OS=Homo sapiens GN=TOP2B PE=	DNA topoisomerase 2-beta;DNA topoisomerase 2	TOP2B		0.59446	-1.01474	+	2.13352	3.19871	+	3.05434	4.21346		0.784337	-1.67079	+	2.85458	3.52009	79	63	63	57	49.4	49.4	182.66	0	323.31	21615000000	863	Q02880-2;Q02880;E9PCY5;H7BZ82	Q02880-2;Q02880;E9PCY5	19.2655	18.1435	18.7705	18.4366	19.0721	18.7983	21.3042	17.6817	19.9094	20.7008	22.4172	19.1828	21.7466	21.017	18.5557	19.7251	21.1059	18.9761	22.1154
sp|P11388|TOP2A_HUMAN DNA topoisomerase 2-alpha OS=Homo sapiens GN=TOP2A PE=1 SV=3;sp|P11388-2|TOP2A_HUMAN Isoform 2 of DNA topoisomerase 2-alpha OS=Homo sapiens GN=TOP2A;sp|P11388-3|TOP2A_HUMAN Isoform 3 of DNA topoisomerase 2-alpha OS=Homo sapiens GN=TOP	DNA topoisomerase 2-alpha	TOP2A		0.97093	0.647284	+	6.08545	5.71831	+	5.08887	5.07103		1.08452	-1.82288	+	1.66232	3.22766	81	81	65	61.5	61.5	54	174.38	0	323.31	35534000000	1216	P11388;P11388-2;P11388-3;P11388-4;J3KTB7	P11388;P11388-2;P11388-3;P11388-4	19.6287	19.7595	20.112	19.7802	20.0505	19.6632	18.3456	18.9636	18.8014	17.9129	18.9845	20.8318	22.764	22.0532	20.1453	19.5735	19.5798	19.8402	24.8362
sp|P11387|TOP1_HUMAN DNA topoisomerase 1 OS=Homo sapiens GN=TOP1 PE=1 SV=2	DNA topoisomerase 1	TOP1		0.121487	0.0667588		0.0652244	0.0341387		0.0821481	-0.0326201		0.970349	-0.323497		0.300581	-0.0942974	109	109	100	74.1	74.1	73.6	90.725	0	323.31	339730000000	3176	P11387;E5RJ95;E5RFS0;E5RJ33;H0YBR3;H0YC03;E5RGE7;E5RGR4;E5RFE3;E5RGR2	P11387	30.0541	30.2092	29.9181	29.8674	30.3393	30.0677	30.2629	29.5778	30.0627	29.7753	29.9806	30.125	30.5252	30.4491	30.2705	29.7097	30.3386	30.1964	29.9999
tr|C9J7E5|C9J7E5_HUMAN Transportin-3 OS=Homo sapiens GN=TNPO3 PE=1 SV=1;sp|Q9Y5L0|TNPO3_HUMAN Transportin-3 OS=Homo sapiens GN=TNPO3 PE=1 SV=3;sp|Q9Y5L0-1|TNPO3_HUMAN Isoform 1 of Transportin-3 OS=Homo sapiens GN=TNPO3;sp|Q9Y5L0-3|TNPO3_HUMAN Isoform 3 of	Transportin-3	TNPO3		0.289334	-0.723322		0.944463	-1.62787		0.267683	-0.904551		0.0649896	0.229307		0.261522	-0.736568	6	6	6	8.9	8.9	8.9	108.05	0	17.453	541580000	21	C9J7E5;Q9Y5L0;Q9Y5L0-1;Q9Y5L0-3;E9PFH4;Q9Y5L0-5	C9J7E5;Q9Y5L0;Q9Y5L0-1;Q9Y5L0-3;E9PFH4;Q9Y5L0-5	19.0327	18.0097	19.3371	21.0499	21.1151	17.7202	20.923	21.135	19.0977	20.8106	21.3738	21.5024	19.3263	20.732	19.1391	21.8929	21.8826	19.1792	20.551
sp|Q92973-2|TNPO1_HUMAN Isoform 2 of Transportin-1 OS=Homo sapiens GN=TNPO1;sp|Q92973|TNPO1_HUMAN Transportin-1 OS=Homo sapiens GN=TNPO1 PE=1 SV=2;sp|Q92973-3|TNPO1_HUMAN Isoform 3 of Transportin-1 OS=Homo sapiens GN=TNPO1	Transportin-1	TNPO1		0.310788	-0.183565		1.15503	-0.522758		0.945872	-0.339193		0.476404	0.227254		0.346313	-0.177554	19	19	15	32.1	32.1	26.4	101.31	0	98.724	3605100000	143	Q92973-2;Q92973;Q92973-3;E7EW37;O14787-2;S4R398;A0A075B780;K7ENW1;K7ESC1;K7ESG1	Q92973-2;Q92973;Q92973-3	23.5008	22.7262	23.3272	23.668	23.7324	23.3023	23.7318	23.8451	23.3178	23.8148	23.458	24.0187	23.2133	23.654	23.1536	24.3536	23.9351	23.3233	23.4153
sp|O95271|TNKS1_HUMAN Tankyrase-1 OS=Homo sapiens GN=TNKS PE=1 SV=2;tr|E7EQ52|E7EQ52_HUMAN Poly [ADP-ribose] polymerase OS=Homo sapiens GN=TNKS PE=1 SV=1;sp|O95271-2|TNKS1_HUMAN Isoform 2 of Tankyrase-1 OS=Homo sapiens GN=TNKS;tr|E7EWY6|E7EWY6_HUMAN Tankyr	Tankyrase-1	TNKS		0.203512	-0.106169	+	2.87281	1.15137	+	2.34217	1.25754		0.299395	-0.304109		0.181199	-0.222756	15	15	15	17.7	17.7	17.7	142.04	0	28.052	1321300000	50	O95271;E7EQ52;O95271-2;E7EWY6;A0A0C4DGE3;Q9H2K2	O95271;E7EQ52;O95271-2;E7EWY6	21.3787	21.3616	21.316	21.7682	21.4621	21.3438	21.6945	21.5074	21.4921	21.4479	22.2395	22.5238	21.5214	22.6083	21.3567	21.3598	22.2458	21.4856	23.0421
sp|O14763-2|TR10B_HUMAN Isoform Short of Tumor necrosis factor receptor superfamily member 10B OS=Homo sapiens GN=TNFRSF10B;sp|O14763|TR10B_HUMAN Tumor necrosis factor receptor superfamily member 10B OS=Homo sapiens GN=TNFRSF10B PE=1 SV=2	Tumor necrosis factor receptor superfamily member 10B	TNFRSF10B		0.0523981	0.0484625	+	1.94111	1.05253		1.11641	1.00407		0.231393	0.199107		0.0891833	-0.215567	4	4	4	15.8	15.8	15.8	45.083	0	32.413	306540000	15	O14763-2;O14763;O14763-3	O14763-2;O14763	20.3687	18.866	20.7534	19.1578	20.2625	19.7849	20.1921	19.6165	19.9244	19.409	18.5864	19.7269	19.3934	19.7472	19.4674	19.8471	19.5802	18.9595	21.2854
sp|Q9H1E5|TMX4_HUMAN Thioredoxin-related transmembrane protein 4 OS=Homo sapiens GN=TMX4 PE=1 SV=1	Thioredoxin-related transmembrane protein 4	TMX4		0.205241	0.088007		3.97518	-2.69551		2.22835	-2.78352	+	2.34225	2.29562		1.78759	-2.49762	6	6	6	20.1	20.1	20.1	38.952	0	24.508	852990000	28	Q9H1E5;E9PIN7	Q9H1E5	19.0356	20.8981	19.0148	21.0682	21.5868	21.6073	21.2245	21.3221	21.6624	19.3934	19.2219	18.6849	19.5944	18.4211	19.36	21.315	21.0301	21.4426	18.3117
sp|Q96JJ7|TMX3_HUMAN Protein disulfide-isomerase TMX3 OS=Homo sapiens GN=TMX3 PE=1 SV=2;sp|Q96JJ7-2|TMX3_HUMAN Isoform 2 of Protein disulfide-isomerase TMX3 OS=Homo sapiens GN=TMX3	Protein disulfide-isomerase TMX3	TMX3		0.493438	-0.205123		0.477025	0.0978006		0.465996	0.302924		0.159411	-0.124989		0.377677	0.093895	21	21	21	43.8	43.8	43.8	51.871	0	100.77	7972800000	267	Q96JJ7;Q96JJ7-2;B4DIE3;H3BPB3;H3BT89;H3BVI1;H3BRY0	Q96JJ7;Q96JJ7-2	24.0897	24.5548	24.6551	23.7908	24.5374	24.646	24.5585	24.4205	24.7243	23.9222	23.9541	24.2031	24.2169	24.613	24.5193	24.4147	24.4324	24.6288	24.7394
sp|Q9Y320-2|TMX2_HUMAN Isoform 2 of Thioredoxin-related transmembrane protein 2 OS=Homo sapiens GN=TMX2;sp|Q9Y320|TMX2_HUMAN Thioredoxin-related transmembrane protein 2 OS=Homo sapiens GN=TMX2 PE=1 SV=1	Thioredoxin-related transmembrane protein 2	TMX2		0.767194	-0.407554		0.787593	-0.350567		0.074382	0.0569865		0.382113	-0.271295		0.840846	-0.353812	15	15	15	48.4	48.4	48.4	29.642	0	200.67	15483000000	315	Q9Y320-2;Q9Y320;E9PSF0;E9PRL5;H3BSU7;E9PLR1;G3V155	Q9Y320-2;Q9Y320	25.3087	25.0699	24.915	25.2265	25.1535	25.9246	25.5927	26.3495	25.7771	25.0292	24.7923	25.2324	25.3689	25.9026	25.8471	26.01	25.3309	25.9944	25.294
sp|Q9H3N1|TMX1_HUMAN Thioredoxin-related transmembrane protein 1 OS=Homo sapiens GN=TMX1 PE=1 SV=1	Thioredoxin-related transmembrane protein 1	TMX1		0.64819	-0.262379		1.35001	-0.510612		0.589385	-0.248233		0.16662	-0.0621586		0.134503	-0.0989838	16	16	16	30	30	30	31.791	0	147.77	23240000000	310	Q9H3N1;G3V448	Q9H3N1	26.6374	26.3102	26.8268	26.3614	26.4016	26.7079	27.2024	26.4703	26.7641	26.5885	26.3999	26.5976	26.7086	26.5461	26.4027	27.0363	26.5573	26.4858	26.5234
tr|K7EKW3|K7EKW3_HUMAN Transmembrane and ubiquitin-like domain-containing protein 2 (Fragment) OS=Homo sapiens GN=TMUB2 PE=1 SV=1;tr|E7ESS3|E7ESS3_HUMAN Transmembrane and ubiquitin-like domain-containing protein 2 OS=Homo sapiens GN=TMUB2 PE=1 SV=1;sp|Q71R	Transmembrane and ubiquitin-like domain-containing protein 2	TMUB2		0.0108676	-0.00627232		0.750981	-0.288859		0.391975	-0.282586		0.0025694	-0.00199509		0.637849	-0.407812	4	4	4	22.7	22.7	22.7	20.798	0	19.741	1718300000	84	K7EKW3;E7ESS3;Q71RG4-2;Q71RG4;Q71RG4-3	K7EKW3;E7ESS3;Q71RG4-2;Q71RG4;Q71RG4-3	22.0674	21.9921	22.692	21.9096	22.613	22.4993	22.3066	22.3738	22.7157	22.1386	22.3516	22.2358	22.3965	22.5355	22.0959	22.3304	22.0143	22.3407	22.4327
tr|C9JE12|C9JE12_HUMAN Transmembrane and ubiquitin-like domain-containing protein 1 (Fragment) OS=Homo sapiens GN=TMUB1 PE=1 SV=1;tr|C9JCW7|C9JCW7_HUMAN Transmembrane and ubiquitin-like domain-containing protein 1 (Fragment) OS=Homo sapiens GN=TMUB1 PE=1 S	Transmembrane and ubiquitin-like domain-containing protein 1	TMUB1		0.0771722	0.259377		0.0797952	-0.265017		0.201605	-0.524393		0.404604	-0.704715		0.911511	-1.36997	4	4	4	35.5	35.5	35.5	16.12	0	15.608	1055000000	46	C9JE12;C9JCW7;Q9BVT8	C9JE12;C9JCW7;Q9BVT8	21.4461	21.4625	21.9805	21.8045	21.8192	19.6169	21.7467	17.4742	21.6634	21.4674	20.3693	22.1314	21.5918	21.8422	21.9209	22.1084	19.7356	22.1969	21.5687
sp|Q6ZXV5-2|TMTC3_HUMAN Isoform 2 of Transmembrane and TPR repeat-containing protein 3 OS=Homo sapiens GN=TMTC3;sp|Q6ZXV5|TMTC3_HUMAN Transmembrane and TPR repeat-containing protein 3 OS=Homo sapiens GN=TMTC3 PE=1 SV=2	Transmembrane and TPR repeat-containing protein 3	TMTC3		0.17953	-0.0989717		0.0971138	-0.0522029		0.0523992	0.0467688		0.364313	-0.305571		0.211271	0.202848	12	12	12	20.2	20.2	20.2	103.88	0	19.385	990950000	43	Q6ZXV5-2;Q6ZXV5	Q6ZXV5-2;Q6ZXV5	21.2702	21.138	21.3861	20.7721	21.0164	21.5727	21.0572	21.4424	21.1425	19.6364	21.0108	22.0262	21.0122	21.8998	21.366	21.6108	20.9484	21.1151	21.5266
sp|P42167|LAP2B_HUMAN Lamina-associated polypeptide 2, isoforms beta/gamma OS=Homo sapiens GN=TMPO PE=1 SV=2;tr|G5E972|G5E972_HUMAN Lamina-associated polypeptide 2, isoforms beta/gamma OS=Homo sapiens GN=TMPO PE=1 SV=1;sp|P42167-2|LAP2B_HUMAN Isoform Gamma	Lamina-associated polypeptide 2, isoforms beta/gamma;Thymopoietin;Thymopentin	TMPO		2.3783	-0.193002		1.29775	-0.177704		0.0534983	0.0152988		0.385681	-0.100283		2.06681	-0.489771	39	39	16	67.4	67.4	33.9	50.67	0	323.31	43676000000	852	P42167;G5E972;P42167-2;H0YJH7	P42167;G5E972;P42167-2	27.0246	27.2611	27.2608	27.2363	27.1847	27.1427	27.3121	27.3614	27.5061	27.1896	27.1808	27.2555	27.1721	27.5	27.1924	27.4119	27.3744	27.3194	27.3752
sp|Q5BJF2|TMM97_HUMAN Transmembrane protein 97 OS=Homo sapiens GN=TMEM97 PE=1 SV=1;tr|J3KT68|J3KT68_HUMAN Transmembrane protein 97 OS=Homo sapiens GN=TMEM97 PE=1 SV=1;tr|J3KTD1|J3KTD1_HUMAN Transmembrane protein 97 (Fragment) OS=Homo sapiens GN=TMEM97 PE=1	Transmembrane protein 97	TMEM97		1.60108	-0.886559		0.545237	-0.358869		0.941626	0.52769		1.76754	-0.846354		0.898917	0.455404	4	4	4	37.5	37.5	37.5	20.848	0	78.557	1431400000	48	Q5BJF2;J3KT68;J3KTD1;Q86XC5	Q5BJF2;J3KT68;J3KTD1	22.1156	21.7761	22.4515	21.316	21.7603	21.9573	22.9811	22.499	22.3224	21.7331	21.7141	22.1262	22.4664	22.7222	22.384	22.9163	22.918	21.7499	22.001
tr|B1ALM5|B1ALM5_HUMAN Transmembrane protein 9 OS=Homo sapiens GN=TMEM9 PE=1 SV=1;sp|Q9P0T7|TMEM9_HUMAN Transmembrane protein 9 OS=Homo sapiens GN=TMEM9 PE=1 SV=1	Transmembrane protein 9	TMEM9		0.204033	0.102294		0.571759	-0.272567		0.923673	-0.374861		1.07738	0.244394		0.900253	-0.438992	5	5	5	19.4	19.4	19.4	20.958	0	11.95	1219800000	41	B1ALM5;Q9P0T7;Q9NQ34-2;Q9NQ34	B1ALM5;Q9P0T7	22.0726	19.5408	22.2722	22.1905	22.1357	22.3668	22.1204	21.9629	22.1777	22.3116	21.8817	22.1459	22.1288	21.8493	21.9817	22.676	21.6795	22.1557	22.2088
sp|Q6PI78|TMM65_HUMAN Transmembrane protein 65 OS=Homo sapiens GN=TMEM65 PE=1 SV=2	Transmembrane protein 65	TMEM65		0.818576	-0.21233		0.971046	-0.339798		0.237634	-0.127468		0.0191484	0.00668335		0.826412	-0.389142	8	8	8	33.8	33.8	33.8	25.498	0	46.554	2415900000	91	Q6PI78	Q6PI78	22.7361	17.4678	22.7414	22.8911	22.6942	22.7868	23.0826	22.7656	23.0143	22.6474	22.6331	22.7469	22.8739	22.8963	22.5819	23.1822	23.241	22.7326	23.0491
sp|Q9BTV4|TMM43_HUMAN Transmembrane protein 43 OS=Homo sapiens GN=TMEM43 PE=1 SV=1	Transmembrane protein 43	TMEM43		0.224296	-0.175659		0.0351124	-0.0267344		0.12342	0.148925		0.349059	-0.315983		0.3129	-0.42339	30	30	30	58.8	58.8	58.8	44.875	0	323.31	34817000000	570	Q9BTV4;V9GY05	Q9BTV4	26.3774	26.2461	27.772	26.0384	26.5505	27.2938	26.916	26.6653	27.3377	26.4669	26.4117	26.4898	26.8115	27.1187	26.9003	26.5436	26.3676	26.9889	26.8977
sp|Q5BJD5|TM41B_HUMAN Transmembrane protein 41B OS=Homo sapiens GN=TMEM41B PE=1 SV=1;tr|E9PJ42|E9PJ42_HUMAN Transmembrane protein 41B OS=Homo sapiens GN=TMEM41B PE=1 SV=1;sp|Q5BJD5-3|TM41B_HUMAN Isoform 3 of Transmembrane protein 41B OS=Homo sapiens GN=TME	Transmembrane protein 41B	TMEM41B		0.787799	-0.398408		1.18476	-0.511606		0.211738	-0.113198		0.222423	0.111148		0.521362	0.278959	3	3	3	15.1	15.1	15.1	32.513	0	25.342	1608800000	37	Q5BJD5;E9PJ42;Q5BJD5-3;Q5BJD5-2	Q5BJD5;E9PJ42;Q5BJD5-3;Q5BJD5-2	22.442	22.1664	22.7985	22.1155	22.5454	22.7355	22.3195	22.798	23.4948	21.9915	22.1702	22.3819	22.2961	22.2802	22.4867	22.781	22.8441	22.9459	22.5331
sp|Q9NVV0|TM38B_HUMAN Trimeric intracellular cation channel type B OS=Homo sapiens GN=TMEM38B PE=1 SV=1;tr|A0A0A0MRS4|A0A0A0MRS4_HUMAN Transmembrane protein 38B, isoform CRA_b OS=Homo sapiens GN=TMEM38B PE=1 SV=1	Trimeric intracellular cation channel type B	TMEM38B		0.384745	-0.710865		1.73809	-1.99505		0.37904	-1.28418		0.225857	-0.66092		1.18419	-2.2522	3	3	3	16.5	16.5	16.5	32.509	0	52.696	1290900000	57	Q9NVV0;A0A0A0MRS4;H7C4C1;H7C3B3	Q9NVV0;A0A0A0MRS4	21.0461	19.3166	19.2592	22.3458	22.4957	19.0119	21.5622	21.8153	22.5784	21.9918	18.9517	19.5929	21.847	22.1989	21.7903	22.5185	22.2967	21.2009	18.4181
sp|P57088|TMM33_HUMAN Transmembrane protein 33 OS=Homo sapiens GN=TMEM33 PE=1 SV=2;tr|D6RAA6|D6RAA6_HUMAN Transmembrane protein 33 (Fragment) OS=Homo sapiens GN=TMEM33 PE=1 SV=1	Transmembrane protein 33	TMEM33		0.547952	-0.308872		0.365826	-0.257642		0.0587302	0.0512301		0.0269059	-0.0223064		0.104771	-0.125764	11	11	11	41.7	41.7	41.7	27.978	0	124.76	10536000000	240	P57088;D6RAA6;H0Y8N0	P57088;D6RAA6	24.9538	24.3404	24.5893	24.2987	24.5682	24.7501	25.3623	24.6814	24.6925	24.8869	24.2235	24.4859	25.0451	24.249	24.3899	25.3895	24.5365	24.4252	25.1329
sp|Q9NV96|CC50A_HUMAN Cell cycle control protein 50A OS=Homo sapiens GN=TMEM30A PE=1 SV=1;sp|Q9NV96-2|CC50A_HUMAN Isoform 2 of Cell cycle control protein 50A OS=Homo sapiens GN=TMEM30A;sp|Q9NV96-3|CC50A_HUMAN Isoform 3 of Cell cycle control protein 50A OS=	Cell cycle control protein 50A	TMEM30A		0.91986	-0.168894		0.524902	-0.190182		0.0245408	-0.0212873		0.0400891	-0.0166302		0.143367	-0.106255	9	9	9	30.5	30.5	30.5	40.683	0	20.97	1005000000	49	Q9NV96;Q9NV96-2;Q9NV96-3;E5RG19;Q3MIR4	Q9NV96;Q9NV96-2;Q9NV96-3	20.8166	21.0795	20.7032	20.4149	20.8956	20.6719	20.8129	20.7881	20.7846	19.5567	20.3431	20.7608	20.7052	20.6284	20.6988	20.872	20.9063	20.8144	21.0865
sp|Q96Q45-2|TM237_HUMAN Isoform 2 of Transmembrane protein 237 OS=Homo sapiens GN=TMEM237;sp|Q96Q45|TM237_HUMAN Transmembrane protein 237 OS=Homo sapiens GN=TMEM237 PE=1 SV=2;sp|Q96Q45-5|TM237_HUMAN Isoform 5 of Transmembrane protein 237 OS=Homo sapiens GN	Transmembrane protein 237	TMEM237		0.603502	-0.960751		0.160885	-0.0716928		0.318962	0.889058		0.355883	-0.984089		0.161169	0.142927	3	3	3	12.5	12.5	12.5	44.598	0.00094384	4.4375	362540000	21	Q96Q45-2;Q96Q45;Q96Q45-5;Q96Q45-3;A0A087WWU1;Q96Q45-4;F2Z329	Q96Q45-2;Q96Q45;Q96Q45-5;Q96Q45-3;A0A087WWU1;Q96Q45-4	19.3761	20.416	18.479	20.5649	17.2819	20.8233	20.4739	20.4738	20.6854	20.3523	20.5302	20.0697	20.224	20.7023	20.6962	20.9733	20.2897	20.2087	20.4409
sp|Q6NUQ4-2|TM214_HUMAN Isoform 2 of Transmembrane protein 214 OS=Homo sapiens GN=TMEM214;sp|Q6NUQ4|TM214_HUMAN Transmembrane protein 214 OS=Homo sapiens GN=TMEM214 PE=1 SV=2	Transmembrane protein 214	TMEM214		0.322974	-0.205249		0.659228	-0.355222		0.281568	-0.149973		0.106042	0.0607891		1.20338	-0.594651	21	21	21	35.9	35.9	35.9	72.039	0	209.61	5694200000	292	Q6NUQ4-2;Q6NUQ4;H7C085;H7C008;H7C0H8;H7BZI0	Q6NUQ4-2;Q6NUQ4	24.3392	23.7038	23.9419	23.7763	24.0185	24.3592	24.7581	23.8488	24.0991	23.7347	23.594	24.0133	24.1849	23.7746	24.0122	24.8065	23.9795	24.0476	24.1534
sp|Q96SK2|TM209_HUMAN Transmembrane protein 209 OS=Homo sapiens GN=TMEM209 PE=1 SV=2;sp|Q96SK2-2|TM209_HUMAN Isoform 2 of Transmembrane protein 209 OS=Homo sapiens GN=TMEM209;sp|Q96SK2-3|TM209_HUMAN Isoform 3 of Transmembrane protein 209 OS=Homo sapiens GN	Transmembrane protein 209	TMEM209		0.290399	-0.132334		0.300575	-0.139299		0.0119838	-0.006965		0.479099	-0.147688		0.747532	-0.310301	24	24	24	43.5	43.5	43.5	62.921	0	121	7394200000	186	Q96SK2;Q96SK2-2;Q96SK2-3;Q96SK2-4;C9J5K4;C9JYX1	Q96SK2;Q96SK2-2;Q96SK2-3	24.4781	24.2452	24.4217	24.115	24.5291	24.4611	24.7522	24.3376	24.391	24.1092	24.0356	24.3854	24.5328	24.4427	24.5727	24.8389	24.6161	24.0686	24.6468
tr|K7EPR0|K7EPR0_HUMAN Transmembrane protein 205 OS=Homo sapiens GN=TMEM205 PE=1 SV=1;sp|Q6UW68|TM205_HUMAN Transmembrane protein 205 OS=Homo sapiens GN=TMEM205 PE=1 SV=1;tr|K7EM09|K7EM09_HUMAN Transmembrane protein 205 (Fragment) OS=Homo sapiens GN=TMEM20	Transmembrane protein 205	TMEM205		0.438304	-0.267762		1.34443	-0.500493		0.201508	-0.232731		0.144703	-0.155371		0.705465	-0.406391	5	5	5	50.8	50.8	50.8	14.285	0	270.34	7805200000	139	K7EPR0;Q6UW68;K7EM09;K7ELQ9	K7EPR0;Q6UW68;K7EM09;K7ELQ9	24.5707	24.7818	25.1519	23.7428	24.7632	24.9366	24.5127	24.7746	25.1257	24.1571	24.1322	24.4224	24.3848	24.6458	24.8781	24.57	24.7047	24.8041	24.2965
sp|Q5SNT2|TM201_HUMAN Transmembrane protein 201 OS=Homo sapiens GN=TMEM201 PE=1 SV=1;sp|Q5SNT2-2|TM201_HUMAN Isoform SAMP1 of Transmembrane protein 201 OS=Homo sapiens GN=TMEM201;tr|H0Y4R5|H0Y4R5_HUMAN Transmembrane protein 201 (Fragment) OS=Homo sapiens G	Transmembrane protein 201	TMEM201		0.049443	-0.0499684		0.0650503	-0.0670532		0.0228816	-0.0170848		0.0349137	0.0310294		1.01714	-0.563769	6	6	6	10.7	10.7	10.7	72.235	0	29.945	1187700000	40	Q5SNT2;Q5SNT2-2;H0Y4R5;H0Y994	Q5SNT2;Q5SNT2-2;H0Y4R5	22.4869	21.9024	22.3554	21.4156	21.4588	21.8644	20.5557	21.9099	22.1162	21.5502	21.0663	21.606	21.9636	21.625	21.0572	21.9601	21.4231	21.8124	21.955
sp|Q9UHN6-2|TMEM2_HUMAN Isoform 2 of Transmembrane protein 2 OS=Homo sapiens GN=TMEM2;sp|Q9UHN6|TMEM2_HUMAN Transmembrane protein 2 OS=Homo sapiens GN=TMEM2 PE=1 SV=1;tr|F5H6B2|F5H6B2_HUMAN Transmembrane protein 2 OS=Homo sapiens GN=TMEM2 PE=1 SV=1	Transmembrane protein 2	TMEM2		0.502895	-0.703702		0.363325	-0.629231		0.0230235	0.0744705		0.474311	-0.701703		0.596501	-1.18356	13	13	13	12.6	12.6	12.6	147.44	0	22.794	773110000	42	Q9UHN6-2;Q9UHN6;F5H6B2;B4E1B9;H3BLY0;H3BLX9	Q9UHN6-2;Q9UHN6;F5H6B2	20.745	20.5764	19.0255	18.7537	20.6494	20.6852	20.8696	20.9882	20.8308	19.0374	17.6822	20.7215	20.6672	20.8666	20.6596	21.5373	21.0554	19.1175	21.1622
tr|Q5TGE2|Q5TGE2_HUMAN HCG2044780, isoform CRA_b OS=Homo sapiens GN=TMEM189 PE=1 SV=1;sp|A5PLL7|TM189_HUMAN Transmembrane protein 189 OS=Homo sapiens GN=TMEM189 PE=1 SV=3;sp|A5PLL7-2|TM189_HUMAN Isoform 2 of Transmembrane protein 189 OS=Homo sapiens GN=TME	Transmembrane protein 189	TMEM189		0.151805	0.208772		0.273944	0.332557		0.131027	0.123785		0.785084	-0.534627		0.746991	1.02168	3	3	3	29.2	29.2	29.2	22.883	0.00048403	4.8495	308720000	13	Q5TGE2;A5PLL7;A5PLL7-2;I3L0A0	Q5TGE2;A5PLL7;A5PLL7-2	19.1359	19.0369	20.1257	20.2606	19.7909	20.8189	20.6977	20.5328	20.4874	20.3574	18.2914	20.4684	20.8338	20.9969	20.6435	20.7056	18.8688	19.1959	20.5594
sp|Q8TBQ9|KISHA_HUMAN Protein kish-A OS=Homo sapiens GN=TMEM167A PE=1 SV=1	Protein kish-A	TMEM167A		0.694402	0.991229		0.131894	0.265362		0.678902	-0.725867		0.654785	0.767022		0.0242909	0.0522486	3	3	3	27.8	27.8	27.8	8.0598	0.0022655	3.944	330890000	34	Q8TBQ9	Q8TBQ9	18.7441	19.4804	19.7205	19.6737	20.1356	19.969	20.749	17.8297	17.7752	18.1733	18.4638	17.5562	19.9978	18.2293	19.2501	18.5261	18.8952	19.8342	19.8626
sp|Q9HC07|TM165_HUMAN Transmembrane protein 165 OS=Homo sapiens GN=TMEM165 PE=1 SV=1	Transmembrane protein 165	TMEM165		0.386723	-0.374999		2.16399	-0.522792		0.0838638	-0.147792		0.226019	-0.360844		0.881669	-0.209546	5	5	5	14.8	14.8	14.8	34.905	0	27.861	1381500000	38	Q9HC07;V9GY93;Q9HC07-2;D6RBL0;D6RD79	Q9HC07	21.9428	21.937	21.6091	20.9575	21.872	23.1034	22.1678	22.6401	22.5972	21.2514	21.806	21.8659	22.3575	22.4262	22.2317	22.2613	22.0964	22.353	21.7295
sp|Q24JP5|T132A_HUMAN Transmembrane protein 132A OS=Homo sapiens GN=TMEM132A PE=1 SV=1;sp|Q24JP5-2|T132A_HUMAN Isoform 2 of Transmembrane protein 132A OS=Homo sapiens GN=TMEM132A;sp|Q24JP5-4|T132A_HUMAN Isoform 4 of Transmembrane protein 132A OS=Homo sapie	Transmembrane protein 132A	TMEM132A		0.00916919	-0.00458717		0.872933	-0.678702		0.464482	-0.674115		0.154977	0.102819		0.43308	-0.60928	4	4	4	7.3	7.3	7.3	110.11	0	5.9049	327090000	15	Q24JP5;Q24JP5-2;Q24JP5-4;H0YFB3;Q24JP5-3	Q24JP5;Q24JP5-2;Q24JP5-4	18.5867	17.8848	20.9496	20.016	20.7294	20.4492	20.6146	20.3102	20.1303	20.0351	18.4106	20.835	20.1025	20.5582	20.2255	20.4337	20.4112	20.5168	20.2588
sp|A0AVI4|TM129_HUMAN E3 ubiquitin-protein ligase TM129 OS=Homo sapiens GN=TMEM129 PE=1 SV=1;sp|A0AVI4-2|TM129_HUMAN Isoform 2 of E3 ubiquitin-protein ligase TM129 OS=Homo sapiens GN=TMEM129	E3 ubiquitin-protein ligase TM129	TMEM129		0.479712	-0.859872		0.375718	0.742845	+	1.52076	1.60272		3.00898	-2.10803		0.142975	0.532794	3	3	3	14.6	14.6	14.6	40.463	0.0026667	3.638	505520000	22	A0AVI4;A0AVI4-2	A0AVI4;A0AVI4-2	20.3516	18.5778	21.148	18.7346	19.3176	18.9377	20.7552	21.2819	18.88	20.6118	20.755	20.4288	20.9586	21.4503	20.9051	18.6965	21.2071	18.3183	19.6933
sp|Q9BVC6|TM109_HUMAN Transmembrane protein 109 OS=Homo sapiens GN=TMEM109 PE=1 SV=1	Transmembrane protein 109	TMEM109		0.0712297	0.0299613		1.25825	-0.367554		2.11948	-0.397516		0.257868	0.0248178		0.375967	1.40376	2	2	2	9.5	9.5	9.5	26.21	0	114.61	5090500000	32	Q9BVC6	Q9BVC6	23.8567	19.4885	19.4407	24.3932	24.3744	24.4022	24.3533	24.2536	24.5937	24.2087	24.3006	24.2703	24.4392	24.3189	24.3373	24.7249	24.0764	24.1579	24.0184
sp|Q9NUM4|T106B_HUMAN Transmembrane protein 106B OS=Homo sapiens GN=TMEM106B PE=1 SV=2;tr|C9JZ87|C9JZ87_HUMAN Transmembrane protein 106B (Fragment) OS=Homo sapiens GN=TMEM106B PE=1 SV=1;tr|F2Z3N7|F2Z3N7_HUMAN Transmembrane protein 106B OS=Homo sapiens GN=T	Transmembrane protein 106B	TMEM106B		0.186605	-0.0886981		0.281711	-0.139591		0.0945459	-0.0508931		0.323021	-0.0762984		0.290447	0.136921	6	6	6	28.5	28.5	28.5	31.127	0	9.7938	1807400000	25	Q9NUM4;C9JZ87;F2Z3N7	Q9NUM4;C9JZ87;F2Z3N7	22.2357	22.2791	23.0316	22.1332	22.4641	22.339	22.5649	21.8654	22.3592	22.2389	22.8827	22.5484	22.4073	22.3837	22.3742	22.6796	22.5997	22.3359	22.1853
sp|Q9BVK6|TMED9_HUMAN Transmembrane emp24 domain-containing protein 9 OS=Homo sapiens GN=TMED9 PE=1 SV=2	Transmembrane emp24 domain-containing protein 9	TMED9		0.292073	-0.0858936		0.155291	-0.059693		0.058117	0.0262006		0.166146	0.0360578		0.902157	-0.400738	13	13	13	38.7	38.7	38.7	27.277	0	223.71	8496300000	176	Q9BVK6;F8W7F7;Q7Z7H5-3;Q7Z7H5-2;Q7Z7H5	Q9BVK6	24.6327	24.5324	24.5752	24.3181	24.3738	24.539	24.4363	24.3272	24.7074	24.4665	24.2295	24.6685	24.4603	24.2949	24.3675	24.5031	24.7377	24.2653	24.4756
sp|P49755|TMEDA_HUMAN Transmembrane emp24 domain-containing protein 10 OS=Homo sapiens GN=TMED10 PE=1 SV=2;tr|G3V2K7|G3V2K7_HUMAN Transmembrane emp24 domain-containing protein 10 OS=Homo sapiens GN=TMED10 PE=1 SV=1	Transmembrane emp24 domain-containing protein 10	TMED10		0.629032	-0.336089		1.08869	-0.306341		0.0279991	0.0297483		0.110533	-0.108907		0.376645	-0.12338	15	15	15	54.8	54.8	54.8	24.976	0	323.31	26532000000	512	P49755;G3V2K7	P49755;G3V2K7	26.6623	26.8424	26.151	25.7351	26.7996	26.7	26.7838	26.7684	26.7295	26.0045	26.5324	26.5979	26.7382	26.4291	26.3942	26.9696	26.9001	26.3346	26.5576
tr|J9JIE6|J9JIE6_HUMAN Transmembrane and coiled-coil domain-containing protein 1 OS=Homo sapiens GN=TMCO1 PE=1 SV=1;sp|Q9UM00|TMCO1_HUMAN Transmembrane and coiled-coil domain-containing protein 1 OS=Homo sapiens GN=TMCO1 PE=1 SV=1;tr|J3QQY2|J3QQY2_HUMAN Tr	Transmembrane and coiled-coil domain-containing protein 1	TMCO1		1.2707	-0.411648		0.830012	-0.235292		0.484052	0.176355		0.729488	-0.27239		2.82049	-0.312508	6	6	6	23	23	23	27.079	0	48.257	3771300000	82	J9JIE6;Q9UM00;J3QQY2;J3KS45;Q9UM00-2;J3KTQ7	J9JIE6;Q9UM00;J3QQY2;J3KS45;Q9UM00-2	23.5638	23.3385	23.7696	23.1651	23.3617	23.7057	23.9751	23.7444	24.1538	23.5177	22.8584	23.0993	23.5699	23.7969	23.6829	23.9354	23.5097	23.6166	23.5732
tr|A0A0C4DFM1|A0A0C4DFM1_HUMAN Transmembrane 9 superfamily member OS=Homo sapiens GN=TM9SF4 PE=1 SV=1;sp|Q92544|TM9S4_HUMAN Transmembrane 9 superfamily member 4 OS=Homo sapiens GN=TM9SF4 PE=1 SV=2	Transmembrane 9 superfamily member 4	TM9SF4		0.665544	-0.365973		1.1012	-0.639526		0.311878	-0.273553		0.103375	-0.0720482		0.385559	-0.583397	5	5	5	10.7	10.7	10.7	72.54	0	10.939	546740000	27	A0A0C4DFM1;Q92544;F8WCN2;F2Z2L1	A0A0C4DFM1;Q92544	20.6316	20.797	20.7046	20.2398	20.8881	20.6231	21.1053	20.7764	21.3589	20.8105	20.7302	20.641	20.3593	20.9327	20.6751	21.3766	20.3638	20.717	20.5742
sp|Q9HD45|TM9S3_HUMAN Transmembrane 9 superfamily member 3 OS=Homo sapiens GN=TM9SF3 PE=1 SV=2;tr|Q5TB53|Q5TB53_HUMAN Transmembrane 9 superfamily member (Fragment) OS=Homo sapiens GN=TM9SF3 PE=1 SV=7	Transmembrane 9 superfamily member 3	TM9SF3		0.651262	-0.582066		1.12191	-0.432206		0.0886314	0.14986		0.284511	-0.432777		0.353208	-0.211779	17	17	17	27.2	27.2	27.2	67.887	0	139.09	10459000000	312	Q9HD45;Q5TB53	Q9HD45;Q5TB53	25.3025	24.8682	25.3251	23.7456	25.4079	25.6228	25.5236	25.1406	25.7813	24.8938	24.943	24.9836	25.2142	25.1901	25.6703	25.5744	25.106	25.919	25.2542
tr|A0A087X0K9|A0A087X0K9_HUMAN Tight junction protein ZO-1 OS=Homo sapiens GN=TJP1 PE=1 SV=1;tr|G5E9E7|G5E9E7_HUMAN Tight junction protein 1 (Zona occludens 1), isoform CRA_e OS=Homo sapiens GN=TJP1 PE=1 SV=1;tr|G3V1L9|G3V1L9_HUMAN Tight junction protein 1	Tight junction protein ZO-1	TJP1		0.214062	0.110419		0.203932	0.110642		0.000389485	0.00022316		1.26812	-0.310254		0.907278	0.788158	9	9	9	9.1	9.1	9.1	187.85	0	11.638	485810000	27	A0A087X0K9;G5E9E7;G3V1L9;Q07157-2;Q07157;H0Y3R8;H0YKB1	A0A087X0K9;G5E9E7;G3V1L9;Q07157-2;Q07157	19.4833	19.7304	19.0638	19.7447	19.8477	20.1241	19.9666	19.878	19.2745	19.9158	18.8271	19.6432	20.1906	20.2048	20.2519	19.578	19.8726	20.2007	19.6945
sp|Q9BVV7|TIM21_HUMAN Mitochondrial import inner membrane translocase subunit Tim21 OS=Homo sapiens GN=TIMM21 PE=1 SV=1;tr|J3QRI1|J3QRI1_HUMAN Mitochondrial import inner membrane translocase subunit Tim21 (Fragment) OS=Homo sapiens GN=TIMM21 PE=1 SV=1	Mitochondrial import inner membrane translocase subunit Tim21	TIMM21		1.18695	-0.267106		1.17262	-0.291808		0.0877094	-0.0247021		0.521845	0.0610669		0.09968	-0.0596383	8	8	8	31	31	31	28.202	0	20.043	2202900000	84	Q9BVV7;J3QRI1	Q9BVV7;J3QRI1	22.8202	22.9611	23.1253	22.84	22.7215	22.7981	23.1537	22.9287	23.1799	22.6901	22.5463	23.0678	22.733	22.7872	22.6563	23.3273	22.9527	22.7796	22.947
sp|Q9UNS1-2|TIM_HUMAN Isoform 2 of Protein timeless homolog OS=Homo sapiens GN=TIMELESS;sp|Q9UNS1|TIM_HUMAN Protein timeless homolog OS=Homo sapiens GN=TIMELESS PE=1 SV=2	Protein timeless homolog	TIMELESS		0.488414	-0.30283		0.612193	-0.302228		0.000685741	0.000602722		0.412848	-0.279156		0.149298	-0.122534	4	4	4	4.5	4.5	4.5	138.53	0	6.9645	281470000	17	Q9UNS1-2;Q9UNS1	Q9UNS1-2;Q9UNS1	19.9811	19.2967	18.3604	20.1846	20.0907	19.3452	20.3798	20.2594	19.9553	20.304	18.6382	18.3989	20.1448	20.3471	19.9659	20.6985	20.1818	19.5831	20.062
sp|Q9Y2W1|TR150_HUMAN Thyroid hormone receptor-associated protein 3 OS=Homo sapiens GN=THRAP3 PE=1 SV=2	Thyroid hormone receptor-associated protein 3	THRAP3		0.0427138	0.137619		0.730771	1.64511	+	1.83982	1.50749		0.102145	-0.173138		0.519463	0.696513	34	33	33	37	37	37	108.66	0	323.31	14967000000	467	Q9Y2W1	Q9Y2W1	22.0483	24.6097	24.6434	24.4781	23.8196	23.4963	21.8341	24.7209	25.4352	24.1807	24.4983	25.0858	23.4706	25.1713	23.6715	23.6853	25.755	21.3317	25.0201
sp|Q8NI27|THOC2_HUMAN THO complex subunit 2 OS=Homo sapiens GN=THOC2 PE=1 SV=2;tr|A0A0C4DG98|A0A0C4DG98_HUMAN THO complex subunit 2 OS=Homo sapiens GN=THOC2 PE=1 SV=1	THO complex subunit 2	THOC2		1.15075	-0.474859		1.04707	-0.438981		0.0327724	0.0358779		0.363447	-0.235732		0.111351	-0.0963796	30	30	30	23.7	23.7	23.7	182.77	0	92.668	5043900000	297	Q8NI27;A0A0C4DG98;H0Y815;Q8NI27-2;B7ZBA0;H0Y594;H0Y7U4;F2Z2V2;B7ZB98;H7C477	Q8NI27;A0A0C4DG98	23.773	23.8322	23.1772	23.4649	24.2544	24.2423	24.3425	24.0984	24.7908	24.0452	23.364	24.2562	24.3558	24.1112	24.2017	24.6201	24.519	24.4013	24.477
sp|Q8WUY1|THEM6_HUMAN Protein THEM6 OS=Homo sapiens GN=THEM6 PE=1 SV=2	Protein THEM6	THEM6		0.778269	-0.299081		1.12485	-0.380066		0.169596	-0.0809854		0.153864	-0.0954851		0.283955	-0.195561	3	3	3	24	24	24	23.865	0.00095648	4.6452	447920000	30	Q8WUY1;H0YAR9	Q8WUY1	20.7596	20.6584	20.7596	20.3164	20.622	20.8203	20.8044	21.1487	21.236	20.2086	20.8418	20.3628	20.4586	21.0374	20.5491	20.9594	20.6451	20.5183	20.3723
sp|P02786|TFR1_HUMAN Transferrin receptor protein 1 OS=Homo sapiens GN=TFRC PE=1 SV=2;tr|G3V0E5|G3V0E5_HUMAN Transferrin receptor (P90, CD71), isoform CRA_c OS=Homo sapiens GN=TFRC PE=1 SV=1	Transferrin receptor protein 1;Transferrin receptor protein 1, serum form	TFRC		0.247535	-0.0731869		0.698792	-0.195465		0.261827	-0.122278		0.134712	-0.0405382		0.76086	-0.394841	66	66	66	66.2	66.2	66.2	84.87	0	323.31	59980000000	1232	P02786;G3V0E5;H7C3V5;F8WBE5;Q9UP52-2;Q9UP52-3;Q9UP52	P02786;G3V0E5	27.5052	27.4989	27.9383	27.2601	27.6193	27.5557	27.4921	27.3312	27.5601	27.5795	27.3463	27.4731	27.5134	27.534	27.5092	27.8284	27.5044	27.5931	27.6255
sp|Q9UBB9|TFP11_HUMAN Tuftelin-interacting protein 11 OS=Homo sapiens GN=TFIP11 PE=1 SV=1	Tuftelin-interacting protein 11	TFIP11		0.538383	-0.339089		0.0872322	-0.0851482		0.320426	0.253941		0.127142	0.0427138		0.229823	-0.271533	29	29	29	39.5	39.5	39.5	96.819	0	189.75	5228900000	232	Q9UBB9;F6SQZ1;F6XM96;F6UKU9;H0Y4U8;Q9UBB9-2;F6UQ07	Q9UBB9	24.0252	23.6799	23.6041	23.6671	23.8976	23.6383	24.4253	23.7224	23.7135	23.8985	23.3631	23.8283	23.8358	23.521	23.7182	24.6572	24.4316	23.4906	24.615
sp|Q9Y6I9|TX264_HUMAN Testis-expressed sequence 264 protein OS=Homo sapiens GN=TEX264 PE=1 SV=1;tr|A0A087WTU3|A0A087WTU3_HUMAN Testis-expressed sequence 264 protein OS=Homo sapiens GN=TEX264 PE=1 SV=1;tr|C9JXQ7|C9JXQ7_HUMAN Testis-expressed sequence 264 pr	Testis-expressed sequence 264 protein	TEX264		0.233061	-0.175015		0.539316	-0.457969		0.282507	-0.282954		0.349162	0.168166		0.192818	-0.307191	8	8	8	28.8	28.8	28.8	34.188	0	17.238	1366300000	63	Q9Y6I9;A0A087WTU3;C9JXQ7;C9JHH5;C9JUC3;C9J7N0;C9JL43	Q9Y6I9;A0A087WTU3;C9JXQ7;C9JHH5	22.5336	21.6338	21.9867	22.1746	21.9709	21.9754	22.9113	22.0677	21.9886	22.3874	21.5691	22.0627	22.2145	21.5651	21.8368	22.7806	21.7026	21.8411	22.5478
sp|Q9NXF1-2|TEX10_HUMAN Isoform 2 of Testis-expressed sequence 10 protein OS=Homo sapiens GN=TEX10;sp|Q9NXF1|TEX10_HUMAN Testis-expressed sequence 10 protein OS=Homo sapiens GN=TEX10 PE=1 SV=2	Testis-expressed sequence 10 protein	TEX10		0.817095	-0.378862		0.461488	-0.20281		0.326573	0.176052		0.603574	-0.295331		1.46791	-0.564765	24	24	24	36.6	36.6	36.6	103.91	0	212.61	6177100000	294	Q9NXF1-2;Q9NXF1;A0A0A0MSR3	Q9NXF1-2;Q9NXF1	23.9581	23.7385	24.5212	23.7044	24.3158	24.3309	24.7203	24.3677	24.7271	24.4232	23.5984	24.1975	24.2732	24.525	24.4389	24.8719	24.2303	24.0581	24.2775
sp|Q9NZ01|TECR_HUMAN Very-long-chain enoyl-CoA reductase OS=Homo sapiens GN=TECR PE=1 SV=1;tr|M0R3C3|M0R3C3_HUMAN Very-long-chain enoyl-CoA reductase OS=Homo sapiens GN=TECR PE=1 SV=1	Very-long-chain enoyl-CoA reductase	TECR		0.803836	0.646393		0.311679	0.288322		0.385594	-0.358071		0.173352	-0.154517		0.0186339	-0.0274118	14	14	14	34.7	34.7	34.7	36.034	0	323.31	35369000000	378	Q9NZ01;M0R3C3;Q9NZ01-2;M0R329;B4DR74;M0QXM3	Q9NZ01;M0R3C3	26.2234	27.2531	27.6774	26.7284	27.3528	27.7577	26.2951	27.5616	27.0644	26.8391	27.0544	27.3163	27.1324	27.6533	27.5168	25.8726	26.5969	26.4091	27.1891
tr|A0A0A0MRF3|A0A0A0MRF3_HUMAN Transcriptional enhancer factor TEF-3 OS=Homo sapiens GN=TEAD4 PE=1 SV=1;tr|Q53GI4|Q53GI4_HUMAN TEA domain family member 4 isoform 1 variant (Fragment) OS=Homo sapiens GN=TEAD4 PE=1 SV=1;sp|Q15561-3|TEAD4_HUMAN Isoform 3 of T	Transcriptional enhancer factor TEF-3;Transcriptional enhancer factor TEF-1;Transcriptional enhancer factor TEF-4	TEAD4;TEAD1;TEAD2		0.934848	-0.0750338		0.824426	-0.9397		0.414199	-0.864667		0.191437	-0.0348879		0.635364	-1.30462	6	6	2	20.7	20.7	12.3	44.039	0	25.087	933110000	31	A0A0A0MRF3;Q53GI4;Q15561-3;Q15561;H0YGS2;H0YEJ9;P28347-2;Q15562;Q15562-2;Q15562-4;H0YG62;Q15561-2;H0Y7B0;H0YCZ6	A0A0A0MRF3;Q53GI4;Q15561-3;Q15561;H0YGS2;H0YEJ9;P28347-2;Q15562;Q15562-2;Q15562-4	20.8221	20.7334	20.8044	20.6071	20.7629	20.7476	20.8099	20.7938	20.746	20.4348	20.6371	20.6437	20.8246	20.7433	20.6544	20.7213	20.8435	20.7709	20.7661
sp|O95551|TYDP2_HUMAN Tyrosyl-DNA phosphodiesterase 2 OS=Homo sapiens GN=TDP2 PE=1 SV=1;sp|O95551-2|TYDP2_HUMAN Isoform 2 of Tyrosyl-DNA phosphodiesterase 2 OS=Homo sapiens GN=TDP2;tr|X6R5A3|X6R5A3_HUMAN TRAF and TNF receptor associated protein, isoform CR	Tyrosyl-DNA phosphodiesterase 2	TDP2	+	3.03278	1.65006	+	5.20779	3.93644	+	3.28276	2.28638	+	1.64	1.19273	+	3.13046	3.9502	5	5	5	24.3	24.3	24.3	40.929	0	8.9996	237050000	10	O95551;O95551-2;X6R5A3;O95551-3	O95551;O95551-2;X6R5A3;O95551-3	18.7938	18.0983	18.413	20.5297	20.2753	20.3079	18.9966	18.7088	18.0871	18.3295	19.3065	17.4202	18.8096	19.8203	18.9047	18.2075	18.9392	19.386	22.3437
sp|Q13428|TCOF_HUMAN Treacle protein OS=Homo sapiens GN=TCOF1 PE=1 SV=3;sp|Q13428-3|TCOF_HUMAN Isoform 3 of Treacle protein OS=Homo sapiens GN=TCOF1;sp|Q13428-4|TCOF_HUMAN Isoform 4 of Treacle protein OS=Homo sapiens GN=TCOF1;sp|Q13428-2|TCOF_HUMAN Isoform	Treacle protein	TCOF1		0.30508	0.767454		0.410336	-1.05482		0.893118	-1.82227	+	1.62844	1.96281		0.0991988	0.226793	60	60	7	38.4	38.4	4.8	152.1	0	323.31	93322000000	1092	Q13428;Q13428-3;Q13428-4;Q13428-2;Q13428-8	Q13428;Q13428-3;Q13428-4;Q13428-2;Q13428-8	17.1207	18.3418	18.6789	18.5288	17.6153	19.3237	17.9919	16.5961	19.7809	19.3118	18.1165	18.4245	16.3907	16.187	17.0016	17.4169	19.3227	15.2224	17.9223
sp|Q9NQB0-4|TF7L2_HUMAN Isoform 4 of Transcription factor 7-like 2 OS=Homo sapiens GN=TCF7L2;sp|Q9NQB0-2|TF7L2_HUMAN Isoform 2 of Transcription factor 7-like 2 OS=Homo sapiens GN=TCF7L2;sp|Q9NQB0-5|TF7L2_HUMAN Isoform 5 of Transcription factor 7-like 2 OS=	Transcription factor 7-like 2	TCF7L2		0.475366	0.148821		2.27026	0.41978		0.818776	0.270959		0.0194844	-0.0102863		1.82827	0.290747	10	10	7	24.9	24.9	17.6	53.269	0	26.043	2210200000	58	Q9NQB0-4;Q9NQB0-2;Q9NQB0-5;Q9NQB0;C6ZRJ7;C6ZRK5;E2GH26;Q9NQB0-9;Q9NQB0-6;Q9NQB0-16;Q9NQB0-8;Q9NQB0-7;Q9NQB0-3;A0A0D9SGH8;Q9NQB0-14;Q9NQB0-15;Q9NQB0-10;Q9NQB0-12;Q9NQB0-11;Q9NQB0-13;C6ZRJ6;Q5JRY5;A0A0A0MTL7;Q9NQB0-17;Q5JRY4;Q5JRY3;Q5VVR8;H0YEE5;H0YAR8;H0YBC8;Q5VVR5;Q5VVR7;B7WNT5;P36402-10;P36402-14;P36402-16;P36402-8;P36402-6;P36402-2;Q9UJU2-3;Q9UJU2-7;P36402-9;P36402-13;P36402-15;P36402-12;P36402…	Q9NQB0-4;Q9NQB0-2;Q9NQB0-5;Q9NQB0;C6ZRJ7;C6ZRK5;E2GH26;Q9NQB0-9;Q9NQB0-6;Q9NQB0-16;Q9NQB0-8;Q9NQB0-7;Q9NQB0-3;A0A0D9SGH8;Q9NQB0-14;Q9NQB0-15;Q9NQB0-10;Q9NQB0-12;Q9NQB0-11;Q9NQB0-13;C6ZRJ6;Q5JRY5;A0A0A0MTL7;Q9NQB0-17;Q5JRY4	22.3887	22.2696	22.7574	23.2038	22.6817	22.9161	22.6913	22.8736	22.8162	22.7067	23.0788	22.7185	22.8736	23.1226	22.8363	22.478	22.9067	22.9446	23.1698
sp|Q9UGU0|TCF20_HUMAN Transcription factor 20 OS=Homo sapiens GN=TCF20 PE=1 SV=3;sp|Q9UGU0-2|TCF20_HUMAN Isoform 2 of Transcription factor 20 OS=Homo sapiens GN=TCF20	Transcription factor 20	TCF20		0.205077	0.17156		0.0664912	-0.0628478		0.652822	-0.234408		0.252536	0.21945		0.14798	-0.101082	36	36	35	28.6	28.6	28.2	211.77	0	308.83	5909800000	416	Q9UGU0;Q9UGU0-2;A9JX13	Q9UGU0;Q9UGU0-2	24.2528	24.7493	24.8425	24.7121	24.4805	24.8147	23.5997	24.7125	24.9894	22.4154	24.9061	24.5632	23.8264	24.951	24.5715	24.1048	24.5807	24.9982	24.1881
tr|A0A024RAC6|A0A024RAC6_HUMAN Transcription elongation factor B (SIII), polypeptide 3 (110kDa, elongin A), isoform CRA_a OS=Homo sapiens GN=TCEB3 PE=1 SV=1;sp|Q14241|ELOA1_HUMAN Transcription elongation factor B polypeptide 3 OS=Homo sapiens GN=TCEB3 PE=1	Transcription elongation factor B polypeptide 3	TCEB3		0.483279	1.12198		0.149438	0.423053		0.946793	-0.698931		0.986642	2.4238		0.710117	1.78981	14	14	14	25.3	25.3	25.3	87.229	0	59.336	1238200000	60	A0A024RAC6;Q14241	A0A024RAC6;Q14241	22.5802	22.3549	19.6614	22.7733	22.4548	22.4397	22.2828	21.7247	17.8428	18.622	19.6182	18.7231	22.422	18.8821	19.0922	21.8873	22.5134	22.3527	21.208
tr|A2RQR6|A2RQR6_HUMAN Transcription elongation factor A (SII)-like 4 variant 1 OS=Homo sapiens GN=TCEAL4 PE=1 SV=1;sp|Q96EI5|TCAL4_HUMAN Transcription elongation factor A protein-like 4 OS=Homo sapiens GN=TCEAL4 PE=1 SV=2;sp|Q96EI5-2|TCAL4_HUMAN Isoform 2	Transcription elongation factor A protein-like 4;Transcription elongation factor A protein-like 2	TCEAL4;TCEAL2	+	1.38522	1.11392	+	3.04293	2.62636	+	2.29047	1.51244		1.14362	0.173915	+	2.30621	1.58309	3	3	3	17.2	17.2	17.2	21.54	0.0018484	4.1742	161820000	8	A2RQR6;Q96EI5;Q96EI5-2;Q9H3H9;J3KQY4;D6RHZ1;D6RIH3;D6RCE9;D6RD44	A2RQR6;Q96EI5;Q96EI5-2;Q9H3H9	18.6817	19.286	18.3297	19.9023	19.7415	19.9216	19.3185	17.9183	19.0999	19.0925	19.4504	19.5862	19.6154	19.666	19.7623	17.9639	18.4397	19.7071	20.9234
sp|Q969Z0|TBRG4_HUMAN Protein TBRG4 OS=Homo sapiens GN=TBRG4 PE=1 SV=1;sp|Q969Z0-2|TBRG4_HUMAN Isoform 2 of Protein TBRG4 OS=Homo sapiens GN=TBRG4	Protein TBRG4	TBRG4		0.472569	-0.394289		1.22428	-0.357954		0.0211414	0.036335		0.0196278	0.0442931		0.0598073	0.0490322	10	10	10	17.6	17.6	17.6	70.737	0	38.984	825440000	45	Q969Z0;Q969Z0-2;C9IZN7;C9J7P5;H7C4R5	Q969Z0;Q969Z0-2	18.5787	21.0099	21.103	19.526	21.1713	21.1949	20.7667	21.1173	21.2582	20.5596	20.8811	20.9908	19.5683	21.0821	21.1089	20.8307	20.9451	21.232	20.4183
sp|Q12788|TBL3_HUMAN Transducin beta-like protein 3 OS=Homo sapiens GN=TBL3 PE=1 SV=2;tr|J3KNP2|J3KNP2_HUMAN Transducin beta-like protein 3 (Fragment) OS=Homo sapiens GN=TBL3 PE=1 SV=1	Transducin beta-like protein 3	TBL3		0.287488	0.100707		0.555158	0.194692		0.289848	0.0939846		0.263739	-0.0794792		0.0717456	0.0624447	20	20	20	31.8	31.8	31.8	89.034	0	128.64	2039400000	120	Q12788;J3KNP2;A0A087WYP7;H3BN88	Q12788;J3KNP2	20.1899	19.2082	21.4353	21.4343	21.4307	21.5605	21.039	21.2618	21.7743	19.6611	18.4851	19.3173	21.4765	21.7764	21.4111	21.4562	21.3539	21.3615	21.3631
tr|J3KR97|J3KR97_HUMAN Tubulin-specific chaperone D OS=Homo sapiens GN=TBCD PE=1 SV=1;sp|Q9BTW9|TBCD_HUMAN Tubulin-specific chaperone D OS=Homo sapiens GN=TBCD PE=1 SV=2;sp|Q9BTW9-4|TBCD_HUMAN Isoform 4 of Tubulin-specific chaperone D OS=Homo sapiens GN=TB	Tubulin-specific chaperone D	TBCD		0.378152	-0.453989		0.25831	-0.298566		0.165379	0.155423		0.189655	-0.239047		0.182017	-0.0857449	11	11	11	12.6	12.6	12.6	136.55	0	27.535	803650000	38	J3KR97;Q9BTW9;Q9BTW9-4;Q9BTW9-5;A0A0J9YWI5;A0A0J9YVR1;A0A0J9YYG2;A0A0J9YVU1;I3L163;I3L439;A0A0J9YY08;I3L0V3;I3L500;I3L120;A0A0J9YXU4	J3KR97;Q9BTW9;Q9BTW9-4;Q9BTW9-5	21.3528	20.6237	20.9476	21.6813	20.5842	20.6883	21.8194	21.7242	20.022	21.8073	21.9178	21.9081	21.7414	20.604	21.3255	22.2815	21.7288	21.0557	21.0979
sp|Q92609|TBCD5_HUMAN TBC1 domain family member 5 OS=Homo sapiens GN=TBC1D5 PE=1 SV=1;sp|Q92609-2|TBCD5_HUMAN Isoform 2 of TBC1 domain family member 5 OS=Homo sapiens GN=TBC1D5;tr|C9J3F6|C9J3F6_HUMAN TBC1 domain family member 5 OS=Homo sapiens GN=TBC1D5 PE	TBC1 domain family member 5	TBC1D5		0.68943	-0.629531		1.26463	-0.859746		0.102178	-0.230214		0.461977	-0.682412		0.329469	0.713626	8	8	8	16.4	16.4	16.4	89.003	0	28.285	543880000	29	Q92609;Q92609-2;C9J3F6;C9JMP7;C9JIU4;F2Z3I5;C9JNM0;C9JED7;F2Z3C3;C9K0P2;C9J397;C9JWX0;C9JW04;C9JDR8	Q92609;Q92609-2;C9J3F6	20.9288	21.0812	20.8745	21.1335	19.1333	20.9206	21.1633	20.9227	20.8505	20.9933	20.985	21.0768	21.1682	20.9387	21.1277	21.2744	21.3525	20.5885	20.6371
sp|O60343-2|TBCD4_HUMAN Isoform 2 of TBC1 domain family member 4 OS=Homo sapiens GN=TBC1D4;sp|O60343-3|TBCD4_HUMAN Isoform 3 of TBC1 domain family member 4 OS=Homo sapiens GN=TBC1D4;sp|O60343|TBCD4_HUMAN TBC1 domain family member 4 OS=Homo sapiens GN=TBC1D	TBC1 domain family member 4	TBC1D4		0.000578648	0.00156975		0.458526	-0.925456		-4.34294e-08	0		0.283384	0.470751		-4.34294e-08	0	7	7	7	10.5	10.5	10.5	139.55	0	9.6592	418000000	15	O60343-2;O60343-3;O60343;O60343-4;O60343-5;Q5JU47	O60343-2;O60343-3;O60343	18.817	19.1935	18.2482	20.2524	19.4886	19.5848	20.5439	18.9372	17.2008	20.6017	18.4958	18.5177	18.7527	18.6092	20.5516	21.4452	20.3464	20.1685	18.4548
sp|Q9ULP9-2|TBC24_HUMAN Isoform 2 of TBC1 domain family member 24 OS=Homo sapiens GN=TBC1D24;sp|Q9ULP9|TBC24_HUMAN TBC1 domain family member 24 OS=Homo sapiens GN=TBC1D24 PE=1 SV=2;tr|A0A0D9SFR5|A0A0D9SFR5_HUMAN TBC1 domain family member 24 OS=Homo sapiens	TBC1 domain family member 24	TBC1D24		0.771181	-0.206818		0.015294	-0.00630792		0.643338	0.20051		0.0970584	0.0315787		0.216761	0.179909	9	9	9	23.7	23.7	23.7	62.317	0	27.965	1613600000	55	Q9ULP9-2;Q9ULP9;A0A0D9SFR5;H3BQ06;H3BV07;H3BTP5	Q9ULP9-2;Q9ULP9;A0A0D9SFR5;H3BQ06	22.4287	22.3306	22.1011	21.992	22.2648	22.2622	22.4371	22.2953	22.3279	22.2589	22.3587	22.2056	22.227	21.9956	22.2018	22.7626	22.2398	22.2164	22.5887
sp|Q9NUY8-2|TBC23_HUMAN Isoform 2 of TBC1 domain family member 23 OS=Homo sapiens GN=TBC1D23;sp|Q9NUY8|TBC23_HUMAN TBC1 domain family member 23 OS=Homo sapiens GN=TBC1D23 PE=1 SV=3;tr|E9PGE5|E9PGE5_HUMAN TBC1 domain family member 23 OS=Homo sapiens GN=TBC1	TBC1 domain family member 23	TBC1D23		0.142716	0.171229		0.288753	-0.293674		0.539358	-0.464902		0.261959	0.298031		0.079262	0.0569572	10	10	10	24.1	24.1	24.1	76.5	0	46.065	1408800000	72	Q9NUY8-2;Q9NUY8;E9PGE5;C9IZ32;C9JAM5	Q9NUY8-2;Q9NUY8;E9PGE5	22.2372	21.3781	21.5573	22.5982	21.812	21.5151	22.4343	21.7013	21.0044	22.4004	21.6794	22.0084	22.2925	21.5111	21.2276	22.6914	21.8791	21.1129	21.9029
sp|Q96BZ9|TBC20_HUMAN TBC1 domain family member 20 OS=Homo sapiens GN=TBC1D20 PE=1 SV=1;sp|Q96BZ9-3|TBC20_HUMAN Isoform 3 of TBC1 domain family member 20 OS=Homo sapiens GN=TBC1D20	TBC1 domain family member 20	TBC1D20		0.261456	-0.206716		0.142976	-0.0873432		0.0919019	0.119373		0.228356	-0.283629		0.330079	-0.355429	5	5	5	23.3	23.3	23.3	45.854	0	49.373	967490000	57	Q96BZ9;Q96BZ9-3	Q96BZ9;Q96BZ9-3	21.4355	21.6135	22.0772	20.5767	21.5372	21.9652	21.2026	21.8379	21.924	18.2555	18.5543	21.2793	21.1415	21.771	22.0175	21.2016	21.5256	21.7067	21.0509
sp|Q8TC07-2|TBC15_HUMAN Isoform 2 of TBC1 domain family member 15 OS=Homo sapiens GN=TBC1D15;sp|Q8TC07-3|TBC15_HUMAN Isoform 3 of TBC1 domain family member 15 OS=Homo sapiens GN=TBC1D15;sp|Q8TC07|TBC15_HUMAN TBC1 domain family member 15 OS=Homo sapiens GN=	TBC1 domain family member 15	TBC1D15		0.187229	-0.133577		1.18347	-0.72716		0.92396	-0.593583		1.14205	-0.280223		0.0377916	-0.0579274	20	20	20	36.1	36.1	36.1	77.394	0	39.797	1494600000	97	Q8TC07-2;Q8TC07-3;Q8TC07;C9JA93;F8VV61;F8WCB5;F8WDJ1;F8WF35	Q8TC07-2;Q8TC07-3;Q8TC07;C9JA93	21.5457	22.0288	21.8955	22.0871	22.1589	21.8631	22.1295	22.5514	21.5629	22.0451	21.3871	22.3697	22.4382	22.1847	22.327	22.3844	22.696	21.6957	20.8703
sp|Q4KMP7|TB10B_HUMAN TBC1 domain family member 10B OS=Homo sapiens GN=TBC1D10B PE=1 SV=3	TBC1 domain family member 10B	TBC1D10B		0.778624	-0.318433		0.712413	-0.302325		0.045169	0.0161082		0.0420185	-0.0156695		0.179243	-0.160273	13	13	13	24.8	24.8	24.8	87.198	0	54.027	2921800000	113	Q4KMP7;Q4KMP7-2;H3BSE1	Q4KMP7	23.4059	22.9126	22.8463	22.8771	22.9752	22.7228	23.3232	22.8445	23.1604	23.1824	23.0001	23.1761	22.9579	22.668	22.9964	23.4312	23.578	22.7238	23.0513
tr|X5CMH5|X5CMH5_HUMAN Antigen peptide transporter 2 OS=Homo sapiens GN=TAP2 PE=1 SV=1;tr|A0A087WYD6|A0A087WYD6_HUMAN Antigen peptide transporter 2 OS=Homo sapiens GN=TAP2 PE=1 SV=1;sp|Q03519|TAP2_HUMAN Antigen peptide transporter 2 OS=Homo sapiens GN=TAP2	Antigen peptide transporter 2	TAP2		1.43436	-0.725179		0.714808	-0.328145		0.564075	0.397034		1.01728	-0.651585		0.440481	-0.357695	19	19	18	33.7	33.7	32.6	77.694	0	323.31	11704000000	308	X5CMH5;A0A087WYD6;Q03519;A0A0G2JLV0;E7ENX8;Q03519-2;A0A140T9S0	X5CMH5;A0A087WYD6;Q03519;A0A0G2JLV0;E7ENX8;Q03519-2;A0A140T9S0	25.4778	25.2583	25.6311	24.2619	25.009	25.1919	25.3984	25.9649	26.0089	25.2003	24.0763	24.9323	25.3224	25.6548	25.4403	25.2249	25.2262	25.4534	25.0407
tr|A0A140T9T7|A0A140T9T7_HUMAN Antigen peptide transporter 1 OS=Homo sapiens GN=TAP1 PE=1 SV=1;sp|Q03518|TAP1_HUMAN Antigen peptide transporter 1 OS=Homo sapiens GN=TAP1 PE=1 SV=2	Antigen peptide transporter 1	TAP1		0.594183	-0.365876		1.04513	-0.470444		0.0899661	-0.104568		0.23664	-0.243603		0.255796	-0.188536	13	13	13	29.3	29.3	29.3	87.175	0	184.89	5407300000	140	A0A140T9T7;Q03518	A0A140T9T7;Q03518	23.8094	23.8972	24.0295	23.1703	23.7868	24.3707	23.9222	24.443	24.4833	23.6893	23.4586	23.9107	23.6248	24.3386	24.0952	24.1122	23.6601	24.2298	23.3537
tr|H0YEX2|H0YEX2_HUMAN Transcription initiation factor TFIID subunit 2 (Fragment) OS=Homo sapiens GN=TAF2 PE=1 SV=1		TAF2		0.664051	-0.248251		0.190381	0.0927827		0.72025	0.341034		0.0752958	-0.0545317		0.161406	0.216682	30	10	10	79.7	33.1	33.1	42.145	0	323.31	10321000000	248	H0YEX2	H0YEX2	24.9697	23.9305	24.0497	24.1939	24.6718	24.4114	24.9018	24.7481	24.7286	24.5006	24.1499	23.9249	24.8803	24.4108	24.1497	24.9031	24.5673	24.195	25.0978
sp|Q6P1X5|TAF2_HUMAN Transcription initiation factor TFIID subunit 2 OS=Homo sapiens GN=TAF2 PE=1 SV=3	Transcription initiation factor TFIID subunit 2	TAF2		0.421287	-0.222481		0.165087	-0.0860853		0.210109	0.136396		0.246908	-0.155242		0.606321	-0.327597	93	93	73	69.6	69.6	56	136.97	0	323.31	110360000000	2137	Q6P1X5;H0YC37;E5RI28;H0YB55	Q6P1X5	28.1744	28.0932	27.9397	27.5886	28.3515	28.0512	28.4255	28.0881	28.3931	27.9392	27.8992	28.0993	28.3753	28.0157	28.066	28.6283	27.9872	27.7953	28.3537
sp|Q9NYJ8-2|TAB2_HUMAN Isoform 2 of TGF-beta-activated kinase 1 and MAP3K7-binding protein 2 OS=Homo sapiens GN=TAB2;sp|Q9NYJ8|TAB2_HUMAN TGF-beta-activated kinase 1 and MAP3K7-binding protein 2 OS=Homo sapiens GN=TAB2 PE=1 SV=1	TGF-beta-activated kinase 1 and MAP3K7-binding protein 2	TAB2		0.649377	-0.366185		1.50767	-1.0101		0.531894	-0.643912		0.349347	0.266432		0.202726	-0.253016	3	3	3	7.8	7.8	7.8	58.13	0.0026608	3.6115	160820000	7	Q9NYJ8-2;Q9NYJ8	Q9NYJ8-2;Q9NYJ8	19.4084	19.4708	19.1447	18.6752	19.3154	19.5289	19.2921	19.9598	19.2202	18.3349	19.8045	19.3599	18.7783	19.2725	18.6695	19.3909	20.0445	19.3288	17.778
sp|Q86TM6-2|SYVN1_HUMAN Isoform 2 of E3 ubiquitin-protein ligase synoviolin OS=Homo sapiens GN=SYVN1;sp|Q86TM6-3|SYVN1_HUMAN Isoform 3 of E3 ubiquitin-protein ligase synoviolin OS=Homo sapiens GN=SYVN1;sp|Q86TM6|SYVN1_HUMAN E3 ubiquitin-protein ligase syno	E3 ubiquitin-protein ligase synoviolin	SYVN1		0.0445352	-0.0842384		0.114358	0.133779		0.0895208	0.218017		0.267159	0.740682		0.082772	0.165055	2	2	2	4.1	4.1	4.1	61.731	0.0022492	3.8039	491950000	12	Q86TM6-2;Q86TM6-3;Q86TM6;E9PMA1	Q86TM6-2;Q86TM6-3;Q86TM6;E9PMA1	21.1467	20.8959	21.3753	18.8314	21.1375	21.4004	19.9857	19.7506	21.2227	19.6269	17.4838	19.1573	21.0333	19.6782	18.4358	21.3492	20.2384	20.6976	21.1886
tr|B7ZCA0|B7ZCA0_HUMAN Ras/Rap GTPase-activating protein SynGAP (Fragment) OS=Homo sapiens GN=SYNGAP1 PE=1 SV=5;tr|A0A140T8W4|A0A140T8W4_HUMAN Ras/Rap GTPase-activating protein SynGAP (Fragment) OS=Homo sapiens GN=SYNGAP1 PE=1 SV=1		SYNGAP1		0.158529	0.091122		1.01067	0.533051		0.517007	0.441929		0.0285614	0.0229079		0.220626	-0.21302	15	15	1	18.7	18.7	0.8	144.26	0	289.57	2270300000	111	B7ZCA0;A0A140T8W4	B7ZCA0;A0A140T8W4	23.1287	21.8235	21.9751	23.0961	22.5387	22.4971	23.0444	22.5809	22.3267	22.9303	22.719	22.7868	23.0575	22.5619	22.4437	22.8736	22.6404	22.2512	23.7198
sp|Q92797|SYMPK_HUMAN Symplekin OS=Homo sapiens GN=SYMPK PE=1 SV=2;tr|A0A087WUE9|A0A087WUE9_HUMAN Symplekin OS=Homo sapiens GN=SYMPK PE=1 SV=1	Symplekin	SYMPK		0.314599	-0.138239		0.187143	-0.100427		0.066705	0.0378126		0.663915	0.194841		0.492546	-0.210725	34	34	34	35.9	35.9	35.9	141.15	0	295.39	7211800000	372	Q92797;A0A087WUE9;M0R3C7;Q92797-2;M0R033;M0R1C2;M0R180;M0QXP5	Q92797;A0A087WUE9	24.1828	24.1687	24.4318	24.2624	24.5743	24.405	24.5999	24.2728	24.6978	23.9026	24.1086	24.2292	24.3584	24.2684	24.0305	25.0526	24.394	24.2959	24.7575
sp|Q7L0J3-2|SV2A_HUMAN Isoform 2 of Synaptic vesicle glycoprotein 2A OS=Homo sapiens GN=SV2A;sp|Q7L0J3|SV2A_HUMAN Synaptic vesicle glycoprotein 2A OS=Homo sapiens GN=SV2A PE=1 SV=1	Synaptic vesicle glycoprotein 2A	SV2A		0.226148	-0.0820268		2.29835	-0.644236		1.75046	-0.562209		0.342474	-0.0942828		0.078661	-0.0627632	4	4	4	9.2	9.2	9.2	76.618	0	11.398	771550000	41	Q7L0J3-2;Q7L0J3	Q7L0J3-2;Q7L0J3	21.2778	18.99	21.6874	21.6926	21.4959	21.7455	21.483	22.0959	21.8679	21.6451	21.5622	21.7576	21.5713	21.7986	21.8469	21.7451	21.5098	21.6583	21.1823
tr|Q5T8U5|Q5T8U5_HUMAN Surfeit 4 OS=Homo sapiens GN=SURF4 PE=1 SV=1;sp|O15260-2|SURF4_HUMAN Isoform 2 of Surfeit locus protein 4 OS=Homo sapiens GN=SURF4;sp|O15260|SURF4_HUMAN Surfeit locus protein 4 OS=Homo sapiens GN=SURF4 PE=1 SV=3;sp|O15260-3|SURF4_HUM	Surfeit locus protein 4	SURF4		0.240066	-0.160294		1.41157	-0.815329		0.802589	-0.655034		0.785457	0.333698		0.228648	-0.249694	8	8	8	44.1	44.1	44.1	21.127	0	323.31	8632800000	193	Q5T8U5;O15260-2;O15260;O15260-3;B7Z1G8	Q5T8U5;O15260-2;O15260;O15260-3;B7Z1G8	24.326	23.9615	24.0729	24.4746	24.6775	24.021	24.5281	24.5138	25.2576	24.1824	24.0992	24.7416	24.0149	24.1091	24.0479	24.6773	24.198	24.1331	24.3195
sp|Q9UH99|SUN2_HUMAN SUN domain-containing protein 2 OS=Homo sapiens GN=SUN2 PE=1 SV=3;sp|Q9UH99-3|SUN2_HUMAN Isoform 3 of SUN domain-containing protein 2 OS=Homo sapiens GN=SUN2;sp|Q9UH99-2|SUN2_HUMAN Isoform 2 of SUN domain-containing protein 2 OS=Homo s	SUN domain-containing protein 2	SUN2		0.100116	-0.0711575		0.0783753	-0.0346616		0.0338098	0.0364958		0.217514	-0.245026		0.0709084	-0.0436026	28	28	28	48	48	48	80.31	0	245.58	11938000000	350	Q9UH99;Q9UH99-3;Q9UH99-2;B0QY60;B0QY64;B0QY66;B0QY67;B0QY68;H0Y686;B0QY63	Q9UH99;Q9UH99-3;Q9UH99-2	25.233	25.2349	25.3727	24.6836	25.7813	25.6179	25.409	25.3443	25.2733	24.4973	24.599	25.124	25.0962	26.0365	25.6851	25.8878	25.3855	25.2923	25.3901
tr|E9PHI4|E9PHI4_HUMAN SUN domain-containing protein 1 OS=Homo sapiens GN=SUN1 PE=1 SV=1;sp|O94901-5|SUN1_HUMAN Isoform 5 of SUN domain-containing protein 1 OS=Homo sapiens GN=SUN1;sp|O94901-8|SUN1_HUMAN Isoform 8 of SUN domain-containing protein 1 OS=Homo	SUN domain-containing protein 1	SUN1		0.27268	-0.125007		0.402329	-0.177499		0.137273	-0.0524921		0.0638966	0.0175667		1.04816	-0.325211	22	22	22	37.5	37.5	37.5	91.112	0	323.31	4026800000	155	E9PHI4;O94901-5;O94901-8;O94901;O94901-9;H0Y742;O94901-6;H0Y6N5;H7C2K3;O94901-2;O94901-7;O94901-3;C9JK55;H7C3X3;H7C019;C9JR15;C9JS54;C9JJU6;C9K051;O94901-4	E9PHI4;O94901-5;O94901-8;O94901;O94901-9;H0Y742;O94901-6;H0Y6N5;H7C2K3	23.8405	23.9479	24.1709	23.5875	23.8827	23.7882	24.014	23.8211	24.0922	23.5384	23.4521	23.825	23.6916	23.8143	23.6998	24.2694	23.6025	23.4674	23.9193
tr|A8MUA9|A8MUA9_HUMAN SMT3 suppressor of mif two 3 homolog 3 (Yeast), isoform CRA_d OS=Homo sapiens GN=SUMO3 PE=1 SV=1;tr|A8MU27|A8MU27_HUMAN Small ubiquitin-related modifier 3 OS=Homo sapiens GN=SUMO3 PE=1 SV=1;sp|P55854|SUMO3_HUMAN Small ubiquitin-relat	Small ubiquitin-related modifier 3	SUMO3	+	1.97444	5.45641	+	2.93551	7.61248		0.755491	2.15607		1.02145	4.325	+	1.29669	5.00139	14	4	4	43.7	14.1	14.1	15.317	0	323.31	408110000000	319	A8MUA9;A8MU27;P55854;P55854-2	A8MUA9;A8MU27;P55854;P55854-2	22.4597	19.412	25.4011	20.5369	23.7222	24.2277	16.3519	15.5213	18.7929	17.1081	17.207	16.4286	16.8534	21.7387	16.9198	16.0476	21.4806	16.0409	25.1797
sp|P61956|SUMO2_HUMAN Small ubiquitin-related modifier 2 OS=Homo sapiens GN=SUMO2 PE=1 SV=3;sp|P61956-2|SUMO2_HUMAN Isoform 2 of Small ubiquitin-related modifier 2 OS=Homo sapiens GN=SUMO2	Small ubiquitin-related modifier 2	SUMO2	+	2.95059	6.14508	+	4.33918	10.1664	+	3.59102	4.02136	+	2.8402	2.74213	+	2.76304	2.66981	17	17	7	63.2	63.2	33.7	10.871	0	323.31	1230900000000	1368	P61956;P61956-2;J3KRH1	P61956;P61956-2	32.0936	32.6069	31.2981	27.5144	28.317	28.5576	22.578	22.633	22.6821	22.3264	23.9646	23.3577	25.6946	25.2321	25.236	18.2233	23.6507	22.1406	31.9697
tr|B8ZZN6|B8ZZN6_HUMAN Small ubiquitin-related modifier 1 OS=Homo sapiens GN=SUMO1 PE=1 SV=1;sp|P63165|SUMO1_HUMAN Small ubiquitin-related modifier 1 OS=Homo sapiens GN=SUMO1 PE=1 SV=1;tr|B8ZZJ0|B8ZZJ0_HUMAN Small ubiquitin-related modifier 1 OS=Homo sapie	Small ubiquitin-related modifier 1	SUMO1	+	6.27518	6.01338	+	7.14953	7.8397	+	3.86434	1.82632	+	2.58398	5.04071	+	1.9764	1.33681	19	19	19	52.7	52.7	52.7	16.645	0	323.31	173800000000	480	B8ZZN6;P63165;B8ZZJ0;B8ZZ67;B9A032;P63165-2	B8ZZN6;P63165;B8ZZJ0;B8ZZ67;B9A032;P63165-2	30.9411	32.1352	31.668	28.0784	28.2626	28.5079	23.0926	21.6812	22.342	22.4133	22.5838	22.8034	22.0836	23.0132	24.6299	21.9819	21.7661	22.7537	30.1532
sp|Q9UNK0|STX8_HUMAN Syntaxin-8 OS=Homo sapiens GN=STX8 PE=1 SV=2;tr|K7EQB1|K7EQB1_HUMAN Syntaxin-8 OS=Homo sapiens GN=STX8 PE=1 SV=1	Syntaxin-8	STX8		0.601176	-0.149975		2.49424	-0.629867		1.74889	-0.479892		0.303818	-0.0871429		0.270242	-0.225386	8	8	8	37.7	37.7	37.7	26.906	0	81.532	1370900000	91	Q9UNK0;K7EQB1;I3L305	Q9UNK0;K7EQB1	22.2415	21.6912	22.2996	22.2572	22.2264	22.195	22.5795	22.278	22.2928	22.6292	22.1029	22.1201	22.4716	22.0889	22.3795	22.6193	22.3964	22.0911	21.954
sp|O15400-2|STX7_HUMAN Isoform 2 of Syntaxin-7 OS=Homo sapiens GN=STX7;sp|O15400|STX7_HUMAN Syntaxin-7 OS=Homo sapiens GN=STX7 PE=1 SV=4	Syntaxin-7	STX7		0.997627	-0.22018		1.07185	-0.15548		0.182031	0.0646998		0.0619767	-0.0244611		0.638952	-0.214375	11	11	11	59	59	59	27.4	0	109.61	5324400000	138	O15400-2;O15400	O15400-2;O15400	23.8336	23.874	23.8328	23.6584	24.1227	23.9003	24.2091	24.0532	24.1067	23.9221	23.8705	24.2363	23.8651	23.9279	23.9618	24.1196	23.9125	24.2829	23.926
sp|Q13190-4|STX5_HUMAN Isoform 4 of Syntaxin-5 OS=Homo sapiens GN=STX5;sp|Q13190|STX5_HUMAN Syntaxin-5 OS=Homo sapiens GN=STX5 PE=1 SV=2;tr|E9PNU4|E9PNU4_HUMAN Syntaxin-5 OS=Homo sapiens GN=STX5 PE=1 SV=1;tr|H7C3X5|H7C3X5_HUMAN Syntaxin-5 (Fragment) OS=Hom	Syntaxin-5	STX5		0.518116	-0.137341		1.60041	-0.426629		0.627861	-0.289289		0.705696	-0.212397		1.22547	-0.630334	14	14	1	52.3	52.3	3.7	35.473	0	61.308	3614100000	106	Q13190-4;Q13190;E9PNU4;H7C3X5;E9PP18;E9PRW9;H0YEJ8	Q13190-4;Q13190;E9PNU4;H7C3X5	23.2891	23.2564	23.6187	23.1696	23.4081	23.5614	23.63	23.3382	23.6754	23.2641	23.0882	23.2628	23.4463	23.7061	23.6239	23.6538	23.5054	23.2994	23.3754
sp|Q12846|STX4_HUMAN Syntaxin-4 OS=Homo sapiens GN=STX4 PE=1 SV=2;sp|Q12846-2|STX4_HUMAN Isoform 2 of Syntaxin-4 OS=Homo sapiens GN=STX4;tr|C9JFM5|C9JFM5_HUMAN Syntaxin-4 (Fragment) OS=Homo sapiens GN=STX4 PE=1 SV=1	Syntaxin-4	STX4		0.248486	-0.135528		0.271622	-0.135892		0.000520421	-0.000363668		0.274065	-0.135722		0.358037	-0.182734	12	12	12	41.1	41.1	41.1	34.18	0	90.559	4750500000	132	Q12846;Q12846-2;C9JFM5;A0A087WWW0;H3BMK2	Q12846;Q12846-2;C9JFM5	23.493	23.6627	24.2321	23.493	24.0569	24.0324	24.2294	23.9514	24.4157	23.7663	23.7144	23.8869	23.887	24.1398	23.9627	23.8606	23.4981	24.0225	24.0938
tr|A0A0C4DGE4|A0A0C4DGE4_HUMAN Syntaxin-3 (Fragment) OS=Homo sapiens GN=STX3 PE=1 SV=1;tr|F8W9Y0|F8W9Y0_HUMAN Syntaxin-3 OS=Homo sapiens GN=STX3 PE=1 SV=1;tr|A0A0J9YW33|A0A0J9YW33_HUMAN Syntaxin-3 OS=Homo sapiens GN=STX3 PE=1 SV=1;sp|Q13277-2|STX3_HUMAN Is	Syntaxin-3	STX3		0.845517	0.176472		0.106756	0.044274		0.289911	-0.132198		0.0461963	-0.0298271		0.0960229	0.115427	12	12	12	53.4	53.4	53.4	23.243	0	119.58	2210200000	141	A0A0C4DGE4;F8W9Y0;A0A0J9YW33;Q13277-2;Q13277-3;Q13277	A0A0C4DGE4;F8W9Y0;A0A0J9YW33;Q13277-2;Q13277-3;Q13277	22.5376	22.8779	22.8851	22.909	22.9768	23.0858	22.9335	22.8235	22.806	22.9395	22.7891	23.0176	22.5917	23.211	23.2584	22.9596	22.872	22.4899	23.0558
tr|D6RF48|D6RF48_HUMAN Syntaxin-18 OS=Homo sapiens GN=STX18 PE=1 SV=1;sp|Q9P2W9|STX18_HUMAN Syntaxin-18 OS=Homo sapiens GN=STX18 PE=1 SV=1	Syntaxin-18	STX18		0.71403	-0.312098		0.544984	-0.272692		0.0887537	0.0394052		0.122654	-0.0420558		1.1967	-0.565686	11	11	11	46.1	46.1	46.1	35.42	0	50.611	1421500000	82	D6RF48;Q9P2W9;D6RC71	D6RF48;Q9P2W9	22.0071	21.8355	21.8715	21.9978	21.9064	21.8239	22.6806	22.2435	22.1093	21.9781	21.7388	22.4411	21.8613	22.1793	21.8137	22.5399	21.676	22.0795	22.2459
tr|H3BU86|H3BU86_HUMAN Protein STX16-NPEPL1 OS=Homo sapiens GN=STX16-NPEPL1 PE=3 SV=1;sp|O14662-2|STX16_HUMAN Isoform A of Syntaxin-16 OS=Homo sapiens GN=STX16;sp|O14662-4|STX16_HUMAN Isoform D of Syntaxin-16 OS=Homo sapiens GN=STX16;sp|O14662-5|STX16_HUMA	Syntaxin-16	STX16-NPEPL1;STX16		0.208228	-0.146607		1.97504	-1.10454		1.01789	-0.957928		0.493601	-0.315578		1.187	-0.935799	7	7	7	25.7	25.7	25.7	43.229	0	90.308	1073900000	60	H3BU86;O14662-2;O14662-4;O14662-5;O14662;Q96NX8;F8W9Z6;O14662-6;B7ZBM8;C9K0W8;B7ZBM4;B7ZBM5;O14662-3;E9PND6;H0YEW0	H3BU86;O14662-2;O14662-4;O14662-5;O14662;Q96NX8;F8W9Z6;O14662-6;B7ZBM8;C9K0W8;B7ZBM4;B7ZBM5	21.1712	21.315	21.8636	21.0805	21.9855	21.6963	21.9303	21.6845	21.4159	20.2283	21.6297	22.4721	21.9405	22.0203	21.7482	22.3175	21.771	21.2849	20.9646
sp|Q86Y82|STX12_HUMAN Syntaxin-12 OS=Homo sapiens GN=STX12 PE=1 SV=1;tr|B1AJQ6|B1AJQ6_HUMAN Syntaxin-12 (Fragment) OS=Homo sapiens GN=STX12 PE=1 SV=2	Syntaxin-12	STX12		0.215434	-0.134028		0.855913	-0.471438		0.597785	-0.337411		0.239262	-0.10162		0.000797711	0.00105222	12	12	12	48.2	48.2	48.2	31.642	0	53.439	1991700000	105	Q86Y82;B1AJQ6	Q86Y82;B1AJQ6	22.7098	22.6123	22.733	22.533	22.8332	22.8783	23.378	22.6665	22.9857	22.7744	22.5865	22.9486	23.082	22.6425	22.8249	23.2966	22.5661	22.4004	22.8111
sp|Q8TCJ2|STT3B_HUMAN Dolichyl-diphosphooligosaccharide--protein glycosyltransferase subunit STT3B OS=Homo sapiens GN=STT3B PE=1 SV=1	Dolichyl-diphosphooligosaccharide--protein glycosyltransferase subunit STT3B	STT3B		0.487088	-0.278564		1.89163	-0.459163		0.181082	-0.180599		0.0738722	-0.0818221		0.387846	-0.341649	21	21	21	24.5	24.5	24.5	93.673	0	134.9	8071200000	313	Q8TCJ2	Q8TCJ2	24.5621	24.8856	24.8556	24.0984	25.3176	24.9573	24.7424	25.1806	25.2865	24.1068	25.1541	24.9083	24.5927	24.9658	25.0602	25.156	25.0998	24.9527	24.7776
sp|P46977|STT3A_HUMAN Dolichyl-diphosphooligosaccharide--protein glycosyltransferase subunit STT3A OS=Homo sapiens GN=STT3A PE=1 SV=2;sp|P46977-2|STT3A_HUMAN Isoform 2 of Dolichyl-diphosphooligosaccharide--protein glycosyltransferase subunit STT3A OS=Homo	Dolichyl-diphosphooligosaccharide--protein glycosyltransferase subunit STT3A	STT3A		1.2614	-0.502312		1.59264	-0.676021		0.221837	-0.173709		0.0825719	-0.0504322		0.259031	-0.254486	20	20	20	22.7	22.7	22.7	80.529	0	313.74	7564200000	186	P46977;P46977-2;A0A0C4DH80;E9PN73;E9PI32;H0YET6	P46977;P46977-2	24.265	24.2681	24.7246	24.0713	24.5765	24.6808	24.5629	24.957	24.8574	24.406	24.6286	24.4761	24.2891	24.6447	24.546	25.3894	25.1784	24.726	24.7451
sp|Q5VSL9|STRP1_HUMAN Striatin-interacting protein 1 OS=Homo sapiens GN=STRIP1 PE=1 SV=1;sp|Q5VSL9-2|STRP1_HUMAN Isoform 2 of Striatin-interacting protein 1 OS=Homo sapiens GN=STRIP1	Striatin-interacting protein 1	STRIP1		0.537054	-0.192354		0.949846	-0.319863		0.405803	-0.127509		0.106944	0.0353292		0.0329398	-0.0346597	13	13	11	19.5	19.5	17.3	95.575	0	48.24	1823300000	142	Q5VSL9;Q5VSL9-2;Q5VSL9-3;Q5VSL9-4	Q5VSL9;Q5VSL9-2	22.4925	22.8248	22.5569	22.6737	22.4648	22.4335	22.7909	22.5428	22.4944	22.7294	22.6626	22.9864	22.5935	22.3045	22.568	23.0498	22.9979	22.4222	22.3151
sp|P27105|STOM_HUMAN Erythrocyte band 7 integral membrane protein OS=Homo sapiens GN=STOM PE=1 SV=3	Erythrocyte band 7 integral membrane protein	STOM		0.436403	-0.36222		0.229002	-0.236909		0.132596	0.125311		0.313449	-0.151108		0.201771	-0.265963	15	15	15	58.3	58.3	58.3	31.73	0	318.63	5924800000	240	P27105;P27105-2;F8VSL7	P27105	24.8302	23.4596	23.8597	24.3478	24.049	23.8789	24.9395	23.8581	24.5404	24.8814	23.6904	24.2799	24.5258	24.1143	24.0889	25.3576	24.1787	23.8505	24.8356
sp|Q13586|STIM1_HUMAN Stromal interaction molecule 1 OS=Homo sapiens GN=STIM1 PE=1 SV=3;tr|G0XQ39|G0XQ39_HUMAN STIM1L OS=Homo sapiens GN=STIM1 PE=1 SV=1;sp|Q13586-2|STIM1_HUMAN Isoform 2 of Stromal interaction molecule 1 OS=Homo sapiens GN=STIM1;tr|E9PNJ4|	Stromal interaction molecule 1	STIM1		0.369091	0.273962		0.23995	0.188492		0.409267	-0.0854708		0.26101	-0.170759		0.140228	0.119207	13	13	13	25	25	25	77.422	0	41.264	1685200000	107	Q13586;G0XQ39;Q13586-2;E9PNJ4;H0YDB2;E9PIQ8;E9PRE4;E9PR07;E9PJ19;E9PMB4;E9PRZ7;E9PR09;E9PN27	Q13586;G0XQ39;Q13586-2;E9PNJ4;H0YDB2	22.4444	22.3353	22.576	22.6404	22.9308	22.7524	22.2666	22.538	22.6349	22.3355	22.4791	22.6042	22.6736	22.7247	23.4377	22.8124	21.5898	23.1619	22.7158
sp|Q658P3-3|STEA3_HUMAN Isoform 3 of Metalloreductase STEAP3 OS=Homo sapiens GN=STEAP3;sp|Q658P3|STEA3_HUMAN Metalloreductase STEAP3 OS=Homo sapiens GN=STEAP3 PE=1 SV=2;sp|Q658P3-2|STEA3_HUMAN Isoform 2 of Metalloreductase STEAP3 OS=Homo sapiens GN=STEAP3;	Metalloreductase STEAP3	STEAP3		0.00974788	-0.00523631		1.81472	-0.448374		1.10045	-0.443137		0.0964921	0.071174		0.361474	-0.248618	11	11	11	26.7	26.7	26.7	54.471	0	34.748	2085000000	80	Q658P3-3;Q658P3;Q658P3-2;B8ZZX6;Q658P3-4	Q658P3-3;Q658P3;Q658P3-2;B8ZZX6;Q658P3-4	22.55	22.1564	22.759	22.5439	23.1147	23.0651	22.7957	22.9863	23.2701	22.3376	22.7106	23.1997	22.4981	22.8544	23.1577	23.0381	22.6506	22.738	22.4089
sp|P40763-3|STAT3_HUMAN Isoform 3 of Signal transducer and activator of transcription 3 OS=Homo sapiens GN=STAT3;sp|P40763-2|STAT3_HUMAN Isoform Del-701 of Signal transducer and activator of transcription 3 OS=Homo sapiens GN=STAT3;sp|P40763|STAT3_HUMAN Si	Signal transducer and activator of transcription 3;Signal transducer and activator of transcription	STAT3		0.831519	-0.701108		2.28805	-1.24739		0.304138	-0.546281		0.291364	-0.446786		0.819302	1.26185	6	6	6	14	14	14	83.125	0	31.301	415130000	6	P40763-3;P40763-2;P40763;G8JLH9	P40763-3;P40763-2;P40763;G8JLH9	18.1686	19.7785	20.1132	20.6386	20.7241	18.8574	20.9858	20.7738	20.5598	20.9578	21.0094	21.1202	20.6948	20.288	20.5776	21.1133	20.8428	20.3715	18.9283
sp|P42224-2|STAT1_HUMAN Isoform Beta of Signal transducer and activator of transcription 1-alpha/beta OS=Homo sapiens GN=STAT1;sp|P42224|STAT1_HUMAN Signal transducer and activator of transcription 1-alpha/beta OS=Homo sapiens GN=STAT1 PE=1 SV=2;tr|J3KPM9|	Signal transducer and activator of transcription 1-alpha/beta;Signal transducer and activator of transcription	STAT1		0.386516	0.730447		0.142263	0.310579		1.85721	-0.419868	+	1.9934	2.72574		1.1814	2.61882	14	14	14	25	25	25	83.042	0	66.285	1454600000	110	P42224-2;P42224;J3KPM9;E7EPD2;D2KFR9;E7ENM1;H7BZB5;E9PH66	P42224-2;P42224;J3KPM9	22.6538	18.6554	22.0049	23.0569	22.9014	23.1804	21.9444	23.4911	22.6901	23.1614	23.2305	23.0312	21.4649	19.5056	19.9909	19.7194	23.4212	22.6286	22.5134
sp|P51571|SSRD_HUMAN Translocon-associated protein subunit delta OS=Homo sapiens GN=SSR4 PE=1 SV=1;tr|A6NLM8|A6NLM8_HUMAN Translocon-associated protein subunit delta OS=Homo sapiens GN=SSR4 PE=1 SV=1	Translocon-associated protein subunit delta	SSR4		0.680031	-0.230218		0.277184	-0.0873133		0.256371	0.142904		0.486116	-0.219381		0.335165	-0.14588	7	7	7	38.2	38.2	38.2	18.998	0	34.423	2124500000	74	P51571;A6NLM8	P51571;A6NLM8	22.0801	19.0562	22.5794	22.2236	22.7006	22.861	22.8146	22.815	22.7051	22.5013	22.8229	22.5607	22.7942	22.8984	22.7507	23.1522	22.8524	22.6123	22.9203
tr|C9JA28|C9JA28_HUMAN Translocon-associated protein subunit gamma OS=Homo sapiens GN=SSR3 PE=1 SV=1;sp|Q9UNL2|SSRG_HUMAN Translocon-associated protein subunit gamma OS=Homo sapiens GN=SSR3 PE=1 SV=1;sp|Q9UNL2-2|SSRG_HUMAN Isoform 2 of Translocon-associate	Translocon-associated protein subunit gamma	SSR3		0.539944	-0.255094		0.843215	-0.252402		0.00341016	0.00269127		0.063604	-0.0496114		0.300577	0.100372	8	8	8	27.6	27.6	27.6	20.161	0	95.431	20746000000	187	C9JA28;Q9UNL2;Q9UNL2-2;C9J365	C9JA28;Q9UNL2;Q9UNL2-2;C9J365	25.8255	25.7392	25.7355	25.8371	25.7626	26.5528	26.4131	26.3201	26.5291	25.6473	24.9825	25.4273	25.9835	26.3007	26.0173	26.3949	25.8186	26.3598	25.9943
sp|Q9UQ35|SRRM2_HUMAN Serine/arginine repetitive matrix protein 2 OS=Homo sapiens GN=SRRM2 PE=1 SV=2;sp|Q9UQ35-2|SRRM2_HUMAN Isoform 2 of Serine/arginine repetitive matrix protein 2 OS=Homo sapiens GN=SRRM2	Serine/arginine repetitive matrix protein 2	SRRM2	+	2.70611	1.29999	+	2.32931	1.06567		0.422637	-0.234325		0.0452052	0.115377		0.80396	-0.889552	15	15	15	7.7	7.7	7.7	299.61	0	140.65	3512500000	180	Q9UQ35;Q9UQ35-2;I3L4D8;I3L1C0;I3L0N7;A0A087X1W1;I3L1I8;I3L182;Q9UQ35-3	Q9UQ35;Q9UQ35-2	22.7017	19.6186	18.6113	24.2938	24.1981	23.699	22.2635	22.8273	22.8711	19.4612	22.8058	22.8097	24.7925	24.8089	22.2434	22.4916	22.6751	23.4533	23.5643
sp|Q9Y5M8|SRPRB_HUMAN Signal recognition particle receptor subunit beta OS=Homo sapiens GN=SRPRB PE=1 SV=3;tr|H7C4H2|H7C4H2_HUMAN Signal recognition particle receptor subunit beta (Fragment) OS=Homo sapiens GN=SRPRB PE=1 SV=1	Signal recognition particle receptor subunit beta	SRPRB		0.604369	-0.231475		0.79135	-0.331085		0.161982	-0.09961		0.0982707	0.0359656		0.240069	-0.190078	25	25	25	67.5	67.5	67.5	29.702	0	323.31	34065000000	718	Q9Y5M8;H7C4H2;C9J5Z8	Q9Y5M8;H7C4H2	26.8208	26.6741	26.9176	26.659	26.9621	27.0484	27.398	26.8073	27.0928	26.8819	26.3634	26.732	26.8254	26.9638	26.7724	27.2562	26.7755	27.398	26.8869
sp|P36956|SRBP1_HUMAN Sterol regulatory element-binding protein 1 OS=Homo sapiens GN=SREBF1 PE=1 SV=2;sp|P36956-4|SRBP1_HUMAN Isoform 4 of Sterol regulatory element-binding protein 1 OS=Homo sapiens GN=SREBF1;tr|B5MD58|B5MD58_HUMAN Sterol regulatory elemen	Sterol regulatory element-binding protein 1;Processed sterol regulatory element-binding protein 1	SREBF1		0.108218	0.067935	+	2.98252	2.27868	+	1.69646	2.21075		0.289089	0.232136		0.119727	-0.203945	11	11	11	11.9	11.9	11.9	121.67	0	18.267	1123200000	22	P36956;P36956-4;B5MD58;P36956-3;P36956-2;P36956-6;P36956-5;X6RBE4;F6V242;K7EMD1;K7EIW8	P36956;P36956-4;B5MD58;P36956-3;P36956-2	20.4205	20.1915	21.0453	20.4712	20.1909	20.7724	20.1653	20.6432	20.9845	19.8364	18.7557	20.9707	20.2761	19.7507	20.7113	20.1886	20.0946	20.3851	23.1297
sp|Q13501|SQSTM_HUMAN Sequestosome-1 OS=Homo sapiens GN=SQSTM1 PE=1 SV=1;sp|Q13501-2|SQSTM_HUMAN Isoform 2 of Sequestosome-1 OS=Homo sapiens GN=SQSTM1;tr|E7EMC7|E7EMC7_HUMAN Sequestosome-1 OS=Homo sapiens GN=SQSTM1 PE=1 SV=1	Sequestosome-1	SQSTM1	+	4.34747	5.35549	+	4.45992	5.62964		0.551099	0.274153	+	2.95937	2.69748	+	2.78566	1.97318	16	16	16	56.1	56.1	56.1	47.687	0	216.54	3023600000	136	Q13501;Q13501-2;E7EMC7;C9JRJ8;E9PFW8;E3W990;D6RBF1;C9J6J8	Q13501;Q13501-2;E7EMC7	19.057	21.4041	18.5462	24.5979	24.7988	24.3663	21.1418	18.3353	19.1345	18.5022	18.3816	19.3249	22.408	21.8788	21.3837	18.5586	19.1137	19.109	24.5819
sp|Q14534|ERG1_HUMAN Squalene monooxygenase OS=Homo sapiens GN=SQLE PE=1 SV=3;tr|E7EVQ6|E7EVQ6_HUMAN Squalene monooxygenase OS=Homo sapiens GN=SQLE PE=1 SV=1	Squalene monooxygenase	SQLE		1.05519	-0.278342		0.0291508	-0.0119314		1.26213	0.266411		0.0315875	0.0096124		0.198675	-0.164624	15	15	15	36.1	36.1	36.1	63.922	0	69.47	5300900000	220	Q14534;E7EVQ6;H0YBN7;E5RJH9	Q14534;E7EVQ6	23.42	23.6116	23.5585	23.8487	23.6537	23.8663	24.5114	24.0084	23.9665	23.4566	22.7484	23.8239	23.8295	23.6294	23.8809	24.032	23.8883	24.0008	24.1909
sp|O15269|SPTC1_HUMAN Serine palmitoyltransferase 1 OS=Homo sapiens GN=SPTLC1 PE=1 SV=1	Serine palmitoyltransferase 1	SPTLC1		0.378011	-0.199372		0.713805	-0.299806		0.248063	-0.100435		0.11153	-0.08664		0.578126	-0.330369	28	28	28	68.5	68.5	68.5	52.743	0	323.31	13324000000	304	O15269;O15269-2	O15269	25.1608	24.8198	25.2935	24.9025	25.4397	25.0759	25.6639	25.0222	25.2598	25.0544	25.2301	25.1821	25.2656	25.6077	24.8048	25.8721	25.1024	25.1121	25.0678
sp|Q01082|SPTB2_HUMAN Spectrin beta chain, non-erythrocytic 1 OS=Homo sapiens GN=SPTBN1 PE=1 SV=2;tr|A0A087WUZ3|A0A087WUZ3_HUMAN Spectrin beta chain, non-erythrocytic 1 OS=Homo sapiens GN=SPTBN1 PE=1 SV=1;sp|Q01082-3|SPTB2_HUMAN Isoform 2 of Spectrin beta	Spectrin beta chain, non-erythrocytic 1	SPTBN1		0.590508	-0.292001		0.0292155	-0.0128654		0.384292	0.279136		0.141031	-0.124159		0.474105	-0.139406	106	106	105	52.6	52.6	52.2	274.61	0	323.31	23671000000	1190	Q01082;A0A087WUZ3;Q01082-3;Q01082-2;F8W6C1;O15020-2;O15020;A4QPE4;P11277-3;P11277;P11277-2;Q9H254-2	Q01082;A0A087WUZ3;Q01082-3;Q01082-2	25.5892	25.8567	25.4757	25.2485	26.2583	25.7575	25.8816	25.8448	26.1187	25.3409	25.6086	25.747	25.5886	26.0524	25.9958	25.8961	26.4668	26.0726	26.0243
sp|P61009|SPCS3_HUMAN Signal peptidase complex subunit 3 OS=Homo sapiens GN=SPCS3 PE=1 SV=1	Signal peptidase complex subunit 3	SPCS3		0.383925	-0.0842514		0.495048	-0.0545349		0.0731728	0.0297165		0.102596	-0.0544306		0.402475	-0.0657838	4	4	4	22.8	22.8	22.8	20.313	0	9.894	1940700000	71	P61009	P61009	22.0795	21.9378	22.2355	21.7514	22.2107	21.9153	22.0983	21.9223	22.058	22.1377	21.9454	22.1436	22.0526	22.2261	21.7619	22.1053	22.0622	22.0142	22.0438
tr|A0A087WUC6|A0A087WUC6_HUMAN Signal peptidase complex subunit 2 OS=Homo sapiens GN=SPCS2 PE=1 SV=1;sp|Q15005|SPCS2_HUMAN Signal peptidase complex subunit 2 OS=Homo sapiens GN=SPCS2 PE=1 SV=3;tr|E9PL01|E9PL01_HUMAN Signal peptidase complex subunit 2 OS=Ho	Signal peptidase complex subunit 2	SPCS2		1.37995	-0.823103		2.13449	-0.452764		0.289172	0.370339		0.248352	-0.339922		0.0892724	-0.0926698	22	22	22	63	63	63	25.09	0	323.31	57498000000	510	A0A087WUC6;Q15005;E9PL01;E9PI68;E9PRB9;H0YE04	A0A087WUC6;Q15005;E9PL01;E9PI68	27.5026	27.8674	27.3921	26.0781	27.7036	27.3579	27.7648	27.9896	28.0206	27.4501	27.0352	27.1554	26.9448	27.5718	27.6429	27.7586	27.8823	27.8022	27.533
sp|Q9Y6A9|SPCS1_HUMAN Signal peptidase complex subunit 1 OS=Homo sapiens GN=SPCS1 PE=1 SV=4;tr|C9JBL1|C9JBL1_HUMAN Signal peptidase complex subunit 1 OS=Homo sapiens GN=SPCS1 PE=1 SV=1;tr|X6R2S6|X6R2S6_HUMAN Signal peptidase complex subunit 1 OS=Homo sapie	Signal peptidase complex subunit 1	SPCS1		1.08025	-0.590744		0.454738	-0.329691		0.202188	0.261053		0.0538144	-0.0595436		0.0376483	0.0463123	7	7	7	40.2	40.2	40.2	11.805	0	141.74	27343000000	375	Q9Y6A9;C9JBL1;X6R2S6	Q9Y6A9;C9JBL1;X6R2S6	26.8464	26.249	26.5936	25.6549	26.7262	26.0918	27.0467	26.3696	27.1388	26.3351	25.8071	25.8798	26.3966	25.7786	26.4764	26.6846	26.9398	26.3109	27.14
tr|U5Y3L1|U5Y3L1_HUMAN Nuclear body protein SP140-like protein OS=Homo sapiens GN=SP140L PE=1 SV=1;sp|Q9H930|SP14L_HUMAN Nuclear body protein SP140-like protein OS=Homo sapiens GN=SP140L PE=1 SV=3;tr|H7BYP4|H7BYP4_HUMAN Nuclear body protein SP140-like prot	Nuclear body protein SP140-like protein	SP140L		-4.34294e-08	0	+	5.35049	5.86148	+	2.95324	5.50677		-4.34294e-08	0		0.356129	-0.48816	26	22	22	54.8	53.5	53.5	64.378	0	225.42	11279000000	158	U5Y3L1;Q9H930;H7BYP4;Q9H930-2;Q9H930-1;Q13342-3;Q13342-6;Q13342-5;Q13342;Q9H930-3	U5Y3L1;Q9H930;H7BYP4;Q9H930-2;Q9H930-1	19.6293	20.0183	20.3814	17.9241	19.8208	19.2438	19.271	17.7716	18.1036	18.5626	19.6066	19.8252	17.9327	19.0083	17.7379	19.5581	18.5068	18.6382	23.9749
sp|P23497-4|SP100_HUMAN Isoform Sp100-C of Nuclear autoantigen Sp-100 OS=Homo sapiens GN=SP100	Nuclear autoantigen Sp-100	SP100		0.611989	2.26157	+	1.34347	3.49209		0.134765	1.23052		0.427777	2.7193		0.145027	-0.926849	49	49	8	56.5	56.5	13.2	101.57	0	323.31	106610000000	894	P23497-4;H0Y4R8;Q9HB58-6	P23497-4	18.5499	19.508	19.7679	18.669	26.5623	18.6345	18.6527	19.9785	17.8482	19.3344	18.8614	19.7866	18.7079	17.3764	19.6237	19.2311	19.0609	19.3909	18.7865
sp|Q53LP3|SWAHC_HUMAN Ankyrin repeat domain-containing protein SOWAHC OS=Homo sapiens GN=SOWAHC PE=1 SV=1	Ankyrin repeat domain-containing protein SOWAHC	SOWAHC		0.120901	0.109064		0.169405	-0.147598		0.360929	-0.256662		0.154212	0.129875		0.475321	0.320461	20	20	20	49.3	49.3	49.3	55.671	0	148.36	4402000000	264	Q53LP3	Q53LP3	24.1249	23.7754	23.8625	24.5593	24.025	23.8726	24.4341	24.4784	23.1232	24.6927	24.3394	24.0612	24.3997	23.5877	24.0799	24.3322	24.1145	23.7772	24.2471
tr|A0A0C4DFU2|A0A0C4DFU2_HUMAN Superoxide dismutase OS=Homo sapiens GN=SOD2 PE=1 SV=1;sp|P04179|SODM_HUMAN Superoxide dismutase [Mn], mitochondrial OS=Homo sapiens GN=SOD2 PE=1 SV=2;sp|P04179-4|SODM_HUMAN Isoform 4 of Superoxide dismutase [Mn], mitochondri	Superoxide dismutase;Superoxide dismutase [Mn], mitochondrial	SOD2		0.0573524	0.0266358		1.17269	-0.380746		1.89633	-0.407382		0.232103	-0.0368538		0.499051	-0.327696	25	25	25	88.7	88.7	88.7	24.75	0	323.31	43806000000	723	A0A0C4DFU2;P04179;P04179-4;F5H4R2;F5GYZ5;F5H3C5;A0A0C4DFU1;P04179-2;A0A0C4DG56;P04179-3;G8JLJ2;G5E9P6;F5GXZ9	A0A0C4DFU2;P04179;P04179-4;F5H4R2;F5GYZ5;F5H3C5;A0A0C4DFU1;P04179-2	26.3505	26.3028	26.4633	26.3883	26.3588	26.3976	26.5711	26.1008	26.3098	26.3392	26.1729	26.3954	26.5294	26.3182	26.4076	26.4331	25.9963	26.7184	25.9665
sp|P00441|SODC_HUMAN Superoxide dismutase [Cu-Zn] OS=Homo sapiens GN=SOD1 PE=1 SV=2;tr|H7BYH4|H7BYH4_HUMAN Superoxide dismutase [Cu-Zn] OS=Homo sapiens GN=SOD1 PE=1 SV=1	Superoxide dismutase [Cu-Zn]	SOD1		0.22317	0.189229		0.205648	-0.19237		0.394418	-0.381599		0.0252393	0.0251191		0.303967	0.331968	15	15	15	97.4	97.4	97.4	15.936	0	295.94	10542000000	219	P00441;H7BYH4	P00441;H7BYH4	25.8603	26.0774	25.3855	26.1291	25.497	25.3465	24.8724	26.1848	24.9615	25.9481	26.846	26.1575	25.5628	25.2708	26.0637	25.3254	25.8194	25.6466	24.7744
tr|B1APM4|B1APM4_HUMAN Sterol O-acyltransferase 1 (Fragment) OS=Homo sapiens GN=SOAT1 PE=1 SV=1;sp|P35610|SOAT1_HUMAN Sterol O-acyltransferase 1 OS=Homo sapiens GN=SOAT1 PE=1 SV=3	Sterol O-acyltransferase 1	SOAT1		0.574242	-1.5678		0.00612582	0.00716019		0.34252	1.57496		0.403177	-1.80623		0.78871	2.94641	8	8	8	33.5	33.5	33.5	29.892	0	75.358	3480000000	170	B1APM4;P35610;P35610-3;P35610-2	B1APM4;P35610	23.9094	23.1332	23.5854	18.2264	24.0266	23.8004	24.2707	24.0293	23.1176	23.4105	23.4242	23.1692	23.898	23.6787	23.8953	24.1448	22.7739	23.1772	23.2994
sp|O75643|U520_HUMAN U5 small nuclear ribonucleoprotein 200 kDa helicase OS=Homo sapiens GN=SNRNP200 PE=1 SV=2	U5 small nuclear ribonucleoprotein 200 kDa helicase	SNRNP200		0.532085	0.270976		0.487629	0.146461		0.126647	-0.124516		0.277419	0.228182		0.382976	-0.152526	73	73	73	44.5	44.5	44.5	244.5	0	323.31	12561000000	654	O75643;O75643-2;B4E0P5	O75643	24.5533	25.0916	25.3237	24.2197	24.9697	25.3426	24.5914	24.2807	24.6005	24.2458	25.0196	24.5175	24.6336	24.6279	24.5859	24.4984	24.7397	24.7274	24.4311
sp|Q8TAD8|SNIP1_HUMAN Smad nuclear-interacting protein 1 OS=Homo sapiens GN=SNIP1 PE=1 SV=1	Smad nuclear-interacting protein 1	SNIP1		0.521521	-0.600178		1.65952	0.809966		0.912416	1.41014		0.399926	-0.76472		2.00401	0.949147	21	21	21	37.9	37.9	37.9	45.777	0	323.31	17793000000	323	Q8TAD8	Q8TAD8	24.3885	23.9056	23.9026	22.4309	24.7164	24.3844	24.0113	25.0765	24.5472	24.5831	25.0988	25.1476	24.3918	24.0812	25.3529	24.0068	24.1989	24.8238	25.1273
sp|Q9NXE4-2|NSMA3_HUMAN Isoform 2 of Sphingomyelin phosphodiesterase 4 OS=Homo sapiens GN=SMPD4;sp|Q9NXE4|NSMA3_HUMAN Sphingomyelin phosphodiesterase 4 OS=Homo sapiens GN=SMPD4 PE=1 SV=2;sp|Q9NXE4-4|NSMA3_HUMAN Isoform 4 of Sphingomyelin phosphodiesterase	Sphingomyelin phosphodiesterase 4	SMPD4		0.350719	-0.216325		0.123421	0.0642071		0.380641	0.280532		0.431521	-0.340818		0.234772	-0.117643	23	23	23	34.6	34.6	34.6	90.126	0	68.65	5258300000	191	Q9NXE4-2;Q9NXE4;Q9NXE4-4;H7BXF4;B1PBA3;Q9NXE4-3;Q9NXE4-6;H7C1Q6;Q9NXE4-8;Q9NXE4-9;Q9NXE4-10;Q9NXE4-7;H7C0W5;Q9NXE4-5;H7C2J2;H7C235;C9J647;F8WF03;F2Z2I0;F2Z2W5;H7C2E2	Q9NXE4-2;Q9NXE4;Q9NXE4-4;H7BXF4;B1PBA3;Q9NXE4-3;Q9NXE4-6;H7C1Q6;Q9NXE4-8;Q9NXE4-9;Q9NXE4-10;Q9NXE4-7;H7C0W5	23.7173	23.7332	24.148	23.2475	23.9765	24.2315	24.1437	24.179	24.2931	23.6511	23.2439	23.3426	23.9243	24.4777	24.0759	24.2291	23.4616	23.9025	24.2224
sp|Q5MIZ7-3|P4R3B_HUMAN Isoform 3 of Serine/threonine-protein phosphatase 4 regulatory subunit 3B OS=Homo sapiens GN=PPP4R3B;sp|Q5MIZ7-2|P4R3B_HUMAN Isoform 2 of Serine/threonine-protein phosphatase 4 regulatory subunit 3B OS=Homo sapiens GN=PPP4R3B;sp|Q5M	Serine/threonine-protein phosphatase 4 regulatory subunit 3B	SMEK2		0.112013	0.0498896		0.293798	-0.105528		0.474669	-0.155417		0.407627	0.172109		0.176104	-0.112023	9	9	6	18.5	18.5	14.5	87.376	0	16.037	1189800000	43	Q5MIZ7-3;Q5MIZ7-2;Q5MIZ7;G3V4R3;G3V231;G3V5A2;Q5MIZ7-5;Q5MIZ7-4	Q5MIZ7-3;Q5MIZ7-2;Q5MIZ7	21.5426	21.6125	21.7513	21.8453	22.2292	22.208	21.9798	22.0455	21.8324	21.9163	22.0104	21.8443	21.8068	22.1792	21.7803	22.4961	22.0667	21.8454	22.075
sp|Q96SB8|SMC6_HUMAN Structural maintenance of chromosomes protein 6 OS=Homo sapiens GN=SMC6 PE=1 SV=2;sp|Q96SB8-2|SMC6_HUMAN Isoform 2 of Structural maintenance of chromosomes protein 6 OS=Homo sapiens GN=SMC6;tr|C9JMN1|C9JMN1_HUMAN Structural maintenance	Structural maintenance of chromosomes protein 6	SMC6	+	3.03724	4.6472	+	2.66962	3.93487		0.159781	-0.712329	+	1.71487	4.59831		0.973393	2.85834	48	48	48	61.5	61.5	61.5	126.32	0	323.31	12760000000	521	Q96SB8;Q96SB8-2;C9JMN1;A0A0A0MRY1;A0A087WWI9;C9JEF0	Q96SB8;Q96SB8-2;C9JMN1;A0A0A0MRY1	18.341	18.2151	18.8751	24.8758	25.1328	21.4268	19.1662	18.4243	19.9155	18.8617	19.2003	18.957	19.637	19.026	18.9775	19.4697	18.6766	19.3353	23.8224
sp|Q8IY18|SMC5_HUMAN Structural maintenance of chromosomes protein 5 OS=Homo sapiens GN=SMC5 PE=1 SV=2	Structural maintenance of chromosomes protein 5	SMC5	+	2.0661	3.47075	+	3.53302	3.97446		0.123572	0.503705		0.692099	2.02738	+	1.96551	3.69273	38	38	38	43.4	43.4	43.4	128.81	0	323.31	10597000000	457	Q8IY18	Q8IY18	19.002	19.9765	18.9467	24.649	20.3079	21.1414	17.8645	18.5536	18.3646	18.6917	18.8397	18.109	20.1959	19.9729	19.8473	18.7489	18.0581	19.7824	22.1914
sp|Q8TAQ2|SMRC2_HUMAN SWI/SNF complex subunit SMARCC2 OS=Homo sapiens GN=SMARCC2 PE=1 SV=1	SWI/SNF complex subunit SMARCC2	SMARCC2		0.277232	-0.106949		0.111052	0.0463254		0.667295	0.153274		0.312027	-0.0880222		0.143573	-0.0312602	58	58	2	48.2	48.2	1.6	132.88	0	323.31	22526000000	867	Q8TAQ2	Q8TAQ2	25.2587	25.5266	25.353	25.5123	25.757	25.4837	25.8026	25.6827	25.5	25.4384	25.4865	25.5076	25.5623	25.6369	25.8178	25.3417	26.0704	25.7502	25.7745
sp|Q92922|SMRC1_HUMAN SWI/SNF complex subunit SMARCC1 OS=Homo sapiens GN=SMARCC1 PE=1 SV=3	SWI/SNF complex subunit SMARCC1	SMARCC1		0.783262	0.516987		0.473081	-0.395073		1.28191	-0.91206		0.388056	0.378744		0.459744	-1.21035	42	31	31	46	39.3	39.3	122.87	0	323.31	12507000000	612	Q92922;F8WE13	Q92922	19.1799	19.1751	24.0714	22.1344	21.7517	22.0765	21.7727	20.4016	21.8543	20.5478	20.4128	22.2806	20.8414	21.8403	22.1447	21.4487	21.7258	21.6203	21.6693
sp|Q8IY92|SLX4_HUMAN Structure-specific endonuclease subunit SLX4 OS=Homo sapiens GN=SLX4 PE=1 SV=3;sp|Q8IY92-2|SLX4_HUMAN Isoform 2 of Structure-specific endonuclease subunit SLX4 OS=Homo sapiens GN=SLX4	Structure-specific endonuclease subunit SLX4	SLX4	+	5.2015	6.27594	+	5.61523	7.37385		0.682688	1.09791	+	3.17321	5.56992	+	1.61578	2.37481	36	36	36	26.6	26.6	26.6	200.01	0	323.31	8604500000	309	Q8IY92;Q8IY92-2	Q8IY92;Q8IY92-2	18.6372	18.7441	20.4457	25.7524	24.1852	25.6374	18.4284	18.3973	18.7132	20.0953	21.1839	20.6999	19.6999	19.0801	20.0852	18.4621	20.0266	19.4667	25.2482
sp|P03973|SLPI_HUMAN Antileukoproteinase OS=Homo sapiens GN=SLPI PE=1 SV=2	Antileukoproteinase	SLPI		0.246228	0.23687		0.720622	0.49222		0.279505	0.255349		0.344075	-1.827		0.618833	0.698704	4	4	4	33.3	33.3	33.3	14.326	0	6.2689	1182600000	15	P03973	P03973	19.3653	20.4977	20.6055	19.6648	20.832	20.1415	19.9131	19.8372	20.4421	19.5859	22.2854	19.7674	19.2323	20.5705	26.3164	19.1909	19.7363	20.7355	20.2205
sp|Q08AF3|SLFN5_HUMAN Schlafen family member 5 OS=Homo sapiens GN=SLFN5 PE=1 SV=1;tr|B4E128|B4E128_HUMAN Schlafen family member 5 OS=Homo sapiens GN=SLFN5 PE=1 SV=1;sp|Q08AF3-2|SLFN5_HUMAN Isoform 2 of Schlafen family member 5 OS=Homo sapiens GN=SLFN5	Schlafen family member 5	SLFN5		0.914123	2.10763	+	2.39927	5.53819	+	1.60903	3.43056	+	2.61848	2.7811	+	2.27627	7.07968	51	51	49	61.1	61.1	61.1	101.05	0	323.31	24428000000	627	Q08AF3;B4E128;Q08AF3-2;K7EJJ3;REV__H7C1F2;A0A0D9SGD9;REV__H0Y3R4;REV__Q9C0A6-2;REV__Q9C0A6-3;REV__Q9C0A6;REV__E7EWN3;REV__Q8IZD2-6;REV__Q8IZD2-5;REV__Q8IZD2-2;REV__E7ETZ7;REV__Q8IZD2-7;REV__Q8IZD2;Q8IYM2;Q6IEE8;Q6IEE8-2	Q08AF3;B4E128;Q08AF3-2	19.6019	19.0212	18.5147	21.2758	22.4999	22.126	19.1903	19.8539	17.562	18.6081	17.5958	20.2273	19.3736	19.3716	18.8132	22.0387	18.1938	22.3188	24.1981
sp|Q01650|LAT1_HUMAN Large neutral amino acids transporter small subunit 1 OS=Homo sapiens GN=SLC7A5 PE=1 SV=2	Large neutral amino acids transporter small subunit 1	SLC7A5		0.30436	0.136086		1.56382	-0.544575		1.43795	-0.680662		0.682916	0.340514		0.00125984	-0.0010643	8	8	8	10.3	10.3	10.3	55.01	0	18.06	3295400000	77	Q01650;A0A0C4DGL4;H0YJ95;G3V4Z6;Q9UM01;Q92536	Q01650	22.9873	22.7796	23.1528	23.4073	23.8477	23.8445	23.1772	23.6061	24.0311	23.3298	23.5054	23.4764	23.086	23.3116	23.6804	23.5347	23.5206	23.5127	23.2764
sp|Q9UPY5|XCT_HUMAN Cystine/glutamate transporter OS=Homo sapiens GN=SLC7A11 PE=1 SV=1	Cystine/glutamate transporter	SLC7A11		0.240486	-0.211774		0.714218	-0.314787		0.0684759	-0.103013		0.0637747	-0.112303		0.308732	-0.330835	2	2	2	5.2	5.2	5.2	55.422	0.0070804	2.8689	253900000	13	Q9UPY5	Q9UPY5	18.2227	19.5471	19.4388	19.0207	20.3464	20.5685	19.8899	20.1813	20.0259	19.3252	19.193	19.7385	19.5849	20.8264	19.8612	19.9704	20.5964	20.4778	19.7823
sp|P30825|CTR1_HUMAN High affinity cationic amino acid transporter 1 OS=Homo sapiens GN=SLC7A1 PE=1 SV=1	High affinity cationic amino acid transporter 1	SLC7A1		0.497499	-0.688391		0.103455	-0.100486		0.241029	0.587905		0.337305	-0.744834		0.147283	-0.166357	3	3	3	6.4	6.4	6.4	67.638	0.00048333	4.8381	542230000	28	P30825;Q5JR49	P30825	20.7727	20.5597	21.3366	18.4741	21.2165	21.058	20.8968	21.0781	21.4101	20.5715	20.7476	21.1125	20.7944	20.7864	21.4022	20.1235	20.8807	21.2383	21.0139
sp|Q9Y289|SC5A6_HUMAN Sodium-dependent multivitamin transporter OS=Homo sapiens GN=SLC5A6 PE=2 SV=2	Sodium-dependent multivitamin transporter	SLC5A6		0.359873	-0.605686		0.838468	-1.25054		-4.34294e-08	0		0.396882	-0.616566		1.41764	-1.83461	4	4	4	6.6	6.6	6.6	68.641	0	6.1614	346050000	16	Q9Y289	Q9Y289	20.5424	18.3249	18.9964	19.4602	19.634	18.353	20.3953	20.362	20.5257	19.5553	19.2951	19.6519	20.1579	18.7354	20.4035	20.684	18.2697	18.2917	18.1333
tr|C9JRP1|C9JRP1_HUMAN Anion exchange protein (Fragment) OS=Homo sapiens GN=SLC4A7 PE=1 SV=1;tr|A0A0A0MST8|A0A0A0MST8_HUMAN Anion exchange protein OS=Homo sapiens GN=SLC4A7 PE=1 SV=1;tr|E9PFN4|E9PFN4_HUMAN Anion exchange protein OS=Homo sapiens GN=SLC4A7 P	Anion exchange protein;Sodium bicarbonate cotransporter 3	SLC4A7		0.631968	-0.528732		0.422757	-0.27164		0.155204	0.257092		0.160746	-0.286101		0.799491	-0.718764	3	3	3	4	4	4	118.46	0.00093589	4.3552	1471300000	13	C9JRP1;A0A0A0MST8;E9PFN4;Q9Y6M7-11;Q9Y6M7-14;Q9Y6M7-10;Q9Y6M7-4;Q9Y6M7-3;Q9Y6M7-2;Q9Y6M7-9;Q9Y6M7-6;Q9Y6M7-13;Q9Y6M7-12;Q9Y6M7;Q9Y6M7-8;Q9Y6M7-7;H7C3C4;Q9Y6M7-5	C9JRP1;A0A0A0MST8;E9PFN4;Q9Y6M7-11;Q9Y6M7-14;Q9Y6M7-10;Q9Y6M7-4;Q9Y6M7-3;Q9Y6M7-2;Q9Y6M7-9;Q9Y6M7-6;Q9Y6M7-13;Q9Y6M7-12;Q9Y6M7;Q9Y6M7-8;Q9Y6M7-7;H7C3C4;Q9Y6M7-5	19.1105	19.0565	18.4043	19.0841	19.5324	17.7499	19.3865	19.3699	19.7953	19.1876	19.992	17.9147	19.1916	18.3309	19.7022	18.7716	19.1398	19.442	19.5889
sp|P08195-2|4F2_HUMAN Isoform 2 of 4F2 cell-surface antigen heavy chain OS=Homo sapiens GN=SLC3A2	4F2 cell-surface antigen heavy chain	SLC3A2		0.142236	-0.0941607		0.0924046	-0.0734653		0.0308586	0.0206954		0.435666	-0.0717812		0.724216	-0.399252	46	46	1	65.2	65.2	1.7	57.944	0	323.31	126860000000	1391	P08195-2;F5H0E2;F5H867;F5GZR9	P08195-2	28.8366	28.3495	29.2655	28.8563	28.9195	28.8139	29.1686	28.2133	29.3385	29.0922	28.8965	29.2697	28.9813	29.0144	28.8093	29.3115	28.8381	28.8743	29.1539
tr|A0A087WTX2|A0A087WTX2_HUMAN Zinc transporter SLC39A7 OS=Homo sapiens GN=SLC39A7 PE=1 SV=1;sp|Q92504|S39A7_HUMAN Zinc transporter SLC39A7 OS=Homo sapiens GN=SLC39A7 PE=1 SV=2	Zinc transporter SLC39A7	SLC39A7		0.486711	-0.278348		1.64236	-0.70683		0.515407	-0.428482		0.0462156	0.0481873		0.392064	-0.281181	16	16	16	28.9	28.9	28.9	46.393	0	323.31	161480000000	414	A0A087WTX2;Q92504;A2AAT0	A0A087WTX2;Q92504	28.284	29.1133	29.0083	28.6614	29.4018	29.5755	29.2779	29.598	29.99	28.713	28.855	29.1759	29.0663	29.5863	28.8416	29.6572	29.2915	29.133	28.3534
sp|Q13433|S39A6_HUMAN Zinc transporter ZIP6 OS=Homo sapiens GN=SLC39A6 PE=1 SV=3	Zinc transporter ZIP6	SLC39A6		0.0866265	-0.0434211		0.229054	0.12675		0.339738	0.170171		1.43047	0.240558		0.0939021	-0.060861	36	36	36	36.4	36.4	36.4	85.046	0	323.31	433530000000	909	Q13433;Q13433-2;K7EQ91	Q13433	30.0986	30.3802	30.6984	30.5981	30.5729	30.4663	30.1923	30.5323	30.8336	30.6156	30.779	30.6041	30.1816	30.3221	30.4119	30.424	30.5111	31.0417	30.485
sp|Q15043-2|S39AE_HUMAN Isoform 2 of Zinc transporter ZIP14 OS=Homo sapiens GN=SLC39A14;sp|Q15043-3|S39AE_HUMAN Isoform 3 of Zinc transporter ZIP14 OS=Homo sapiens GN=SLC39A14;sp|Q15043|S39AE_HUMAN Zinc transporter ZIP14 OS=Homo sapiens GN=SLC39A14 PE=1 SV	Zinc transporter ZIP14	SLC39A14		0.161829	-0.102062		0.0373568	-0.0296421		0.118153	0.0724195		0.266556	0.125071		0.294468	-0.254969	4	4	4	11.2	11.2	11.2	52.838	0	128.78	2639300000	77	Q15043-2;Q15043-3;Q15043;E5RIP4;E5RFZ8;E5RGA7;E5RJ40;E5RJG5;E5RFT1	Q15043-2;Q15043-3;Q15043;E5RIP4;E5RFZ8;E5RGA7;E5RJ40;E5RJG5	23.0741	22.5839	23.105	23.0078	23.0165	23.2365	23.6532	22.8321	23.0491	23.4895	22.9572	23.2836	23.2802	22.69	22.9153	23.6576	22.7194	23.2224	23.482
tr|J3QLB2|J3QLB2_HUMAN Zinc transporter ZIP11 (Fragment) OS=Homo sapiens GN=SLC39A11 PE=1 SV=7;sp|Q8N1S5|S39AB_HUMAN Zinc transporter ZIP11 OS=Homo sapiens GN=SLC39A11 PE=2 SV=3;sp|Q8N1S5-2|S39AB_HUMAN Isoform 2 of Zinc transporter ZIP11 OS=Homo sapiens GN	Zinc transporter ZIP11	SLC39A11		0.65796	-0.265834		0.976731	-0.326292		0.0992978	-0.0604579		0.313711	-0.148111		0.195079	0.173221	6	6	6	33.9	33.9	33.9	19.35	0	13.331	979100000	64	J3QLB2;Q8N1S5;Q8N1S5-2;J3KRX2;J3QS49;J3QRN3;J3QLA9;A0A0J9YXZ0;A0A0J9YXE3;J3KTP1;J3QQP1;A0A0J9YXX3;J3KS66	J3QLB2;Q8N1S5;Q8N1S5-2;J3KRX2;J3QS49;J3QRN3;J3QLA9	21.6122	21.7938	22.0532	21.5057	21.7388	22.1309	21.9296	22.2937	22.4321	21.6332	21.4401	21.7557	21.8243	21.9542	22.0412	21.8915	21.7332	22.0657	21.4926
sp|Q9ULF5|S39AA_HUMAN Zinc transporter ZIP10 OS=Homo sapiens GN=SLC39A10 PE=1 SV=2	Zinc transporter ZIP10	SLC39A10		0.126577	0.081555		0.319171	-0.161101		0.349133	-0.242656		0.218574	0.147982		0.698828	0.406449	52	52	52	50.8	50.8	50.8	94.131	0	323.31	795400000000	1897	Q9ULF5;E7ENT5;E7EV45;Q9ULF5-2	Q9ULF5	31.2017	31.5399	31.191	31.523	31.4578	32.1999	31.4893	31.7691	31.7735	31.5447	31.7288	31.7173	31.6204	31.7539	31.3624	31.2683	31.4307	32.1411	31.1717
sp|Q96K37|S35E1_HUMAN Solute carrier family 35 member E1 OS=Homo sapiens GN=SLC35E1 PE=1 SV=2;tr|H7C1I0|H7C1I0_HUMAN Solute carrier family 35 member E1 (Fragment) OS=Homo sapiens GN=SLC35E1 PE=1 SV=2;sp|Q96K37-2|S35E1_HUMAN Isoform 2 of Solute carrier fami	Solute carrier family 35 member E1	SLC35E1		0.289594	-0.119728		1.01939	-0.307379		0.287572	-0.187651		0.15721	0.0845496		0.525854	-0.424517	4	4	4	15.4	15.4	15.4	44.772	0	13.54	1440700000	63	Q96K37;H7C1I0;Q96K37-2;A0A0C4DGZ3;C9JK45	Q96K37;H7C1I0;Q96K37-2	22.4519	22.0065	22.6782	21.7785	22.0778	22.4715	22.1769	22.2305	22.5501	22.3431	22.0355	22.1338	22.0151	22.0599	21.9991	22.3028	21.9816	22.1319	22.2524
sp|Q6PML9|ZNT9_HUMAN Zinc transporter 9 OS=Homo sapiens GN=SLC30A9 PE=1 SV=1	Zinc transporter 9	SLC30A9		0.104492	0.259082		0.178309	0.415472		0.430318	0.15639		0.0355873	-0.0217126		0.122372	-0.0705306	7	7	7	13	13	13	63.514	0	18.081	930190000	37	Q6PML9	Q6PML9	21.2346	18.443	21.8066	21.3554	21.3317	21.7899	21.7148	21.6942	22.1964	21.6428	21.782	22.1783	21.2874	21.4762	21.7786	21.8546	21.8055	18.1341	21.5717
sp|Q8NEW0|ZNT7_HUMAN Zinc transporter 7 OS=Homo sapiens GN=SLC30A7 PE=2 SV=1	Zinc transporter 7	SLC30A7		0.557254	-0.277072		0.780442	-0.377626		0.119242	-0.100555		0.120817	0.0748132		0.0313292	-0.0349903	9	9	9	34.3	34.3	34.3	41.625	0	283.14	16728000000	164	Q8NEW0;H0Y362	Q8NEW0	25.496	24.9436	25.1305	25.0079	25.4092	25.7175	25.828	25.8022	25.6502	25.4512	25.3044	25.1912	25.4187	25.1171	25.3742	26.0896	25.2921	25.2693	25.7218
sp|Q9Y6M5|ZNT1_HUMAN Zinc transporter 1 OS=Homo sapiens GN=SLC30A1 PE=1 SV=3	Zinc transporter 1	SLC30A1		0.306571	0.251677		0.0388126	0.0365375		0.417246	-0.215139		0.463359	0.275881		0.264946	-0.250345	12	12	12	32.3	32.3	32.3	55.299	0	89.94	4242300000	158	Q9Y6M5	Q9Y6M5	24.253	24.2772	23.915	24.009	23.6667	24.3603	23.6309	23.7522	22.9666	23.1671	23.7988	23.8868	23.9505	23.8385	23.4193	24.6337	23.9456	23.6328	23.7681
sp|P11169|GTR3_HUMAN Solute carrier family 2, facilitated glucose transporter member 3 OS=Homo sapiens GN=SLC2A3 PE=1 SV=1;sp|Q8TDB8-4|GTR14_HUMAN Isoform 4 of Solute carrier family 2, facilitated glucose transporter member 14 OS=Homo sapiens GN=SLC2A14;sp	Solute carrier family 2, facilitated glucose transporter member 3;Solute carrier family 2, facilitated glucose transporter member 14	SLC2A3;SLC2A14		0.106717	-0.282378		0.00335962	0.0102269		-4.34294e-08	0		-4.34294e-08	0		-4.34294e-08	0	3	3	3	8.5	8.5	8.5	53.924	0	8.628	316920000	22	P11169;Q8TDB8-4;Q8TDB8-2;Q8TDB8;Q8TDB8-5	P11169;Q8TDB8-4;Q8TDB8-2;Q8TDB8;Q8TDB8-5	21.2945	21.3926	21.7091	19.3435	19.0566	17.8911	17.5834	21.9196	19.0958	18.2201	18.7592	19.4925	18.3847	19.3577	20.4901	18.6912	17.7198	19.2668	17.8234
sp|P11166|GTR1_HUMAN Solute carrier family 2, facilitated glucose transporter member 1 OS=Homo sapiens GN=SLC2A1 PE=1 SV=2	Solute carrier family 2, facilitated glucose transporter member 1	SLC2A1		0.113581	-0.0474869		1.33339	-0.360592		0.80318	-0.313105		1.35208	0.402987		0.403251	-0.397348	7	7	7	15	15	15	54.083	0	132.49	4609100000	89	P11166	P11166	23.7812	23.0846	24.1978	23.7956	24.1173	24.2573	24.2494	24.1462	24.227	24.0856	23.9977	24.1305	23.611	23.7038	23.6465	24.3093	23.9379	23.7555	23.9765
sp|Q99808|S29A1_HUMAN Equilibrative nucleoside transporter 1 OS=Homo sapiens GN=SLC29A1 PE=1 SV=3;sp|Q99808-2|S29A1_HUMAN Isoform 2 of Equilibrative nucleoside transporter 1 OS=Homo sapiens GN=SLC29A1	Equilibrative nucleoside transporter 1	SLC29A1		0.156843	-0.0959911		1.71145	-1.57936		0.968665	-1.48337		0.486559	-0.066047		0.813509	-1.32728	3	3	3	12.9	12.9	12.9	50.219	0.00095465	4.6285	484680000	9	Q99808;Q99808-2	Q99808;Q99808-2	18.4087	18.8782	18.536	21.0849	20.9184	20.9198	21.0785	20.9558	20.9095	19.9294	18.8942	18.0752	21.0821	21.0197	21.0194	21.843	20.8014	20.8338	20.8875
sp|Q6P1M0|S27A4_HUMAN Long-chain fatty acid transport protein 4 OS=Homo sapiens GN=SLC27A4 PE=1 SV=1	Long-chain fatty acid transport protein 4	SLC27A4		1.30156	-0.400639		1.61078	-0.511556		0.500635	-0.110917		1.06465	-0.315459		1.01555	-0.596348	24	24	23	43.4	43.4	41.2	72.063	0	116.87	6337300000	252	Q6P1M0;Q6P1M0-2	Q6P1M0	24.0885	23.8018	24.2023	24.054	24.0728	24.1413	24.717	24.0339	24.4591	24.1387	23.772	24.2449	24.6525	24.3813	24.1807	24.7583	24.666	24.3058	24.1472
sp|Q6PCB7|S27A1_HUMAN Long-chain fatty acid transport protein 1 OS=Homo sapiens GN=SLC27A1 PE=2 SV=1;sp|Q6PCB7-2|S27A1_HUMAN Isoform 2 of Long-chain fatty acid transport protein 1 OS=Homo sapiens GN=SLC27A1	Long-chain fatty acid transport protein 1	SLC27A1		0.279158	-0.0958735		1.23698	-0.333851		1.00139	-0.237978		0.0398793	0.0166785		0.0949552	-0.060943	12	11	11	27.2	25.1	25.1	71.107	0	38.602	1672500000	71	Q6PCB7;Q6PCB7-2;M0QZC9;B7Z225	Q6PCB7;Q6PCB7-2	22.1526	22.4099	22.422	22.2161	22.2106	22.4238	22.3547	22.3686	22.4462	22.1621	22.1846	22.6322	22.0548	22.483	22.2627	22.4604	22.6705	21.976	21.9066
sp|P05141|ADT2_HUMAN ADP/ATP translocase 2 OS=Homo sapiens GN=SLC25A5 PE=1 SV=7	ADP/ATP translocase 2;ADP/ATP translocase 2, N-terminally processed	SLC25A5		0.151682	-0.112282		0.603155	-0.305449		0.183641	-0.193167		0.0694418	-0.0727698		0.330105	-0.234102	22	22	8	42.6	42.6	18.1	32.852	0	323.31	9713700000	287	P05141;Q9H0C2	P05141	25.011	25.1087	25.769	24.5226	25.6129	25.3196	24.827	25.4429	25.5887	24.6003	25.254	25.2111	24.9003	25.461	25.3122	25.0069	25.5678	25.1507	25.0226
sp|Q00325-2|MPCP_HUMAN Isoform B of Phosphate carrier protein, mitochondrial OS=Homo sapiens GN=SLC25A3;sp|Q00325|MPCP_HUMAN Phosphate carrier protein, mitochondrial OS=Homo sapiens GN=SLC25A3 PE=1 SV=2;tr|F8VVM2|F8VVM2_HUMAN Phosphate carrier protein, mit	Phosphate carrier protein, mitochondrial	SLC25A3		1.77722	-0.408605		1.4006	-0.400448		0.0162986	0.00815709		1.51042	-0.342982		1.30551	-0.622776	30	30	30	62.6	62.6	62.6	39.958	0	323.31	79529000000	691	Q00325-2;Q00325;F8VVM2;F8VWQ0;F8VZL5;F8VWR4	Q00325-2;Q00325;F8VVM2	27.9603	27.9811	27.9836	27.5516	27.7757	27.6916	28.2881	27.9607	27.9084	27.925	27.9461	27.9946	28.1376	28.0507	27.8595	28.3976	27.9547	27.98	27.9853
tr|E9PRM7|E9PRM7_HUMAN Solute carrier family 22 member 18 OS=Homo sapiens GN=SLC22A18 PE=1 SV=1;tr|A0A0J9YWM3|A0A0J9YWM3_HUMAN Solute carrier family 22 member 18 OS=Homo sapiens GN=SLC22A18 PE=1 SV=1;tr|A0A024RCG2|A0A024RCG2_HUMAN Solute carrier family 22	Solute carrier family 22 member 18	SLC22A18		0.570396	-0.412772		0.518878	-0.308178		0.0931499	0.104595		0.658892	-0.87096		0.260762	-0.308056	2	2	2	7.4	7.4	7.4	34.952	0.0078189	2.7476	330400000	14	E9PRM7;A0A0J9YWM3;A0A024RCG2;Q96BI1	E9PRM7;A0A0J9YWM3;A0A024RCG2;Q96BI1	20.1367	20.3772	20.5832	19.498	19.6246	20.6315	19.8469	20.84	20.6946	19.5201	19.6063	20.1584	19.8341	21.3379	21.195	19.8442	20.2914	20.4678	19.7203
sp|Q15758|AAAT_HUMAN Neutral amino acid transporter B(0) OS=Homo sapiens GN=SLC1A5 PE=1 SV=2;tr|M0QXM4|M0QXM4_HUMAN Neutral amino acid transporter B(0) OS=Homo sapiens GN=SLC1A5 PE=1 SV=1;sp|Q15758-3|AAAT_HUMAN Isoform 3 of Neutral amino acid transporter B	Neutral amino acid transporter B(0);Amino acid transporter	SLC1A5		0.559723	-0.311885		1.02027	-0.27996		0.0307578	0.0319252		0.0339993	0.0400372		0.946927	-0.454058	9	9	9	20.1	20.1	20.1	56.598	0	52.591	3958100000	73	Q15758;M0QXM4;Q15758-3;Q15758-2;M0QX44	Q15758;M0QXM4;Q15758-3;Q15758-2	23.3586	23.2425	23.9142	22.8051	23.9119	23.7325	23.5734	24.0493	23.9888	22.7784	23.6252	23.6358	23.0994	23.4317	23.7983	23.8627	23.4623	23.834	23.638
sp|P43007|SATT_HUMAN Neutral amino acid transporter A OS=Homo sapiens GN=SLC1A4 PE=1 SV=1;sp|P43007-2|SATT_HUMAN Isoform 2 of Neutral amino acid transporter A OS=Homo sapiens GN=SLC1A4	Neutral amino acid transporter A	SLC1A4		0.0789365	0.0800571		0.264622	-0.177636		0.244645	-0.257694		0.0916851	0.118434		0.13328	0.0829283	7	7	7	22.6	22.6	22.6	55.722	0	35.836	2292200000	72	P43007;P43007-2	P43007;P43007-2	22.6065	22.7927	23.6951	22.3281	23.5537	23.4486	22.6327	23.4659	23.3211	22.5262	22.2008	22.8758	22.5779	22.984	23.4131	22.8553	22.4559	23.4495	22.6973
sp|P53985|MOT1_HUMAN Monocarboxylate transporter 1 OS=Homo sapiens GN=SLC16A1 PE=1 SV=3;tr|Q5T8R5|Q5T8R5_HUMAN Monocarboxylate transporter 1 (Fragment) OS=Homo sapiens GN=SLC16A1 PE=1 SV=1	Monocarboxylate transporter 1	SLC16A1		0.094628	0.0664301		0.686253	-0.224201		0.389504	-0.290631		0.0494125	0.0468394		0.355222	-0.208407	9	9	9	14.8	14.8	14.8	53.944	0	207.76	10890000000	212	P53985;Q5T8R5;Q5T8R3;P53985-2	P53985;Q5T8R5	25.2968	24.8336	25.8258	24.6691	25.7096	25.4357	24.8443	25.4518	25.3745	24.8448	25.0614	24.9193	25.2277	25.0604	25.3857	25.4473	24.9393	25.173	24.9327
tr|G3XAL9|G3XAL9_HUMAN Solute carrier family 12 (Sodium/potassium/chloride transporters), member 2, isoform CRA_a OS=Homo sapiens GN=SLC12A2 PE=1 SV=1;sp|P55011-3|S12A2_HUMAN Isoform 2 of Solute carrier family 12 member 2 OS=Homo sapiens GN=SLC12A2;sp|P550	Solute carrier family 12 member 2	SLC12A2		0.509365	0.216832		1.68998	-1.20015		1.23804	-1.41698	+	2.23143	1.21949		0.259666	-0.52866	5	5	5	8.1	8.1	8.1	124.59	0	26.06	286720000	20	G3XAL9;P55011-3;P55011	G3XAL9;P55011-3;P55011	19.8151	20.6099	18.4433	20.4443	20.4282	20.5449	20.2425	20.4234	20.2987	18.51	18.1795	19.4631	18.8887	19.2067	19.6634	20.4623	19.6143	20.4925	19.7784
sp|P78324-4|SHPS1_HUMAN Isoform 4 of Tyrosine-protein phosphatase non-receptor type substrate 1 OS=Homo sapiens GN=SIRPA;sp|P78324|SHPS1_HUMAN Tyrosine-protein phosphatase non-receptor type substrate 1 OS=Homo sapiens GN=SIRPA PE=1 SV=2;sp|P78324-2|SHPS1_H	Tyrosine-protein phosphatase non-receptor type substrate 1	SIRPA		0.130595	-0.0503289		5.36941	-2.42821		3.6056	-2.37788		0.964266	0.153948		0.636017	-1.48321	3	3	3	12.3	12.3	12.3	54.851	0.00048473	4.8726	472130000	7	P78324-4;P78324;P78324-2	P78324-4;P78324;P78324-2	20.646	18.5693	19.5198	20.7603	20.8587	20.848	21.0642	20.7861	20.9004	21.0242	20.9034	20.8788	20.5893	20.8037	20.6122	21.1467	20.4577	20.8808	18.497
sp|Q96ST3|SIN3A_HUMAN Paired amphipathic helix protein Sin3a OS=Homo sapiens GN=SIN3A PE=1 SV=2	Paired amphipathic helix protein Sin3a	SIN3A		0.787937	-0.292808		0.768008	-0.248559		0.049479	0.0442492		0.0590754	-0.0523491		1.18703	-0.487102	57	57	56	49.9	49.9	48.1	145.17	0	323.31	18302000000	735	Q96ST3;H3BP90;H3BNZ3;H3BT34;H3BQ76;H3BQ88;H3BNA0;H3BQL7;H3BMA2	Q96ST3	25.5418	25.3288	25.3901	25.3908	25.4327	24.6944	25.4667	25.2928	25.4056	25.1264	25.252	25.491	24.8414	25.4285	25.4051	25.6561	25.685	25.2866	25.4222
sp|Q99720|SGMR1_HUMAN Sigma non-opioid intracellular receptor 1 OS=Homo sapiens GN=SIGMAR1 PE=1 SV=1;sp|Q99720-2|SGMR1_HUMAN Isoform 2 of Sigma non-opioid intracellular receptor 1 OS=Homo sapiens GN=SIGMAR1;tr|Q5T1J1|Q5T1J1_HUMAN HCG20471, isoform CRA_c OS	Sigma non-opioid intracellular receptor 1	SIGMAR1		0.274937	-0.157058		1.44466	-0.527546		0.760234	-0.370488		0.195463	0.10836		0.465282	-0.23461	7	7	7	43	43	43	25.127	0	55.585	7552700000	133	Q99720;Q99720-2;Q5T1J1;Q99720-5;Q99720-3;Q99720-4	Q99720;Q99720-2;Q5T1J1;Q99720-5	24.753	24.5895	24.9948	24.3778	24.8962	25.0676	24.7752	24.9936	25.3915	24.1076	24.2545	24.591	24.5761	24.7284	24.7121	25.1223	24.4206	24.9226	24.5269
sp|Q9Y566-3|SHAN1_HUMAN Isoform 3 of SH3 and multiple ankyrin repeat domains protein 1 OS=Homo sapiens GN=SHANK1	SH3 and multiple ankyrin repeat domains protein 1	SHANK1		0.328071	0.284861		0.0312887	0.0356328		0.205074	-0.249228		0.681556	0.523713		0.0681139	0.0765502	37	37	1	25.5	25.5	1.1	224.13	0	208.06	5750400000	339	Q9Y566-3	Q9Y566-3	24.1569	25.0201	23.9089	24.713	23.6675	24.2219	24.5549	23.6943	23.2514	24.4873	24.3996	24.2048	23.5822	24.0173	23.4317	23.6606	24.56	23.7745	24.2399
sp|O95470|SGPL1_HUMAN Sphingosine-1-phosphate lyase 1 OS=Homo sapiens GN=SGPL1 PE=1 SV=3	Sphingosine-1-phosphate lyase 1	SGPL1		0.838771	-0.279549		0.644522	-0.236797		0.0502653	0.0427526		0.432332	-0.210431		0.212428	-0.118258	32	32	32	55.8	55.8	55.8	63.523	0	323.31	20902000000	617	O95470;H0Y3V8;H7BXL7	O95470	25.5794	25.8057	25.7539	25.3787	25.8115	26.0567	25.9515	25.8454	26.1817	25.6161	25.7406	26.1571	25.8554	26.0761	25.9468	25.9606	26.3258	25.9061	26.0045
sp|P23246|SFPQ_HUMAN Splicing factor, proline- and glutamine-rich OS=Homo sapiens GN=SFPQ PE=1 SV=2;sp|P23246-2|SFPQ_HUMAN Isoform Short of Splicing factor, proline- and glutamine-rich OS=Homo sapiens GN=SFPQ	Splicing factor, proline- and glutamine-rich	SFPQ		0.00970221	-0.00446892		1.32449	-0.341336		1.01403	-0.336867		0.0981888	-0.0358092		0.247448	0.105658	56	54	54	59.5	59.5	59.5	76.149	0	323.31	63505000000	990	P23246;P23246-2;H0Y9K7;H0Y9U2	P23246;P23246-2	28.0475	27.9916	27.657	28.1157	27.7048	27.7515	27.6823	27.9312	27.8602	27.917	28.2527	28.0649	27.9215	27.8816	27.8764	27.5368	28.0918	28.0685	27.3487
sp|Q15427|SF3B4_HUMAN Splicing factor 3B subunit 4 OS=Homo sapiens GN=SF3B4 PE=1 SV=1;tr|Q5SZ64|Q5SZ64_HUMAN Splicing factor 3B subunit 4 (Fragment) OS=Homo sapiens GN=SF3B4 PE=1 SV=1	Splicing factor 3B subunit 4	SF3B4		0.297384	-0.245213		0.0923986	-0.0696618		0.121314	0.175551		0.0945384	0.116975		0.63481	0.517791	15	15	15	40.8	40.8	40.8	44.385	0	323.31	77313000000	704	Q15427;Q5SZ64	Q15427;Q5SZ64	26.1447	26.0841	26.3747	27.1929	26.3468	25.6792	26.4767	26.4087	26.7927	26.7203	26.6327	26.1224	26.2543	26.4061	26.2076	26.5249	26.4401	27.2662	26.4571
sp|O75533|SF3B1_HUMAN Splicing factor 3B subunit 1 OS=Homo sapiens GN=SF3B1 PE=1 SV=3	Splicing factor 3B subunit 1	SF3B1		0.641003	-0.362756		0.101756	-0.0797981		0.287247	0.282958		0.70494	-0.601039		0.123679	0.12671	73	73	73	62.3	62.3	62.3	145.83	0	323.31	27098000000	1043	O75533;B4DGZ4;H7C341;O75533-2;F8WC19	O75533	25.2963	25.0829	25.1354	24.6938	25.5982	25.2418	25.6405	25.105	25.5299	25.2499	25.8953	25.2377	25.2103	26.1268	25.9997	26.0784	25.7058	25.1845	25.2789
sp|Q15428|SF3A2_HUMAN Splicing factor 3A subunit 2 OS=Homo sapiens GN=SF3A2 PE=1 SV=2;tr|K7EMT0|K7EMT0_HUMAN Splicing factor 3A subunit 2 (Fragment) OS=Homo sapiens GN=SF3A2 PE=1 SV=2	Splicing factor 3A subunit 2	SF3A2		0.746724	-0.213968		0.18154	-0.0618874		0.574085	0.152081		0.105089	0.0555185		0.175556	-0.105035	32	32	32	43.1	43.1	43.1	49.255	0	323.31	113310000000	1007	Q15428;K7EMT0	Q15428;K7EMT0	28.5979	28.7776	28.4055	28.3387	28.6176	28.3013	28.7505	28.491	28.771	28.8379	28.9939	28.5873	28.549	28.0406	28.5014	28.5747	28.3142	28.8974	28.6627
tr|H7C0N4|H7C0N4_HUMAN Splicing factor 1 (Fragment) OS=Homo sapiens GN=SF1 PE=1 SV=1		SF1		0.0139351	-0.00783157		0.365787	-0.152412		0.266595	-0.144581		0.0863406	0.0417531		0.445255	0.278729	6	4	3	36.1	28.3	21.1	18.639	0	53.471	1874000000	46	H7C0N4	H7C0N4	22.9528	23.0023	22.5384	22.9502	22.5069	23.0411	23.0048	22.7906	23.1353	22.8251	23.0363	22.5981	22.8835	22.7582	22.7312	22.4869	22.5851	23.0407	22.4215
sp|Q15637-6|SF01_HUMAN Isoform 6 of Splicing factor 1 OS=Homo sapiens GN=SF1	Splicing factor 1	SF1		0.178339	-0.0682691		0.363943	-0.131532		0.146141	-0.0632629		0.0137861	-0.00511678		0.00602919	-0.00859833	23	23	0	40.3	40.3	0	61.888	0	220.54	15869000000	356	Q15637-6	Q15637-6	26.0693	25.7958	25.561	25.6967	25.3547	25.586	25.4265	25.7597	25.6958	25.767	25.734	25.5388	25.4122	25.6385	25.6021	25.2798	25.6257	25.8969	25.6755
tr|A0A0C4DFR3|A0A0C4DFR3_HUMAN N-lysine methyltransferase KMT5A OS=Homo sapiens GN=KMT5A PE=1 SV=1;sp|Q9NQR1-2|KMT5A_HUMAN Isoform 2 of N-lysine methyltransferase KMT5A OS=Homo sapiens GN=KMT5A;sp|Q9NQR1|KMT5A_HUMAN N-lysine methyltransferase KMT5A OS=Homo	N-lysine methyltransferase SETD8	SETD8		-4.34294e-08	0		0.537285	0.915253		0.298305	0.560783		-4.34294e-08	0		0.986059	-1.60001	3	3	3	11.2	11.2	11.2	36.332	0	7.8678	128360000	8	A0A0C4DFR3;Q9NQR1-2;Q9NQR1;C9JKQ0	A0A0C4DFR3;Q9NQR1-2;Q9NQR1	18.9465	19.5343	18.3796	19.1095	19.3843	19.4131	20.1959	19.683	18.9201	19.3254	20.329	18.8451	18.2155	18.5109	19.4288	17.099	18.8788	18.9102	19.2457
sp|P50454|SERPH_HUMAN Serpin H1 OS=Homo sapiens GN=SERPINH1 PE=1 SV=2;tr|E9PR70|E9PR70_HUMAN Serpin H1 (Fragment) OS=Homo sapiens GN=SERPINH1 PE=1 SV=1;tr|E9PPV6|E9PPV6_HUMAN Serpin H1 OS=Homo sapiens GN=SERPINH1 PE=1 SV=1;tr|E9PKH2|E9PKH2_HUMAN Serpin H1	Serpin H1	SERPINH1		0.513559	-0.154308		0.210729	0.108459		0.474093	0.262767		1.08958	-0.38756		0.207301	0.178132	14	14	14	53.8	53.8	53.8	46.44	0	234.98	3287300000	220	P50454;E9PR70;E9PPV6;E9PKH2;E9PK86;E9PMI5;E9PNX1;E9PIG2;E9PRS3;E9PJH8;E9PQ34;H0YEP8;E9PLA6	P50454;E9PR70;E9PPV6;E9PKH2;E9PK86;E9PMI5	23.5398	24.1272	23.6161	23.991	23.8366	23.9084	24.0974	23.8047	23.9522	23.8747	24.0554	23.6984	23.9826	24.4073	24.5088	23.8864	24.2591	24.3981	23.8847
sp|Q9P0U3-2|SENP1_HUMAN Isoform 2 of Sentrin-specific protease 1 OS=Homo sapiens GN=SENP1;sp|Q9P0U3|SENP1_HUMAN Sentrin-specific protease 1 OS=Homo sapiens GN=SENP1 PE=1 SV=2	Sentrin-specific protease 1	SENP1		0.149819	0.0709489		1.10946	0.391092		0.809105	0.320143		0.0344886	-0.0316772		0.121294	0.0837453	17	17	17	35.3	35.3	35.3	73.351	0	43.758	2641100000	178	Q9P0U3-2;Q9P0U3;F8VRZ8;F8W0I8	Q9P0U3-2;Q9P0U3	22.6996	22.7891	23.3038	22.6471	22.9814	23.01	22.7988	22.8182	22.9415	22.229	22.79	23.1159	22.3434	23.1124	23.2777	22.5342	22.5057	23.2529	22.9179
sp|Q9UBV2|SE1L1_HUMAN Protein sel-1 homolog 1 OS=Homo sapiens GN=SEL1L PE=1 SV=3;sp|Q9UBV2-2|SE1L1_HUMAN Isoform 2 of Protein sel-1 homolog 1 OS=Homo sapiens GN=SEL1L	Protein sel-1 homolog 1	SEL1L		1.04138	-0.335807		0.250803	-0.129573		0.398043	0.206235		0.635516	-0.160828		0.528146	-0.251429	13	13	13	29	29	29	88.754	0	51.313	2446900000	89	Q9UBV2;Q9UBV2-2;G3V3B3	Q9UBV2;Q9UBV2-2	23.2723	22.9346	22.5887	22.5587	22.8178	22.6852	23.3615	22.5957	22.9354	22.8171	22.4476	22.7599	23.0024	22.8372	22.7045	23.2815	23.0187	22.9454	23.2891
sp|Q9UGP8|SEC63_HUMAN Translocation protein SEC63 homolog OS=Homo sapiens GN=SEC63 PE=1 SV=2	Translocation protein SEC63 homolog	SEC63		0.847295	-0.614538		1.98767	-0.251079		0.25832	0.363459		0.410039	-0.555784		1.04155	-0.29549	57	57	57	55.9	55.9	55.9	87.996	0	323.31	39762000000	1123	Q9UGP8;A6PVC9	Q9UGP8	26.6943	26.9039	27.0752	25.4549	27.1641	27.0937	27.0911	27.2057	27.3572	26.339	26.4676	26.9976	26.8485	27.2356	27.2959	27.0464	27.2469	27.1653	26.9198
sp|Q99442|SEC62_HUMAN Translocation protein SEC62 OS=Homo sapiens GN=SEC62 PE=1 SV=1;tr|F8WF48|F8WF48_HUMAN Translocation protein SEC62 OS=Homo sapiens GN=SEC62 PE=1 SV=1;tr|F8WCJ7|F8WCJ7_HUMAN Translocation protein SEC62 OS=Homo sapiens GN=SEC62 PE=1 SV=1	Translocation protein SEC62	SEC62		0.000755563	0.000444094		1.00028	-0.36834		2.52289	-0.368785		0.486755	0.0873775		2.24517	-0.644054	15	15	15	21.6	21.6	21.6	45.861	0	75.851	6752000000	181	Q99442;F8WF48;F8WCJ7	Q99442;F8WF48;F8WCJ7	24.6161	24.4616	24.8097	24.5372	24.61	24.7165	24.8615	24.2945	24.7389	24.3424	24.1291	24.5287	24.6483	24.4581	24.4951	25.0891	24.3355	24.4053	24.2989
sp|P60468|SC61B_HUMAN Protein transport protein Sec61 subunit beta OS=Homo sapiens GN=SEC61B PE=1 SV=2	Protein transport protein Sec61 subunit beta	SEC61B		0.274804	-0.0843544		1.52186	-0.360195		0.838954	-0.27584		0.389702	0.103809		0.543436	-0.147184	4	4	4	41.7	41.7	41.7	9.9743	0	169.55	12707000000	116	P60468;S4R3B5	P60468	25.0385	25.2481	25.232	25.0582	25.3641	25.3583	25.5211	25.2706	25.234	24.9338	25.0214	24.9955	25.1296	25.2516	25.088	25.5665	25.3914	25.0838	25.123
tr|B4DR61|B4DR61_HUMAN Protein transport protein Sec61 subunit alpha isoform 1 OS=Homo sapiens GN=SEC61A1 PE=1 SV=1;sp|P61619|S61A1_HUMAN Protein transport protein Sec61 subunit alpha isoform 1 OS=Homo sapiens GN=SEC61A1 PE=1 SV=2;sp|P61619-3|S61A1_HUMAN I	Protein transport protein Sec61 subunit alpha isoform 1	SEC61A1		1.34887	-0.692122		0.62921	-0.397214		0.291267	0.294909		0.99565	-0.637093		0.0355413	-0.044082	11	11	11	25.3	25.3	25.3	52.949	0	152.11	7866800000	212	B4DR61;P61619;P61619-3;F8W776;Q8TC24;Q9H9S3-2;Q9H9S3-3;Q9H9S3;H7C1Q9;C9JXC6;H7C069;A6NK38;F2Z2C7;A6NIF9;C9JJV4	B4DR61;P61619;P61619-3	24.4989	24.2395	23.9798	23.4608	24.0921	24.3426	24.5394	25.0606	24.8511	24.3485	23.9708	24.3196	24.496	24.8904	24.4204	25.0286	24.2291	24.2348	24.8009
sp|O75396|SC22B_HUMAN Vesicle-trafficking protein SEC22b OS=Homo sapiens GN=SEC22B PE=1 SV=4	Vesicle-trafficking protein SEC22b	SEC22B		0.841537	-0.232232		0.774288	-0.302669		0.113364	-0.0704365		0.0115554	-0.00466092		0.323761	-0.213549	20	20	20	53	53	53	24.593	0	323.31	100620000000	532	O75396;A0A087X1A9	O75396	28.0094	28.134	28.4025	28.3545	28.4633	28.2608	28.853	28.6178	28.5754	28.436	28.3637	28.5189	28.3526	28.1631	28.5768	28.8289	28.2922	28.3833	28.6772
tr|C9JRY4|C9JRY4_HUMAN Vesicle-trafficking protein SEC22a (Fragment) OS=Homo sapiens GN=SEC22A PE=1 SV=1;tr|C9JNZ0|C9JNZ0_HUMAN Vesicle-trafficking protein SEC22a (Fragment) OS=Homo sapiens GN=SEC22A PE=1 SV=8;sp|Q96IW7|SC22A_HUMAN Vesicle-trafficking prot	Vesicle-trafficking protein SEC22a	SEC22A		1.23096	-1.25603		0.143062	-0.0848897		0.650764	1.17114		0.312968	-0.634541		0.0532305	-0.0640405	5	5	5	29.8	29.8	29.8	24.506	0	71.356	1295500000	42	C9JRY4;C9JNZ0;Q96IW7;C9JDJ8;F8WAU7;C9JR77;C9J463;C9JZ27	C9JRY4;C9JNZ0;Q96IW7;C9JDJ8	21.5865	21.7828	21.8809	21.1236	21.5596	18.9849	22.1195	21.7259	22.0357	21.6088	21.4674	21.6952	21.1447	21.6122	20.8149	22.1159	21.54	21.3354	22.0681
sp|P67812|SC11A_HUMAN Signal peptidase complex catalytic subunit SEC11A OS=Homo sapiens GN=SEC11A PE=1 SV=1;tr|H0YNG3|H0YNG3_HUMAN Signal peptidase complex catalytic subunit SEC11 OS=Homo sapiens GN=SEC11A PE=1 SV=1;sp|P67812-4|SC11A_HUMAN Isoform 4 of Sig	Signal peptidase complex catalytic subunit SEC11A;Signal peptidase complex catalytic subunit SEC11;Signal peptidase I	SEC11A		0.0850544	-0.0541652		0.228568	-0.142721		0.217801	-0.0885563		0.561998	0.131788		0.436756	-0.161339	16	16	16	55.3	55.3	55.3	20.625	0	133.83	20688000000	355	P67812;H0YNG3;P67812-4;P67812-3;P67812-2;H0YNX5;H0YKT4;H0YNA5;P0C7V7	P67812;H0YNG3;P67812-4;P67812-3;P67812-2;H0YNX5;H0YKT4;H0YNA5	26.045	25.7886	25.7986	26.101	26.1413	26.0656	26.6125	25.9383	26.3057	26.121	26.0226	25.9112	26.1533	25.9578	25.8015	26.5193	25.9586	25.6064	26.2825
sp|Q9HCN8|SDF2L_HUMAN Stromal cell-derived factor 2-like protein 1 OS=Homo sapiens GN=SDF2L1 PE=1 SV=2	Stromal cell-derived factor 2-like protein 1	SDF2L1		0.012535	-0.00857925		0.405938	-0.212518		0.562173	-0.203939		0.00950247	0.00446828		0.63489	0.218664	18	18	18	86.4	86.4	86.4	23.598	0	323.31	198170000000	661	Q9HCN8	Q9HCN8	29.7028	30.1487	29.8881	29.8127	29.64	29.4291	29.4779	29.5678	29.9502	29.976	30.0291	29.7175	29.8207	29.4489	29.5988	29.1161	29.5441	30.1589	29.1963
sp|Q99470|SDF2_HUMAN Stromal cell-derived factor 2 OS=Homo sapiens GN=SDF2 PE=1 SV=2	Stromal cell-derived factor 2	SDF2		0.50538	-0.187217		0.310195	-0.114759		0.218702	0.0724583		0.241369	0.104172		0.909861	0.544095	15	15	15	82.9	82.9	82.9	23.026	0	323.31	42216000000	528	Q99470;K7ELI9	Q99470	26.9682	27.4786	26.8809	27.3339	26.9277	27.0907	27.4505	27.3261	27.1017	27.0834	26.6316	26.6141	27.0946	26.7722	27.1731	27.0168	27.2093	27.7236	27.291
sp|Q9NVU7|SDA1_HUMAN Protein SDA1 homolog OS=Homo sapiens GN=SDAD1 PE=1 SV=3;sp|Q9NVU7-2|SDA1_HUMAN Isoform 2 of Protein SDA1 homolog OS=Homo sapiens GN=SDAD1;tr|E7EW05|E7EW05_HUMAN Protein SDA1 homolog OS=Homo sapiens GN=SDAD1 PE=1 SV=1	Protein SDA1 homolog	SDAD1		0.0180103	-0.0160955		0.701128	-0.810805		0.464351	-0.79471		1.6184	0.186032		0.589946	-1.00882	10	10	10	16	16	16	79.87	0	38.343	1386800000	63	Q9NVU7;Q9NVU7-2;E7EW05;F8W8T7;D6RC74	Q9NVU7;Q9NVU7-2;E7EW05	19.2048	21.4171	21.6884	21.8824	21.9249	21.9925	22.5934	21.4562	21.4917	21.7871	21.7607	21.5928	21.7227	21.6905	21.8285	22.5419	21.941	21.6719	22.0782
sp|Q86SK9-2|SCD5_HUMAN Isoform 2 of Stearoyl-CoA desaturase 5 OS=Homo sapiens GN=SCD5;sp|Q86SK9|SCD5_HUMAN Stearoyl-CoA desaturase 5 OS=Homo sapiens GN=SCD5 PE=1 SV=2	Stearoyl-CoA desaturase 5	SCD5		0.116387	0.219786		0.659706	-1.24497		0.650697	-1.46475		0.623835	-0.504795		0.998625	-2.19563	3	3	3	14.8	14.8	14.8	28.982	0	6.9198	839450000	20	Q86SK9-2;Q86SK9	Q86SK9-2;Q86SK9	21.4755	19.6666	21.4245	20.8465	21.4396	21.9914	18.945	21.9285	21.4816	17.8618	21.2916	22.1495	21.6594	21.946	22.1865	21.8795	21.5363	21.4654	21.8748
sp|O00767|ACOD_HUMAN Acyl-CoA desaturase OS=Homo sapiens GN=SCD PE=1 SV=2	Acyl-CoA desaturase	SCD		0.327853	-0.228908		0.497655	-0.308818		0.0672243	-0.0799103		0.0805236	-0.0781638		0.26516	-0.347024	16	16	16	46.8	46.8	46.8	41.522	0	323.31	16550000000	211	O00767	O00767	25.8607	25.1002	25.1806	24.9192	25.8956	25.7767	25.8453	25.3991	26.1885	25.2109	25.2099	25.262	25.8246	25.3176	25.6838	26.1099	25.2632	25.7504	25.9858
sp|Q8NBX0|SCPDL_HUMAN Saccharopine dehydrogenase-like oxidoreductase OS=Homo sapiens GN=SCCPDH PE=1 SV=1	Saccharopine dehydrogenase-like oxidoreductase	SCCPDH		2.74224	-0.416215		2.6585	-0.464203		0.126881	-0.0479876		1.07661	-0.204282		0.793039	-0.280619	26	26	26	76.2	76.2	76.2	47.151	0	323.31	38281000000	659	Q8NBX0	Q8NBX0	26.5552	26.3826	26.9286	26.2919	26.4337	26.5769	26.8151	26.8807	26.8257	26.4049	26.4276	26.7041	26.6443	26.695	26.576	27.0475	26.7123	26.8209	26.6092
sp|Q14108|SCRB2_HUMAN Lysosome membrane protein 2 OS=Homo sapiens GN=SCARB2 PE=1 SV=2;sp|Q14108-2|SCRB2_HUMAN Isoform 2 of Lysosome membrane protein 2 OS=Homo sapiens GN=SCARB2	Lysosome membrane protein 2	SCARB2		0.456256	-0.217981		1.68267	-0.579884		0.430627	-0.361902		0.0972236	-0.108868		0.415014	-0.357428	14	14	14	37.7	37.7	37.7	54.29	0	43.57	3062300000	120	Q14108;Q14108-2;D6RDG0	Q14108;Q14108-2	22.9364	23.3298	23.5754	22.6687	23.5217	23.4596	23.1282	23.5726	23.7218	22.5688	23.2367	23.812	22.7476	23.6889	23.5401	23.3207	23.4017	23.4628	22.4008
tr|B7ZKQ9|B7ZKQ9_HUMAN SCARB1 protein OS=Homo sapiens GN=SCARB1 PE=1 SV=1;sp|Q8WTV0-4|SCRB1_HUMAN Isoform 4 of Scavenger receptor class B member 1 OS=Homo sapiens GN=SCARB1;sp|Q8WTV0-2|SCRB1_HUMAN Isoform 1 of Scavenger receptor class B member 1 OS=Homo sa	Scavenger receptor class B member 1	SCARB1		0.0550501	-0.0262502		0.459589	0.183023		0.31516	0.209274		0.1092	0.0550105		0.286833	0.787928	9	9	9	19.8	19.8	19.8	53.847	0	14.93	1484300000	71	B7ZKQ9;Q8WTV0-4;Q8WTV0-2;Q8WTV0-3;Q8WTV0-5;Q8WTV0;F5H4X0;F5H5E8	B7ZKQ9;Q8WTV0-4;Q8WTV0-2;Q8WTV0-3;Q8WTV0-5;Q8WTV0;F5H4X0	21.8661	21.5298	21.8001	21.4503	21.8709	22.0517	22.1464	21.685	21.6447	18.0808	21.4637	21.5704	21.6854	21.8101	21.7123	21.989	21.7697	21.6687	22.2113
sp|O14828|SCAM3_HUMAN Secretory carrier-associated membrane protein 3 OS=Homo sapiens GN=SCAMP3 PE=1 SV=3;sp|O14828-2|SCAM3_HUMAN Isoform 2 of Secretory carrier-associated membrane protein 3 OS=Homo sapiens GN=SCAMP3	Secretory carrier-associated membrane protein 3	SCAMP3		0.0230542	0.0138807		2.32245	-0.533731		0.970973	-0.547611		0.170366	0.127672		0.721614	-0.430359	10	10	10	30	30	30	38.287	0	106.8	2981500000	114	O14828;O14828-2	O14828;O14828-2	22.9457	22.849	23.394	22.7909	23.4946	23.6009	23.1032	23.3205	23.4038	23.1203	23.2727	23.463	22.9236	23.3363	23.2434	23.61	23.075	23.1771	22.7338
sp|O15127|SCAM2_HUMAN Secretory carrier-associated membrane protein 2 OS=Homo sapiens GN=SCAMP2 PE=1 SV=2	Secretory carrier-associated membrane protein 2	SCAMP2		0.24716	-0.355137		0.127136	-0.185914		0.134021	0.169223		0.417388	-0.488483		0.538727	0.477293	2	2	2	10	10	10	36.648	0	5.8303	428680000	18	O15127	O15127	19.8089	20.7351	20.0663	19.543	20.5764	20.8493	21.2723	20.743	18.9686	19.9801	20.9653	21.0935	20.8691	20.2651	21.2999	21.3274	21.141	20.6158	20.6243
tr|A0A087WXB0|A0A087WXB0_HUMAN Secretory carrier-associated membrane protein 1 OS=Homo sapiens GN=SCAMP1 PE=1 SV=1;sp|O15126|SCAM1_HUMAN Secretory carrier-associated membrane protein 1 OS=Homo sapiens GN=SCAMP1 PE=1 SV=2;tr|A0A087WTX8|A0A087WTX8_HUMAN Secr	Secretory carrier-associated membrane protein 1	SCAMP1		0.353567	-0.360279		1.6116	-0.331738		0.0142028	0.0285409		0.19343	-0.34104		1.06623	-0.439795	4	4	4	23.7	23.7	23.7	35.046	0	27.807	1415100000	57	A0A087WXB0;O15126;A0A087WTX8;A0A087WZA6;A0A087WU14;O15126-2	A0A087WXB0;O15126;A0A087WTX8;A0A087WZA6;A0A087WU14;O15126-2	21.8495	21.5383	22.4601	20.4875	22.3915	22.5314	21.9947	22.4506	22.0467	21.6958	21.9634	22.207	21.8849	22.4079	22.1408	22.2187	22.2178	22.0543	21.9883
sp|Q6UWP8|SBSN_HUMAN Suprabasin OS=Homo sapiens GN=SBSN PE=1 SV=2	Suprabasin	SBSN		0.458935	0.85456		0.399806	-0.798528		1.25709	-1.65309		0.147745	0.170554		0.732896	0.902517	3	3	3	16.6	16.6	16.6	60.54	0.0018425	4.1156	376720000	8	Q6UWP8	Q6UWP8	20.8893	18.7079	21.0717	21.6049	20.8845	20.4604	21.5423	20.4096	20.5608	21.4078	21.2378	20.5926	21.2288	20.3063	20.9032	21.2882	18.9395	18.0321	18.8784
sp|O43290|SNUT1_HUMAN U4/U6.U5 tri-snRNP-associated protein 1 OS=Homo sapiens GN=SART1 PE=1 SV=1	U4/U6.U5 tri-snRNP-associated protein 1	SART1		0.262122	-1.47368		0.639308	-2.91456		0.483727	-1.44088		0.284401	-1.85867		0.540163	-3.33662	52	52	52	55.4	55.4	55.4	90.254	0	323.31	115040000000	1472	O43290;E9PQI8	O43290	17.6233	17.7762	18.0369	19.1661	20.5599	16.4647	16.626	19.2508	25.415	16.6899	25.0048	18.6295	18.5514	17.9492	25.2661	18.6891	17.1785	24.0642	17.34
tr|E5RFJ9|E5RFJ9_HUMAN Store-operated calcium entry-associated regulatory factor (Fragment) OS=Homo sapiens GN=SARAF PE=1 SV=1;tr|E5RHW0|E5RHW0_HUMAN Store-operated calcium entry-associated regulatory factor (Fragment) OS=Homo sapiens GN=SARAF PE=1 SV=1;tr	Store-operated calcium entry-associated regulatory factor	SARAF		0.607676	0.618861	+	1.46413	1.24942		1.00183	0.630555		0.402468	0.389601		0.336276	0.22602	2	2	2	21.8	21.8	21.8	16.085	0.0018248	3.9799	150760000	7	E5RFJ9;E5RHW0;H0YBH7;Q96BY9;H0YAZ1	E5RFJ9;E5RHW0;H0YBH7;Q96BY9;H0YAZ1	16.9744	19.2229	18.0118	18.9511	19.532	19.763	18.0517	19.2162	19.7282	20.0145	19.2188	19.1065	18.4292	19.074	19.5741	18.8706	19.2216	17.6908	20.3676
sp|Q14151|SAFB2_HUMAN Scaffold attachment factor B2 OS=Homo sapiens GN=SAFB2 PE=1 SV=1	Scaffold attachment factor B2	SAFB2		0.114269	0.0601435		0.104437	0.0534608		0.0188858	-0.00668271		0.0574638	-0.0292568		0.107914	0.0574544	101	101	72	66	66	52.3	107.47	0	323.31	311200000000	2581	Q14151;Q14151-2;K7EQU4;K7ERX3	Q14151	29.7198	29.5372	29.3291	29.4917	29.1726	29.4511	29.3266	29.5096	29.5464	29.6781	29.8513	29.3771	29.1776	29.6719	29.3538	28.7845	29.1217	29.5812	29.298
sp|Q15424|SAFB1_HUMAN Scaffold attachment factor B1 OS=Homo sapiens GN=SAFB PE=1 SV=4;sp|Q15424-4|SAFB1_HUMAN Isoform 4 of Scaffold attachment factor B1 OS=Homo sapiens GN=SAFB;sp|Q15424-3|SAFB1_HUMAN Isoform 3 of Scaffold attachment factor B1 OS=Homo sapi	Scaffold attachment factor B1	SAFB		0.30711	-0.189545		0.0999619	-0.0778224		0.24107	0.111722		1.14097	-0.236291		0.642175	0.505346	57	28	28	45.9	28.9	28.9	102.64	0	323.31	47091000000	625	Q15424;Q15424-4;Q15424-3;Q15424-2;K7ES42;K7EII0	Q15424;Q15424-4;Q15424-3;Q15424-2	24.4228	24.4538	24.163	24.5902	24.5991	24.6588	24.541	24.9245	24.5243	24.1261	24.9639	24.6552	24.6688	24.9016	24.9866	24.2715	25.13	25.4422	24.4223
sp|Q9NTJ5|SAC1_HUMAN Phosphatidylinositide phosphatase SAC1 OS=Homo sapiens GN=SACM1L PE=1 SV=2;tr|E9PGZ4|E9PGZ4_HUMAN Phosphatidylinositide phosphatase SAC1 OS=Homo sapiens GN=SACM1L PE=1 SV=1;sp|Q9NTJ5-2|SAC1_HUMAN Isoform 2 of Phosphatidylinositide phos	Phosphatidylinositide phosphatase SAC1	SACM1L		0.557044	-0.358836		0.461849	-0.256778		0.10813	0.102058		0.474091	-0.35018		0.702741	-0.417054	24	24	24	42.9	42.9	42.9	66.966	0	141.56	9057300000	312	Q9NTJ5;E9PGZ4;Q9NTJ5-2;F8WDN7;C9JV50;F8WCQ2;C9J3E3	Q9NTJ5;E9PGZ4;Q9NTJ5-2	25.002	24.7784	25.2423	24.0732	24.8442	25.0715	25.0827	24.7287	25.4416	24.6031	24.3732	24.714	24.8376	25.205	24.9968	25.4762	24.5095	24.8921	25.0807
sp|P06702|S10A9_HUMAN Protein S100-A9 OS=Homo sapiens GN=S100A9 PE=1 SV=1	Protein S100-A9	S100A9		0.016554	0.0655511		0.494715	-1.61587		0.72769	-1.68142		0.472804	-0.237636		0.235391	-0.853773	3	3	3	34.2	34.2	34.2	13.242	0	79.993	1141300000	15	P06702	P06702	22.7531	19.4101	21.3451	21.9091	21.4153	21.5316	22.1411	19.4977	21.9977	22.0951	21.6442	21.9556	22.1638	21.633	21.7721	24.0184	23.4259	18.2381	19.25
sp|P31151|S10A7_HUMAN Protein S100-A7 OS=Homo sapiens GN=S100A7 PE=1 SV=4;sp|Q86SG5|S1A7A_HUMAN Protein S100-A7A OS=Homo sapiens GN=S100A7A PE=1 SV=3	Protein S100-A7;Protein S100-A7A	S100A7;S100A7A		0.421773	-0.274477		0.0835537	-0.0910346		0.126284	0.183442		0.529762	-0.881975		0.511869	0.960225	6	6	6	55.4	55.4	55.4	11.471	0	17.166	440150000	13	P31151;Q86SG5	P31151;Q86SG5	18.5455	17.8428	19.2569	20.5694	20.7071	19.9276	21.4518	20.3154	20.4979	19.1032	20.0058	21.6962	21.7064	19.9295	22.2142	20.4558	20.533	20.8011	21.5012
sp|Q9NQC3-2|RTN4_HUMAN Isoform 2 of Reticulon-4 OS=Homo sapiens GN=RTN4;tr|F8W914|F8W914_HUMAN Reticulon OS=Homo sapiens GN=RTN4 PE=1 SV=1	Reticulon-4;Reticulon	RTN4		0.816229	-0.425565		1.29372	-0.607263		0.354246	-0.181698		0.0651443	-0.0328153		0.829521	-0.783408	14	14	2	47.7	47.7	4.3	40.317	0	323.31	20210000000	320	Q9NQC3-2;F8W914;A0A0U1RQR6	Q9NQC3-2;F8W914	25.7707	25.5566	25.9779	25.2392	25.7057	25.7572	25.9741	25.9197	26.6676	25.4825	25.782	25.2896	25.5617	25.7182	25.5207	26.0895	25.4071	25.8996	25.5925
sp|O95197-3|RTN3_HUMAN Isoform 3 of Reticulon-3 OS=Homo sapiens GN=RTN3	Reticulon-3	RTN3		0.508969	-0.204627		2.6514	-0.497505		0.539289	-0.292878		0.122815	0.0817159		2.31177	-0.381793	4	4	1	13.6	13.6	6.4	25.609	0	35.485	3008100000	126	O95197-3;B7Z4M1;O95197-6;O95197-5	O95197-3	22.8758	23.0814	23.17	22.2985	22.9866	23.0325	22.6858	23.1668	23.0684	22.184	22.2826	22.7611	22.6654	22.6153	22.7917	23.0058	22.8664	23.0695	22.5426
sp|Q96DX4|RSPRY_HUMAN RING finger and SPRY domain-containing protein 1 OS=Homo sapiens GN=RSPRY1 PE=1 SV=1	RING finger and SPRY domain-containing protein 1	RSPRY1		0.442299	0.374617		0.121896	-0.167142		0.413484	-0.541759		0.699622	0.73659		0.445099	-0.666247	4	4	4	10.6	10.6	10.6	64.18	0.00048614	4.9651	220930000	8	Q96DX4	Q96DX4	18.1373	17.4315	18.6641	20.0616	20.2537	19.8082	20.1995	18.5341	19.4976	20.7486	18.9953	18.4052	18.3809	19.8056	19.7271	20.2436	19.6834	19.841	20.4882
sp|Q96T23|RSF1_HUMAN Remodeling and spacing factor 1 OS=Homo sapiens GN=RSF1 PE=1 SV=2;sp|Q96T23-2|RSF1_HUMAN Isoform 2 of Remodeling and spacing factor 1 OS=Homo sapiens GN=RSF1;sp|Q96T23-3|RSF1_HUMAN Isoform 3 of Remodeling and spacing factor 1 OS=Homo s	Remodeling and spacing factor 1	RSF1		0.276694	-0.341842		0.61162	1.09288		0.546501	1.43472		0.25753	-0.613842		0.155551	0.577525	62	62	62	46.4	46.4	46.4	163.82	0	323.31	75695000000	1571	Q96T23;Q96T23-2;Q96T23-3;H0YCN2;H0YER1;H0YEX0;H7C306;H0YDG9	Q96T23;Q96T23-2;Q96T23-3;H0YCN2;H0YER1	17.5936	19.6825	18.8683	15.8091	16.3884	17.0133	15.7355	17.8795	16.4611	18.2333	18.2397	16.6876	18.7767	16.254	16.0217	16.7787	17.3591	16.259	16.2751
tr|A0A087WWP8|A0A087WWP8_HUMAN Round spermatid basic protein 1 OS=Homo sapiens GN=RSBN1 PE=1 SV=1;sp|Q5VWQ0|RSBN1_HUMAN Round spermatid basic protein 1 OS=Homo sapiens GN=RSBN1 PE=1 SV=2;tr|A0A0C4DGT8|A0A0C4DGT8_HUMAN Round spermatid basic protein 1 OS=Hom	Round spermatid basic protein 1	RSBN1		0.546257	0.168206		0.258511	0.0897328		0.307308	-0.0784728		0.305252	-0.0781727		0.119133	0.0385895	24	24	23	40.1	40.1	38.3	84.975	0	115.6	5210300000	208	A0A087WWP8;Q5VWQ0;A0A0C4DGT8;A0A0C4DH79;Q5VWQ0-4	A0A087WWP8;Q5VWQ0;A0A0C4DGT8	23.9735	24.2328	24.1025	24.3617	24.1485	24.1151	24.2447	23.8768	23.8152	23.9736	24.0655	24.1745	24.4133	24.2751	24.1714	23.9075	24.3882	24.0091	24.0932
sp|Q14684-2|RRP1B_HUMAN Isoform 2 of Ribosomal RNA processing protein 1 homolog B OS=Homo sapiens GN=RRP1B;sp|Q14684|RRP1B_HUMAN Ribosomal RNA processing protein 1 homolog B OS=Homo sapiens GN=RRP1B PE=1 SV=3	Ribosomal RNA processing protein 1 homolog B	RRP1B		0.639033	-0.515913		0.917228	0.389768		0.840702	0.90568		0.938134	-1.00233		0.310962	0.685697	7	7	7	16.2	16.2	16.2	82.175	0	17.764	594160000	39	Q14684-2;Q14684	Q14684-2;Q14684	19.83	20.0089	18.3178	18.5788	18.6193	20.0907	19.7556	19.8192	18.9338	18.9385	19.7944	18.6675	20.0249	20.1885	20.0825	19.8563	19.4535	19.8547	20.023
sp|Q5JTH9-2|RRP12_HUMAN Isoform 2 of RRP12-like protein OS=Homo sapiens GN=RRP12;sp|Q5JTH9-3|RRP12_HUMAN Isoform 3 of RRP12-like protein OS=Homo sapiens GN=RRP12;sp|Q5JTH9|RRP12_HUMAN RRP12-like protein OS=Homo sapiens GN=RRP12 PE=1 SV=2	RRP12-like protein	RRP12		0.405004	-0.367726		0.561072	-0.490322		0.11912	-0.122596		0.0632469	0.0677579		0.451575	-0.443443	67	67	67	58.6	58.6	58.6	132.71	0	323.31	40193000000	1025	Q5JTH9-2;Q5JTH9-3;Q5JTH9;A0A087X1U8;H7C1M8;A0A087X0G0;A0A087WYW2	Q5JTH9-2;Q5JTH9-3;Q5JTH9	27.0083	26.3023	26.5143	27.2014	26.8231	26.3448	27.7782	26.4273	26.8405	26.9009	26.6255	26.9312	27.2779	26.4377	26.4504	27.9533	27.2904	26.6551	27.2282
sp|P56182|RRP1_HUMAN Ribosomal RNA processing protein 1 homolog A OS=Homo sapiens GN=RRP1 PE=1 SV=1	Ribosomal RNA processing protein 1 homolog A	RRP1		0.00474072	-0.00328763		0.905056	0.292419		0.441599	0.295707		0.00901146	0.00740814		0.558311	-0.154669	10	10	10	26	26	26	52.839	0	40.368	2000500000	84	P56182;D6RE82	P56182	21.7654	21.9159	22.5846	22.0663	22.954	22.7485	22.7366	22.1111	22.808	22.0006	21.8494	22.0033	22.5845	22.6407	22.5213	22.5045	22.7037	22.6933	23.0661
tr|F5H148|F5H148_HUMAN RNA polymerase I-specific transcription initiation factor RRN3 OS=Homo sapiens GN=RRN3 PE=1 SV=1;tr|H3BMT1|H3BMT1_HUMAN RNA polymerase I-specific transcription initiation factor RRN3 OS=Homo sapiens GN=RRN3 PE=1 SV=1;sp|Q9NYV6|RRN3_H	RNA polymerase I-specific transcription initiation factor RRN3	RRN3		0.604845	-0.222058		1.17146	0.315649		1.62065	0.537708		0.0213686	-0.0331109		0.195501	-0.137438	5	5	5	10.6	10.6	10.6	70.466	0	13.953	317030000	11	F5H148;H3BMT1;Q9NYV6;Q9NYV6-2;Q9NYV6-3;A6NIE6;Q2M238;Q9NYV6-4	F5H148;H3BMT1;Q9NYV6;Q9NYV6-2;Q9NYV6-3	19.249	18.7272	19.3372	18.909	18.4741	18.946	19.3	19.0479	18.8783	19.2372	18.7798	19.2112	19.0583	19.5132	17.8569	19.1856	18.6056	18.9732	19.3233
sp|Q8N122-3|RPTOR_HUMAN Isoform 3 of Regulatory-associated protein of mTOR OS=Homo sapiens GN=RPTOR;sp|Q8N122|RPTOR_HUMAN Regulatory-associated protein of mTOR OS=Homo sapiens GN=RPTOR PE=1 SV=1	Regulatory-associated protein of mTOR	RPTOR		0.564616	-0.363628		0.999436	-0.576077		1.15401	-0.212448		0.568675	0.560026		0.269541	0.0695095	6	6	6	7.6	7.6	7.6	131.51	0	14.385	496420000	30	Q8N122-3;Q8N122;Q8N122-2	Q8N122-3;Q8N122	18.9375	19.9925	19.3814	20.3065	20.318	20.1101	20.8473	20.2029	20.1153	20.2685	20.1888	20.6126	20.07	18.8214	20.1631	21.0682	21.248	20.1694	20.1309
sp|P62241|RS8_HUMAN 40S ribosomal protein S8 OS=Homo sapiens GN=RPS8 PE=1 SV=2;tr|Q5JR95|Q5JR95_HUMAN 40S ribosomal protein S8 OS=Homo sapiens GN=RPS8 PE=1 SV=1	40S ribosomal protein S8	RPS8		2.3043	0.800992		2.1837	0.757193		0.525266	-0.0437991		3.06351	-0.887147		0.984119	-0.539543	15	15	15	57.7	57.7	57.7	24.205	0	132.3	4666000000	163	P62241;Q5JR95	P62241;Q5JR95	23.4475	22.9708	22.7654	23.9247	23.9964	23.9045	22.6667	23.2946	22.8381	23.2378	23.6854	23.403	24.9795	24.8546	24.6528	23.1322	23.3961	23.5173	23.9366
sp|P62081|RS7_HUMAN 40S ribosomal protein S7 OS=Homo sapiens GN=RPS7 PE=1 SV=1;tr|B5MCP9|B5MCP9_HUMAN 40S ribosomal protein S7 OS=Homo sapiens GN=RPS7 PE=1 SV=1	40S ribosomal protein S7	RPS7	+	4.96788	4.69592	+	4.13001	2.15171		1.70591	-2.54421		0.578031	1.17739		0.563147	1.09168	9	9	9	60.8	60.8	60.8	22.127	0	29.837	1390600000	55	P62081;B5MCP9	P62081;B5MCP9	20.5063	19.4084	20.703	25.5245	24.5959	23.4546	19.7743	19.4732	19.9413	19.7222	20.1233	20.0617	24.0149	21.9838	24.0443	19.6712	20.2677	19.847	21.3571
sp|P62753|RS6_HUMAN 40S ribosomal protein S6 OS=Homo sapiens GN=RPS6 PE=1 SV=1;tr|A2A3R5|A2A3R5_HUMAN 40S ribosomal protein S6 OS=Homo sapiens GN=RPS6 PE=1 SV=1	40S ribosomal protein S6	RPS6		1.45617	0.619657		0.570185	0.250702		0.734294	-0.368956		0.328273	-0.220121		0.697664	-0.302083	7	7	7	39	39	39	28.68	0	10.475	1379900000	21	P62753;A2A3R5;A2A3R7	P62753;A2A3R5	21.8788	22.0326	21.7217	22.2065	22.8102	22.1926	21.4993	21.7174	21.6605	19.1639	22.1246	22.004	22.9493	22.6158	22.3046	21.5086	22.3644	21.9507	21.8376
sp|P23396|RS3_HUMAN 40S ribosomal protein S3 OS=Homo sapiens GN=RPS3 PE=1 SV=2;sp|P23396-2|RS3_HUMAN Isoform 2 of 40S ribosomal protein S3 OS=Homo sapiens GN=RPS3;tr|H0YEU2|H0YEU2_HUMAN 40S ribosomal protein S3 (Fragment) OS=Homo sapiens GN=RPS3 PE=1 SV=1;	40S ribosomal protein S3	RPS3	+	1.97412	1.23056	+	2.44849	1.57144		1.20095	0.340884		0.34704	0.880252		0.0968601	-0.11091	5	5	5	31.7	31.7	31.7	26.688	0	8.8286	295240000	12	P23396;P23396-2;H0YEU2;E9PL09;F2Z2S8;H0YF32;H0YCJ7;E9PPU1;E9PQ96;E9PJH4;E9PK82;E9PSF4	P23396;P23396-2;H0YEU2;E9PL09;F2Z2S8;H0YF32;H0YCJ7;E9PPU1	18.3922	19.888	18.5703	20.5492	20.5121	20.434	18.4236	18.89	19.8153	18.703	20.1295	18.9147	20.8703	17.5294	20.4549	19.8564	18.948	19.6739	21.0401
tr|H0YMV8|H0YMV8_HUMAN 40S ribosomal protein S27 OS=Homo sapiens GN=RPS27L PE=1 SV=1;sp|Q71UM5|RS27L_HUMAN 40S ribosomal protein S27-like OS=Homo sapiens GN=RPS27L PE=1 SV=3;sp|P42677|RS27_HUMAN 40S ribosomal protein S27 OS=Homo sapiens GN=RPS27 PE=1 SV=3;	40S ribosomal protein S27;40S ribosomal protein S27-like	RPS27L;RPS27		0.665337	-0.813823	+	3.90276	1.63924	+	1.31627	2.45306		0.166375	-0.483077		0.29842	0.209497	4	4	4	54	54	54	11.345	0	7.7409	966550000	41	H0YMV8;Q71UM5;P42677;Q5T4L4;C9JLI6;C9J1C5	H0YMV8;Q71UM5;P42677;Q5T4L4;C9JLI6	20.855	21.3217	18.7999	17.8645	20.4415	20.465	20.4925	20.3752	20.3201	19.8273	19.1058	18.3876	20.9696	18.7551	20.4956	19.8432	20.8481	20.546	22.2041
sp|P62979|RS27A_HUMAN Ubiquitin-40S ribosomal protein S27a OS=Homo sapiens GN=RPS27A PE=1 SV=2;tr|J3QS39|J3QS39_HUMAN Polyubiquitin-B (Fragment) OS=Homo sapiens GN=UBB PE=1 SV=1;tr|J3QTR3|J3QTR3_HUMAN Ubiquitin-40S ribosomal protein S27a (Fragment) OS=Homo	Ubiquitin-40S ribosomal protein S27a;Ubiquitin;40S ribosomal protein S27a;Ubiquitin-60S ribosomal protein L40;Ubiquitin;60S ribosomal protein L40;Polyubiquitin-B;Ubiquitin;Polyubiquitin-C;Ubiquitin	RPS27A;UBB;UBC;UBA52	+	5.52518	3.31856	+	5.87588	3.83641		0.686732	0.517849		0.380967	-0.216098		0.0849559	-0.106098	19	19	19	67.9	67.9	67.9	17.965	0	323.31	245140000000	997	P62979;J3QS39;J3QTR3;F5H6Q2;F5GYU3;F5H2Z3;F5H265;B4DV12;F5H388;F5H747;F5GXK7;J3QKN0;Q5PY61;Q96C32;P62987;P0CG47;P0CG48;M0R1V7;M0R1M6;M0R2S1;F5GZ39;J3QSA3	P62979;J3QS39;J3QTR3;F5H6Q2;F5GYU3;F5H2Z3;F5H265;B4DV12;F5H388;F5H747;F5GXK7;J3QKN0;Q5PY61;Q96C32;P62987;P0CG47;P0CG48;M0R1V7;M0R1M6;M0R2S1;F5GZ39	26.2615	26.3486	26.6771	30.7187	30.6502	29.9832	26.9248	27.1724	26.6003	25.5456	25.8419	25.5308	30.6175	30.6318	30.7511	27.3986	27.2195	27.4773	30.493
sp|P62854|RS26_HUMAN 40S ribosomal protein S26 OS=Homo sapiens GN=RPS26 PE=1 SV=3;sp|Q5JNZ5|RS26L_HUMAN Putative 40S ribosomal protein S26-like 1 OS=Homo sapiens GN=RPS26P11 PE=5 SV=1	40S ribosomal protein S26;Putative 40S ribosomal protein S26-like 1	RPS26;RPS26P11		0.457708	0.91461		0.0888745	-0.257964		0.620561	-1.17257		0.878715	-0.256763		0.189352	0.575495	3	3	3	31.3	31.3	31.3	13.015	0	7.0253	918400000	19	P62854;Q5JNZ5	P62854;Q5JNZ5	22.5176	21.7414	21.3749	22.1986	21.8143	21.9	21.6755	21.8691	21.3353	22.2637	22.3482	21.8099	22.3683	22.1525	22.1624	21.6757	21.8022	17.9803	21.7795
tr|E7ETK0|E7ETK0_HUMAN 40S ribosomal protein S24 OS=Homo sapiens GN=RPS24 PE=1 SV=1;tr|A0A087WUS0|A0A087WUS0_HUMAN 40S ribosomal protein S24 OS=Homo sapiens GN=RPS24 PE=1 SV=1;sp|P62847-2|RS24_HUMAN Isoform 2 of 40S ribosomal protein S24 OS=Homo sapiens GN	40S ribosomal protein S24	RPS24		0.473543	-0.922727		0.366886	0.601096		0.850711	1.52382		0.402162	-1.07048		0.407764	0.644058	3	3	3	21.4	21.4	21.4	15.197	0	5.6066	540610000	21	E7ETK0;A0A087WUS0;P62847-2;P62847-3;P62847;P62847-4	E7ETK0;A0A087WUS0;P62847-2;P62847-3;P62847;P62847-4	21.452	19.1438	19.7369	19.2858	20.9716	18.1371	20.7589	20.8572	17.9762	18.2991	19.5268	19.3867	21.4668	19.0066	21.1324	20.6326	21.0333	21.067	21.1174
sp|P62266|RS23_HUMAN 40S ribosomal protein S23 OS=Homo sapiens GN=RPS23 PE=1 SV=3;tr|D6RD47|D6RD47_HUMAN 40S ribosomal protein S23 OS=Homo sapiens GN=RPS23 PE=1 SV=1	40S ribosomal protein S23	RPS23		0.0805212	-0.0776475		1.01363	-1.72422		0.540155	-1.64657		0.313813	-0.402615		0.201783	0.82563	5	5	5	44.8	44.8	44.8	15.807	0	7.4233	1123600000	67	P62266;D6RD47;D6RDJ2;D6RIX0;D6R9I7	P62266;D6RD47	22.838	22.0079	21.2846	22.9794	22.2395	21.8865	22.3102	22.127	21.8957	22.7539	23.2968	23.0354	23.3806	21.981	22.9516	22.7437	22.3934	23.2067	22.001
sp|P62269|RS18_HUMAN 40S ribosomal protein S18 OS=Homo sapiens GN=RPS18 PE=1 SV=3;tr|J3JS69|J3JS69_HUMAN 40S ribosomal protein S18 OS=Homo sapiens GN=RPS18 PE=1 SV=1	40S ribosomal protein S18	RPS18		0.0781933	-0.0670519		0.0614173	0.0577974		0.220902	0.124849		2.6993	-0.539665		0.337225	0.183971	8	8	8	44.7	44.7	44.7	17.718	0	10.126	598520000	22	P62269;J3JS69;A0A0G2JQH2;Q5GGW2	P62269;J3JS69	20.0765	20.4371	17.5315	20.4886	20.2726	20.4992	20.4479	20.0066	20.2523	20.7355	20.6553	21.0003	20.9322	20.9811	20.9662	20.4287	21.4838	20.3039	20.9603
sp|P46783|RS10_HUMAN 40S ribosomal protein S10 OS=Homo sapiens GN=RPS10 PE=1 SV=1;tr|F6U211|F6U211_HUMAN 40S ribosomal protein S10 OS=Homo sapiens GN=RPS10 PE=4 SV=1;tr|S4R435|S4R435_HUMAN Protein RPS10-NUDT3 (Fragment) OS=Homo sapiens GN=RPS10-NUDT3 PE=4	40S ribosomal protein S10	RPS10;RPS10-NUDT3	+	3.46281	3.84006	+	2.0278	2.1222		2.49198	-1.71786		0.926257	0.684195		0.926185	1.41601	6	6	6	43	43	43	18.898	0	28.117	1045900000	28	P46783;F6U211;S4R435;Q9NQ39	P46783;F6U211;S4R435	21.1881	20.8313	20.4458	23.5029	24.0463	24.0089	20.6657	20.3649	19.736	20.9415	19.2857	20.6644	23.3793	22.5814	23.5448	20.2041	20.9061	18.199	21.8474
sp|P04844|RPN2_HUMAN Dolichyl-diphosphooligosaccharide--protein glycosyltransferase subunit 2 OS=Homo sapiens GN=RPN2 PE=1 SV=3	Dolichyl-diphosphooligosaccharide--protein glycosyltransferase subunit 2	RPN2		4.01005	-0.538862		2.97844	-0.652756		0.245382	-0.113894		0.234592	-0.0838846		0.270011	-0.237171	50	50	4	70.2	70.2	11.3	69.283	0	323.31	170010000000	1359	P04844;Q5JYR7;Q5JYR4;F2Z3K5;Q5JYR3;H0Y5M1	P04844	28.723	28.8209	29.0427	28.8639	29.062	29.0858	29.5197	29.4824	29.5563	28.9736	28.8813	29.1803	28.8446	29.2153	29.2034	29.6722	29.5915	29.4343	29.0429
sp|P04843|RPN1_HUMAN Dolichyl-diphosphooligosaccharide--protein glycosyltransferase subunit 1 OS=Homo sapiens GN=RPN1 PE=1 SV=1;tr|B7Z4L4|B7Z4L4_HUMAN Dolichyl-diphosphooligosaccharide--protein glycosyltransferase subunit 1 OS=Homo sapiens GN=RPN1 PE=1 SV=	Dolichyl-diphosphooligosaccharide--protein glycosyltransferase subunit 1	RPN1		1.7701	-0.312423		1.93699	-0.317473		0.0143265	-0.00505002		0.201328	-0.0634651		1.40582	-0.440196	77	77	77	81.4	81.4	81.4	68.569	0	323.31	345370000000	2602	P04843;B7Z4L4;F8WF32	P04843;B7Z4L4	30.335	30.2647	30.1574	29.9027	30.2149	30.0156	30.4342	30.2401	30.5367	30.2015	29.8379	29.9403	30.1061	30.2476	29.9698	30.3676	30.3982	30.1641	30.1845
sp|P05387|RLA2_HUMAN 60S acidic ribosomal protein P2 OS=Homo sapiens GN=RPLP2 PE=1 SV=1	60S acidic ribosomal protein P2	RPLP2		0.128866	0.126716		1.1303	-1.05102		0.810861	-1.17774		0.415136	1.00149		0.589499	-0.873365	3	3	3	40.9	40.9	40.9	11.665	0	9.3093	457930000	47	P05387;H0YDD8	P05387	21.1074	20.8105	20.1418	21.2759	20.235	20.5641	19.9322	20.7412	20.0515	21.3622	21.2938	21.0694	17.7429	20.4801	20.8476	20.4222	21.2532	20.9895	19.033
tr|E9PKZ0|E9PKZ0_HUMAN 60S ribosomal protein L8 (Fragment) OS=Homo sapiens GN=RPL8 PE=1 SV=1;sp|P62917|RL8_HUMAN 60S ribosomal protein L8 OS=Homo sapiens GN=RPL8 PE=1 SV=2;tr|G3V1A1|G3V1A1_HUMAN 60S ribosomal protein L8 OS=Homo sapiens GN=RPL8 PE=1 SV=1;tr	60S ribosomal protein L8	RPL8		0.6565	0.367592		0.243179	0.163286		0.497756	-0.204306		1.16197	-0.507083		0.288762	-0.246962	22	22	22	67.8	67.8	67.8	22.389	0	232.8	12930000000	409	E9PKZ0;P62917;G3V1A1;E9PKU4;E9PP36	E9PKZ0;P62917;G3V1A1;E9PKU4	26.2354	25.7046	24.814	25.7006	25.7624	25.3679	24.8868	25.3067	24.8115	25.6008	26.2429	26.101	26.192	25.8024	26.3578	25.0082	25.4715	25.9717	25.2747
sp|P62424|RL7A_HUMAN 60S ribosomal protein L7a OS=Homo sapiens GN=RPL7A PE=1 SV=2;tr|Q5T8U2|Q5T8U2_HUMAN 60S ribosomal protein L7a OS=Homo sapiens GN=RPL7A PE=1 SV=1;tr|Q5T8U3|Q5T8U3_HUMAN 60S ribosomal protein L7a (Fragment) OS=Homo sapiens GN=RPL7A PE=1	60S ribosomal protein L7a	RPL7A		1.17043	0.655584		0.49956	0.328155		0.941737	-0.327429		1.65132	-0.413624		0.417203	-0.184659	9	9	9	33.8	33.8	33.8	29.995	0	23.903	1378500000	44	P62424;Q5T8U2;Q5T8U3	P62424;Q5T8U2;Q5T8U3	20.843	21.2385	19.245	21.8378	22.1715	21.831	21.7429	20.7388	20.7934	21.218	21.2981	21.5518	22.4006	22.3352	22.3453	21.5571	21.8637	21.0512	21.7658
sp|P46777|RL5_HUMAN 60S ribosomal protein L5 OS=Homo sapiens GN=RPL5 PE=1 SV=3;tr|Q5T7N0|Q5T7N0_HUMAN 60S ribosomal protein L5 (Fragment) OS=Homo sapiens GN=RPL5 PE=1 SV=2	60S ribosomal protein L5	RPL5		0.0378787	-0.0910635		0.14335	0.282395		0.142948	0.373458		0.133659	-0.496438		0.478158	-1.01726	6	6	6	24.6	24.6	24.6	34.362	0	17.789	561080000	38	P46777;Q5T7N0	P46777;Q5T7N0	19.1005	19.2493	19.275	19.7204	21.3294	18.6038	20.8183	18.6653	18.4655	19.2246	20.8563	20.5898	18.152	21.3837	21.6072	20.6865	20.7708	20.4471	20.0417
sp|P36578|RL4_HUMAN 60S ribosomal protein L4 OS=Homo sapiens GN=RPL4 PE=1 SV=5;tr|H3BM89|H3BM89_HUMAN 60S ribosomal protein L4 OS=Homo sapiens GN=RPL4 PE=1 SV=1;tr|H3BTP7|H3BTP7_HUMAN 60S ribosomal protein L4 (Fragment) OS=Homo sapiens GN=RPL4 PE=1 SV=1	60S ribosomal protein L4	RPL4		1.11877	-1.48083		0.605876	0.366428		0.832542	1.84726		0.082971	0.393619		1.4679	-0.970826	13	13	13	35.4	35.4	35.4	47.697	0	56.313	2541500000	159	P36578;H3BM89;H3BTP7;H3BU31	P36578;H3BM89;H3BTP7	23.3332	23.5322	23.4759	23.0158	22.2845	19.6841	23.6842	23.5685	22.5934	22.7205	23.5117	23.2151	18.5953	22.4379	22.7703	22.9799	23.2656	22.7622	23.8852
tr|H0Y5B4|H0Y5B4_HUMAN 60S ribosomal protein L36a OS=Homo sapiens GN=RPL36A PE=3 SV=2;tr|H7BZ11|H7BZ11_HUMAN Protein RPL36A-HNRNPH2 OS=Homo sapiens GN=RPL36A-HNRNPH2 PE=3 SV=2;tr|J3KQN4|J3KQN4_HUMAN 60S ribosomal protein L36a OS=Homo sapiens GN=RPL36A PE=3	60S ribosomal protein L36a-like;60S ribosomal protein L36a	RPL36A;RPL36A-HNRNPH2;RPL36AL		0.872279	1.41725		0.251547	-0.625358		1.05393	-2.04261		1.59117	-0.44586		0.523193	-1.27436	2	2	2	11.6	11.6	11.6	13.228	0.0022665	3.9459	716600000	20	H0Y5B4;H7BZ11;J3KQN4;Q969Q0;P83881	H0Y5B4;H7BZ11;J3KQN4;Q969Q0;P83881	21.574	17.6988	16.8722	22.0147	21.7559	21.6719	20.8913	21.8301	18.8487	20.1513	19.3528	19.0984	22.1071	22.3256	22.3474	21.1618	21.2045	18.4453	19.1071
sp|Q9Y3U8|RL36_HUMAN 60S ribosomal protein L36 OS=Homo sapiens GN=RPL36 PE=1 SV=3;tr|J3QSB5|J3QSB5_HUMAN 60S ribosomal protein L36 OS=Homo sapiens GN=RPL36 PE=1 SV=1	60S ribosomal protein L36	RPL36		0.668139	0.261004		0.116926	-0.0940536		0.417134	-0.355057		1.39891	-0.495642		0.565605	-0.545933	6	6	6	34.3	34.3	34.3	12.254	0	10.485	1417700000	32	Q9Y3U8;J3QSB5;J3KTD3	Q9Y3U8;J3QSB5	22.8236	22.0473	21.7253	22.2359	22.3915	22.2477	21.9	22.0034	21.8578	22.1965	22.6709	22.1749	22.7807	22.5181	23.0633	21.7946	22.6557	21.9729	22.2659
tr|F2Z388|F2Z388_HUMAN 60S ribosomal protein L35 OS=Homo sapiens GN=RPL35 PE=1 SV=1;sp|P42766|RL35_HUMAN 60S ribosomal protein L35 OS=Homo sapiens GN=RPL35 PE=1 SV=2	60S ribosomal protein L35	RPL35		0.691751	0.302388		0.15589	0.0893462		0.979136	-0.213041		1.36323	-0.563534		0.230573	-0.199317	4	4	4	29.2	29.2	29.2	10.645	0	8.1977	1046100000	28	F2Z388;P42766	F2Z388;P42766	22.2972	21.6744	20.7713	21.9703	21.8352	21.9849	21.3553	21.6907	21.2847	21.7107	22.3361	21.9801	22.6193	22.1255	22.7362	21.5221	22.2832	21.6305	21.6897
tr|D3YTB1|D3YTB1_HUMAN 60S ribosomal protein L32 (Fragment) OS=Homo sapiens GN=RPL32 PE=1 SV=1;tr|F8W727|F8W727_HUMAN 60S ribosomal protein L32 OS=Homo sapiens GN=RPL32 PE=1 SV=1;sp|P62910|RL32_HUMAN 60S ribosomal protein L32 OS=Homo sapiens GN=RPL32 PE=1	60S ribosomal protein L32	RPL32		0.211259	0.0980781		0.127312	-0.0649335		0.999022	-0.163012		2.10752	-0.324407		0.418641	-0.228779	4	4	4	35.3	35.3	35.3	15.616	0	8.7774	1198900000	13	D3YTB1;F8W727;P62910	D3YTB1;F8W727;P62910	22.4135	21.8356	17.9882	22.1111	22.1259	22.1503	21.8043	21.8268	22.0265	21.9705	22.0367	22.0935	22.325	22.5304	22.505	21.781	22.5911	22.1564	21.8153
tr|H7C2W9|H7C2W9_HUMAN 60S ribosomal protein L31 (Fragment) OS=Homo sapiens GN=RPL31 PE=1 SV=1;tr|C9JU56|C9JU56_HUMAN 60S ribosomal protein L31 (Fragment) OS=Homo sapiens GN=RPL31 PE=1 SV=1;tr|B7Z4E3|B7Z4E3_HUMAN 60S ribosomal protein L31 OS=Homo sapiens G	60S ribosomal protein L31	RPL31		1.11527	0.826056		0.885218	0.68154		1.09887	-0.144517		0.153048	0.23432		0.92318	1.47598	3	3	3	31.5	31.5	31.5	12.701	0.00095831	4.709	415800000	14	H7C2W9;C9JU56;B7Z4E3;B7Z4C8;P62899-3;P62899;P62899-2;B8ZZK4	H7C2W9;C9JU56;B7Z4E3;B7Z4C8;P62899-3;P62899;P62899-2	20.87	20.7093	20.474	20.8754	20.7082	20.7654	20.2257	20.4598	19.8524	20.8168	18.7754	20.8666	21.195	19.4127	21.0383	19.2065	20.8055	19.1916	20.6382
sp|P39023|RL3_HUMAN 60S ribosomal protein L3 OS=Homo sapiens GN=RPL3 PE=1 SV=2;tr|G5E9G0|G5E9G0_HUMAN 60S ribosomal protein L3 OS=Homo sapiens GN=RPL3 PE=1 SV=1;tr|H7C422|H7C422_HUMAN 60S ribosomal protein L3 (Fragment) OS=Homo sapiens GN=RPL3 PE=1 SV=1;tr	60S ribosomal protein L3	RPL3		0.18979	-0.316242		0.479373	-0.665484		0.170533	-0.349243		1.37195	-1.77222		1.40195	-1.73809	26	26	26	49.6	49.6	49.6	46.108	0	292.62	13164000000	492	P39023;G5E9G0;H7C422;B5MCW2;H7C3M2;F8WCR1;Q92901	P39023;G5E9G0;H7C422;B5MCW2;H7C3M2	23.2357	23.0453	21.4574	22.2509	23.9302	22.159	23.4633	23.8216	23.7052	21.6073	21.8166	21.7456	24.8956	24.2869	24.4743	22.0423	23.7055	21.8399	23.4392
sp|P47914|RL29_HUMAN 60S ribosomal protein L29 OS=Homo sapiens GN=RPL29 PE=1 SV=2	60S ribosomal protein L29	RPL29		0.187655	-0.194791		0.635163	-0.979078		0.239299	-0.784287		0.109053	0.402087		0.360332	-1.01058	3	3	3	19.5	19.5	19.5	17.752	0	8.0897	1404700000	63	P47914	P47914	22.0885	21.9481	21.9414	22.4242	22.2625	20.5051	21.7177	22.0907	21.9413	21.9344	22.3403	22.2672	22.5717	22.4499	18.964	21.8605	21.9079	22.0344	21.8885
sp|P46776|RL27A_HUMAN 60S ribosomal protein L27a OS=Homo sapiens GN=RPL27A PE=1 SV=2;tr|E9PJD9|E9PJD9_HUMAN 60S ribosomal protein L27a OS=Homo sapiens GN=RPL27A PE=1 SV=1;tr|E9PLL6|E9PLL6_HUMAN 60S ribosomal protein L27a OS=Homo sapiens GN=RPL27A PE=1 SV=1	60S ribosomal protein L27a	RPL27A		0.584721	0.405658		0.879626	-0.412885		0.953263	-0.818543		0.230909	-0.294136		0.375243	-0.29702	21	21	21	78.4	78.4	78.4	16.561	0	323.31	321760000000	703	P46776;E9PJD9;E9PLL6;E9PLX7;H0YF34	P46776;E9PJD9;E9PLL6	29.7206	29.8096	30.38	30.673	29.7486	30.9993	30.1241	30.4594	30.0914	30.6127	30.2812	31.0839	30.6545	30.2605	31.3884	29.6342	29.6324	30.4663	29.3802
sp|P61353|RL27_HUMAN 60S ribosomal protein L27 OS=Homo sapiens GN=RPL27 PE=1 SV=2;tr|K7ELC7|K7ELC7_HUMAN 60S ribosomal protein L27 (Fragment) OS=Homo sapiens GN=RPL27 PE=1 SV=1;tr|K7EQQ9|K7EQQ9_HUMAN 60S ribosomal protein L27 OS=Homo sapiens GN=RPL27 PE=1	60S ribosomal protein L27	RPL27		1.59405	0.526378		0.165531	-0.234801		0.402762	-0.761179		0.225777	-0.132703		0.571471	-1.04342	6	6	6	39	39	39	15.798	0	10.108	878620000	35	P61353;K7ELC7;K7EQQ9;K7ERY7	P61353;K7ELC7;K7EQQ9	21.7901	21.0282	18.5489	21.866	21.6172	21.8322	20.9092	21.4707	21.1296	21.9548	21.5722	17.9264	22.232	21.4962	21.9853	20.9751	21.6871	21.3007	21.7609
tr|J3KTJ8|J3KTJ8_HUMAN 60S ribosomal protein L26 (Fragment) OS=Homo sapiens GN=RPL26 PE=4 SV=7;tr|J3QRI7|J3QRI7_HUMAN 60S ribosomal protein L26 (Fragment) OS=Homo sapiens GN=RPL26 PE=4 SV=1;tr|J3QQQ9|J3QQQ9_HUMAN Uncharacterized protein OS=Homo sapiens PE=	60S ribosomal protein L26-like 1;60S ribosomal protein L26	RPL26;RPL26L1		0.138111	0.400136		0.410756	0.83262		0.167578	0.432484		0.403598	-0.93607		0.993985	2.01941	4	4	4	35.1	35.1	35.1	11.597	0	7.2013	832240000	20	J3KTJ8;J3QRI7;J3QQQ9;J3QQV1;E5RIT6;J3QRC4;Q9UNX3;P61254;E5RHH1;J3KSS0;J3KS10	J3KTJ8;J3QRI7;J3QQQ9;J3QQV1;E5RIT6;J3QRC4;Q9UNX3;P61254	21.934	18.5811	19.7081	22.1141	21.7814	19.0563	18.5496	21.5854	18.7306	22.1219	21.5395	21.5537	22.2245	21.6496	21.886	21.3947	21.7485	21.494	21.2427
tr|C9JXB8|C9JXB8_HUMAN 60S ribosomal protein L24 OS=Homo sapiens GN=RPL24 PE=1 SV=1;tr|C9JNW5|C9JNW5_HUMAN 60S ribosomal protein L24 OS=Homo sapiens GN=RPL24 PE=1 SV=1;sp|P83731|RL24_HUMAN 60S ribosomal protein L24 OS=Homo sapiens GN=RPL24 PE=1 SV=1	60S ribosomal protein L24	RPL24	+	2.27756	1.24225		1.67715	0.943033		1.31179	-0.299216		0.337393	-0.134895		0.664613	0.208864	6	6	6	44.6	44.6	44.6	14.369	0	15.524	1882500000	38	C9JXB8;C9JNW5;P83731	C9JXB8;C9JNW5;P83731	22.8445	22.4473	21.8785	23.1659	23.24	23.1511	21.9238	22.2167	21.0605	22.2533	22.6938	22.365	23.183	23.1337	23.6449	21.9068	22.6486	21.904	23.0138
tr|H7BY10|H7BY10_HUMAN 60S ribosomal protein L23a (Fragment) OS=Homo sapiens GN=RPL23A PE=1 SV=1;tr|K7ERT8|K7ERT8_HUMAN 60S ribosomal protein L23a (Fragment) OS=Homo sapiens GN=RPL23A PE=1 SV=1;tr|A8MUS3|A8MUS3_HUMAN 60S ribosomal protein L23a OS=Homo sapi	60S ribosomal protein L23a	RPL23A		0.87839	0.398283		0.388806	-0.203767		0.96268	-0.60205		0.62837	-0.304779		0.16917	-0.114762	10	10	10	49.4	49.4	49.4	17.692	0	21.789	4271500000	115	H7BY10;K7ERT8;A8MUS3;P62750;K7EJV9;K7EMA7	H7BY10;K7ERT8;A8MUS3;P62750;K7EJV9;K7EMA7	23.8241	23.5356	23.0434	24.5827	23.9393	23.9686	23.3534	23.9306	23.4536	24.3202	24.3592	24.1327	24.4167	24.3989	24.5893	23.6953	24.1308	24.0278	23.1859
sp|P46778|RL21_HUMAN 60S ribosomal protein L21 OS=Homo sapiens GN=RPL21 PE=1 SV=2;tr|G3V1B3|G3V1B3_HUMAN 60S ribosomal protein L21 OS=Homo sapiens GN=RPL21 PE=1 SV=1;tr|M0R181|M0R181_HUMAN 60S ribosomal protein L21 (Fragment) OS=Homo sapiens GN=RPL21 PE=1	60S ribosomal protein L21	RPL21		0.159647	0.0889832		1.37087	-0.485641		1.61017	-0.574624		0.409665	-0.24436		0.390177	-0.275548	6	6	6	35.6	35.6	35.6	18.565	0	45.583	4223800000	121	P46778;G3V1B3;M0R181	P46778;G3V1B3;M0R181	23.8184	23.7731	22.8529	24.1442	23.6605	23.732	23.2587	23.9817	23.6841	24.1873	24.0836	23.9398	24.399	23.7059	24.1648	23.5383	23.9875	24.0892	23.1534
sp|P84098|RL19_HUMAN 60S ribosomal protein L19 OS=Homo sapiens GN=RPL19 PE=1 SV=1;tr|J3QR09|J3QR09_HUMAN Ribosomal protein L19 OS=Homo sapiens GN=RPL19 PE=1 SV=1;tr|J3KTE4|J3KTE4_HUMAN Ribosomal protein L19 OS=Homo sapiens GN=RPL19 PE=1 SV=1;tr|J3QL15|J3QL	60S ribosomal protein L19;Ribosomal protein L19	RPL19		1.29215	0.481506		0.213321	-0.192674		0.495572	-0.67418		0.301756	-0.265513		0.381369	-0.660016	8	8	8	33.7	33.7	33.7	23.466	0	98.041	1959300000	106	P84098;J3QR09;J3KTE4;J3QL15	P84098;J3QR09;J3KTE4;J3QL15	21.096	19.0881	20.7788	21.5885	20.6809	21.2936	20.7464	20.6915	20.5196	20.5076	21.1277	20.6946	21.8538	21.0311	21.4747	20.8903	20.9042	20.485	21.4072
tr|M0R3D6|M0R3D6_HUMAN 60S ribosomal protein L18a (Fragment) OS=Homo sapiens GN=RPL18A PE=1 SV=1;tr|M0R1A7|M0R1A7_HUMAN 60S ribosomal protein L18a OS=Homo sapiens GN=RPL18A PE=1 SV=1;tr|M0R117|M0R117_HUMAN 60S ribosomal protein L18a OS=Homo sapiens GN=RPL1	60S ribosomal protein L18a	RPL18A		1.01492	0.434137		0.671174	0.309349		0.525658	-0.124788		0.5497	-0.40015		0.414647	-0.435839	7	7	7	41.1	41.1	41.1	16.714	0	10.77	912950000	53	M0R3D6;M0R1A7;M0R117;Q02543;M0R0P7	M0R3D6;M0R1A7;M0R117;Q02543;M0R0P7	21.2028	18.1883	19.1911	20.9609	21.222	21.0903	21.0946	20.0705	20.7345	20.4379	21.1186	20.8927	21.1697	21.1864	22.1176	20.6475	20.9603	20.4342	20.9298
tr|J3QQ67|J3QQ67_HUMAN 60S ribosomal protein L18 (Fragment) OS=Homo sapiens GN=RPL18 PE=1 SV=1;sp|Q07020|RL18_HUMAN 60S ribosomal protein L18 OS=Homo sapiens GN=RPL18 PE=1 SV=2;tr|F8VUA6|F8VUA6_HUMAN 60S ribosomal protein L18 (Fragment) OS=Homo sapiens GN=	60S ribosomal protein L18	RPL18		0.469292	-1.26201		0.0291524	0.1164		0.401571	1.37841		2.03653	-3.99502		0.988359	-2.59443	6	6	6	37.4	37.4	37.4	21.728	0	13.025	680720000	62	J3QQ67;Q07020;F8VUA6;G3V203;H0YHA7;Q07020-2;F8VYV2;A0A075B7A0;F8VXR6	J3QQ67;Q07020;F8VUA6;G3V203;H0YHA7;Q07020-2;F8VYV2	18.2783	19.713	19.1412	18.8684	17.4372	20.1343	18.9109	22.2425	22.2752	22.3467	19.1312	19.4064	22.1722	22.9599	23.2929	20.0461	17.5815	19.3956	22.5483
tr|J3KRB3|J3KRB3_HUMAN 60S ribosomal protein L17 (Fragment) OS=Homo sapiens GN=RPL17 PE=3 SV=3;tr|A0A087WWH0|A0A087WWH0_HUMAN 60S ribosomal protein L17 (Fragment) OS=Homo sapiens GN=RPL17 PE=3 SV=5;tr|J3QS96|J3QS96_HUMAN 60S ribosomal protein L17 (Fragment	60S ribosomal protein L17	RPL17;RPL17-C18orf32		0.725852	1.11533		0.158871	0.344087		0.661582	-0.77124		1.32749	-0.780889		0.593265	1.18503	4	4	4	30.2	30.2	30.2	14.894	0	6.6192	727450000	12	J3KRB3;A0A087WWH0;J3QS96;A0A087WXM6;J3QQT2;J3QLC8;J3KRX5;A0A0A0MRF8;A0A0A6YYL6;P18621-2;P18621;P18621-3;A0A087WY81	J3KRB3;A0A087WWH0;J3QS96;A0A087WXM6;J3QQT2;J3QLC8;J3KRX5;A0A0A0MRF8;A0A0A6YYL6;P18621-2;P18621;P18621-3	21.2766	21.3907	20.1941	21.7094	21.5926	21.5523	21.0956	21.3595	19.7742	21.7628	21.6404	21.4614	22.8884	21.9516	22.357	21.2269	18.2013	21.3591	19.7951
sp|P61313|RL15_HUMAN 60S ribosomal protein L15 OS=Homo sapiens GN=RPL15 PE=1 SV=2;tr|E7EQV9|E7EQV9_HUMAN Ribosomal protein L15 (Fragment) OS=Homo sapiens GN=RPL15 PE=1 SV=1;tr|E7ENU7|E7ENU7_HUMAN Ribosomal protein L15 (Fragment) OS=Homo sapiens GN=RPL15 PE	60S ribosomal protein L15;Ribosomal protein L15	RPL15		0.783151	0.362031		1.42842	-0.484308		1.2367	-0.84634		0.452388	0.320115		0.0976882	0.119361	20	20	20	61.3	61.3	61.3	24.146	0	201.18	29282000000	467	P61313;E7EQV9;E7ENU7;E7EX53;P61313-2;E7ERA2	P61313;E7EQV9;E7ENU7;E7EX53	25.8045	25.5636	26.704	25.799	26.4345	25.5173	25.2064	25.5445	25.5648	25.6549	26.1601	26.4167	25.4287	25.8726	25.4892	25.8802	25.7825	25.3509	24.949
tr|E7EPB3|E7EPB3_HUMAN 60S ribosomal protein L14 OS=Homo sapiens GN=RPL14 PE=1 SV=1;sp|P50914|RL14_HUMAN 60S ribosomal protein L14 OS=Homo sapiens GN=RPL14 PE=1 SV=4	60S ribosomal protein L14	RPL14		1.49961	0.493625		0.591099	0.271029		0.419349	-0.222595		1.74927	-0.561553		0.296285	-0.224756	3	3	3	28.2	28.2	28.2	14.558	0	7.8347	1226700000	54	E7EPB3;P50914	E7EPB3;P50914	21.9723	21.7338	21.1365	22.4745	22.1478	22.2668	21.6799	21.896	21.6495	22.0603	22.3705	22.0064	23.0633	22.6936	22.8168	21.3952	22.2276	21.968	22.1195
sp|P26373|RL13_HUMAN 60S ribosomal protein L13 OS=Homo sapiens GN=RPL13 PE=1 SV=4;tr|J3QSB4|J3QSB4_HUMAN 60S ribosomal protein L13 (Fragment) OS=Homo sapiens GN=RPL13 PE=1 SV=1;sp|P26373-2|RL13_HUMAN Isoform 2 of 60S ribosomal protein L13 OS=Homo sapiens G	60S ribosomal protein L13	RPL13		1.99446	0.780861		1.62054	0.655141		0.491576	-0.12572		2.05409	-0.444021		0.249931	0.193825	19	19	19	64.5	64.5	64.5	24.261	0	142.54	7061200000	223	P26373;J3QSB4;P26373-2;H3BTH3;H3BUK8;J3KS98	P26373;J3QSB4;P26373-2	24.5773	24.4154	23.8601	24.5265	24.4676	24.6764	23.6741	23.5596	23.4279	24.1336	24.5743	24.5284	25.0911	24.8648	25.0468	23.5362	24.104	24.3541	24.2732
sp|P62906|RL10A_HUMAN 60S ribosomal protein L10a OS=Homo sapiens GN=RPL10A PE=1 SV=2	60S ribosomal protein L10a	RPL10A		0.143213	0.128053		0.288299	-0.24418		0.598123	-0.372233		0.46879	0.204324		0.15137	-0.118399	6	6	6	41.9	41.9	41.9	24.831	0	18.523	1386600000	105	P62906	P62906	22.0939	21.8938	17.231	22.0653	22.6367	22.3756	21.8939	22.8642	21.8106	21.9061	22.0267	22.4747	22.1317	22.0096	22.3233	22.364	22.845	21.6091	21.6402
tr|X1WI28|X1WI28_HUMAN 60S ribosomal protein L10 (Fragment) OS=Homo sapiens GN=RPL10 PE=1 SV=6;sp|P27635|RL10_HUMAN 60S ribosomal protein L10 OS=Homo sapiens GN=RPL10 PE=1 SV=4;tr|F8W7C6|F8W7C6_HUMAN 60S ribosomal protein L10 OS=Homo sapiens GN=RPL10 PE=1	60S ribosomal protein L10	RPL10		0.530264	0.385125	+	3.02169	2.6845	+	1.72873	2.29938		0.699608	-0.369513		0.255453	0.589142	8	8	8	38.8	38.8	38.8	23.072	0	24.93	460550000	22	X1WI28;P27635;F8W7C6;A0A087WV22;H7C123;B8A6G2;H7C2C5;A6QRI9;Q96L21	X1WI28;P27635;F8W7C6;A0A087WV22	20.1236	17.9444	18.3832	19.2217	19.7753	19.7581	19.5637	18.3856	18.6708	18.9245	19.2654	18.9759	19.9632	19.6766	20.2238	19.3962	19.5622	19.6209	22.5643
tr|H3BV80|H3BV80_HUMAN RNA-binding protein with serine-rich domain 1 OS=Homo sapiens GN=RNPS1 PE=1 SV=2;tr|H3BMM9|H3BMM9_HUMAN RNA-binding protein with serine-rich domain 1 (Fragment) OS=Homo sapiens GN=RNPS1 PE=1 SV=1;tr|H3BTC0|H3BTC0_HUMAN RNA-binding pr	RNA-binding protein with serine-rich domain 1	RNPS1		0.219937	-0.616171		0.119515	0.30329		0.19338	0.919461		0.162381	-0.844519		0.398601	-1.04564	7	7	7	28.9	28.9	28.9	24.561	0	49.299	1538800000	101	H3BV80;H3BMM9;H3BTC0;Q15287;H3BMS0;Q15287-3;Q15287-2;H3BPG5;H3BRK4;H3BTV0;H3BNI3;H3BP82;H3BTR6;H3BUG0;H3BTY0;H3BNU7;H3BUL0	H3BV80;H3BMM9;H3BTC0;Q15287;H3BMS0;Q15287-3;Q15287-2	18.5615	18.2829	18.9641	18.2962	22.3316	22.8925	21.0772	21.4054	22.3587	21.3896	18.1499	19.0024	19.3937	23.2057	23.4544	21.0678	21.182	23.6465	23.1388
tr|D6RA71|D6RA71_HUMAN E3 ubiquitin-protein ligase RNF4 (Fragment) OS=Homo sapiens GN=RNF4 PE=1 SV=1;sp|P78317|RNF4_HUMAN E3 ubiquitin-protein ligase RNF4 OS=Homo sapiens GN=RNF4 PE=1 SV=1;tr|H0YAI5|H0YAI5_HUMAN E3 ubiquitin-protein ligase RNF4 (Fragment)	E3 ubiquitin-protein ligase RNF4	RNF4	+	3.34455	1.87595	+	4.6174	2.83918		1.58529	0.963223		2.47924	-1.40297		0.899646	-0.419687	18	18	18	51.6	51.6	51.6	21.042	0	323.31	619410000000	1076	D6RA71;P78317;H0YAI5	D6RA71;P78317;H0YAI5	32.9823	33.6085	32.748	28.7716	29.2871	29.5185	26.9455	26.7094	27.4355	31.6408	32.185	31.7807	30.5559	30.6718	30.5583	27.3218	27.5069	27.9794	29.8178
sp|Q9NWF9-1|RN216_HUMAN Isoform 2 of E3 ubiquitin-protein ligase RNF216 OS=Homo sapiens GN=RNF216;sp|Q9NWF9|RN216_HUMAN E3 ubiquitin-protein ligase RNF216 OS=Homo sapiens GN=RNF216 PE=1 SV=3;sp|Q9NWF9-3|RN216_HUMAN Isoform 3 of E3 ubiquitin-protein ligase	E3 ubiquitin-protein ligase RNF216	RNF216	+	7.11402	6.00701	+	8.67948	10.366	+	4.99252	4.35904	+	2.97722	5.89881	+	3.54237	3.94601	65	65	65	55	55	55	105.88	0	323.31	30363000000	617	Q9NWF9-1;Q9NWF9;Q9NWF9-3;F8W6D1;C9JIV3;F8WDI8;Q6NUR6	Q9NWF9-1;Q9NWF9;Q9NWF9-3	17.2732	19.4183	19.524	25.2922	25.5774	25.5392	19.5856	19.9216	19.0602	19.3603	19.6901	18.7812	20.9483	18.8715	18.8926	19.5831	18.8284	19.7966	30.041
tr|A9X3U0|A9X3U0_HUMAN BSK65-TEST2 OS=Homo sapiens GN=RNF185 PE=1 SV=1;sp|Q96GF1|RN185_HUMAN E3 ubiquitin-protein ligase RNF185 OS=Homo sapiens GN=RNF185 PE=1 SV=1	E3 ubiquitin-protein ligase RNF185	RNF185		0.258492	0.252224		0.264874	-0.268444		1.15607	-0.520669		0.951973	0.157953		0.0453686	0.169601	3	3	3	22.3	22.3	22.3	16.786	0.0067086	2.9283	347350000	4	A9X3U0;Q96GF1	A9X3U0;Q96GF1	20.2596	20.1579	20.334	20.1946	20.3802	20.4535	20.6217	20.1648	20.297	20.1607	20.0922	18.1241	20.1727	20.1778	20.2039	20.5144	20.1679	18.7773	20.0184
sp|Q8IYW5|RN168_HUMAN E3 ubiquitin-protein ligase RNF168 OS=Homo sapiens GN=RNF168 PE=1 SV=1	E3 ubiquitin-protein ligase RNF168	RNF168	+	3.12682	1.73911	+	4.22089	2.78172	+	2.27738	1.04261	+	2.22386	1.81685	+	1.65472	1.92547	4	4	4	9.6	9.6	9.6	65.019	0	6.3856	181310000	6	Q8IYW5	Q8IYW5	20.4215	19.6943	18.9651	20.652	20.5025	20.6844	19.7312	18.8274	18.9913	17.648	19.328	18.5346	19.3656	18.2013	18.8216	18.9056	18.1959	18.5917	21.4401
tr|F8WCD0|F8WCD0_HUMAN E3 ubiquitin-protein ligase RNF149 OS=Homo sapiens GN=RNF149 PE=1 SV=1;sp|Q8NC42|RN149_HUMAN E3 ubiquitin-protein ligase RNF149 OS=Homo sapiens GN=RNF149 PE=2 SV=2	E3 ubiquitin-protein ligase RNF149	RNF149		0.206913	-0.339787		0.677159	0.728177		0.820016	1.06796		0.526019	-0.729563		0.221471	-0.208302	4	4	4	16.1	16.1	16.1	43.061	0	6.839	317800000	10	F8WCD0;Q8NC42	F8WCD0;Q8NC42	20.1802	19.4612	18.1939	20.1895	18.351	20.1117	20.1682	19.9186	20.1006	20.4065	19.9613	19.5844	20.3855	20.3933	20.0621	20.622	18.1608	20.373	20.6971
sp|Q6ZNA4-3|RN111_HUMAN Isoform 3 of E3 ubiquitin-protein ligase Arkadia OS=Homo sapiens GN=RNF111;sp|Q6ZNA4|RN111_HUMAN E3 ubiquitin-protein ligase Arkadia OS=Homo sapiens GN=RNF111 PE=1 SV=3;sp|Q6ZNA4-4|RN111_HUMAN Isoform 4 of E3 ubiquitin-protein ligas	E3 ubiquitin-protein ligase Arkadia	RNF111		0.71792	-0.198031	+	5.23733	1.73695	+	4.3027	1.93498		0.202732	0.112001		0.152763	-0.0723375	61	61	61	50.4	50.4	50.4	109.87	0	323.31	120620000000	1244	Q6ZNA4-3;Q6ZNA4;Q6ZNA4-4;Q6ZNA4-2;H0YKS2;H0YKK5;H0YLK9	Q6ZNA4-3;Q6ZNA4;Q6ZNA4-4;Q6ZNA4-2	28.3037	28.4243	27.5887	27.8377	27.6528	27.8254	28.3548	27.7826	27.7443	28.055	28.3618	27.7032	27.9773	27.2776	27.725	27.9707	27.9258	28.0417	29.8439
tr|A0A087WXU0|A0A087WXU0_HUMAN Required for meiotic nuclear division protein 1 homolog OS=Homo sapiens GN=RMND1 PE=1 SV=1;sp|Q9NWS8|RMND1_HUMAN Required for meiotic nuclear division protein 1 homolog OS=Homo sapiens GN=RMND1 PE=1 SV=2;tr|Q5SZ82|Q5SZ82_HUMA	Required for meiotic nuclear division protein 1 homolog	RMND1		0.908414	-0.311672		0.829707	-0.317884		0.0130715	-0.00621223		0.443063	-0.0943578		1.0847	-0.363077	14	14	14	49.8	49.8	49.8	32.26	0	149.6	3875900000	131	A0A087WXU0;Q9NWS8;Q5SZ82;Q9NWS8-2	A0A087WXU0;Q9NWS8;Q5SZ82;Q9NWS8-2	23.4907	23.4225	23.521	23.2151	23.3327	23.453	24.0139	23.3062	23.6773	23.1541	22.8795	23.2987	23.4319	23.3214	23.5305	23.9347	23.5647	23.3746	23.6015
sp|Q13129|RLF_HUMAN Zinc finger protein Rlf OS=Homo sapiens GN=RLF PE=1 SV=2	Zinc finger protein Rlf	RLF		0.0452677	-0.0703971		0.0657918	-0.0748892		0.0026153	-0.00449212		0.473205	-1.05377		1.26789	-0.541029	71	71	71	49.8	49.8	49.8	217.95	0	323.31	41252000000	1307	Q13129	Q13129	17.4563	18.555	17.5409	15.77	17.3954	17.4883	17.6968	16.0777	17.0858	16.5538	16.7431	15.219	16.9109	17.4176	19.4865	17.0728	17.5864	16.2103	16.8068
sp|Q6NUQ1|RINT1_HUMAN RAD50-interacting protein 1 OS=Homo sapiens GN=RINT1 PE=1 SV=1	RAD50-interacting protein 1	RINT1		0.113882	0.177868		0.0310976	-0.0543181		0.210481	-0.232186		0.663749	0.826963		0.313312	-0.340661	5	5	5	7.3	7.3	7.3	90.631	0	8.3282	304590000	20	Q6NUQ1;F8WC46;F8WDC5;C9J5S3	Q6NUQ1	20.0033	19.9644	19.7777	20.0393	20.3043	19.4581	20.2463	19.9474	19.4304	20.6036	19.1769	18.9051	20.0439	18.9709	18.3058	20.4433	20.4572	18.0114	20.3457
sp|Q5UIP0-2|RIF1_HUMAN Isoform 2 of Telomere-associated protein RIF1 OS=Homo sapiens GN=RIF1;sp|Q5UIP0|RIF1_HUMAN Telomere-associated protein RIF1 OS=Homo sapiens GN=RIF1 PE=1 SV=2	Telomere-associated protein RIF1	RIF1		1.22742	-0.327097		0.569356	-0.244332		0.130021	0.0827649		0.947104	-0.147729		1.09081	-0.577429	28	28	28	15.6	15.6	15.6	271.69	0	102.14	3104900000	188	Q5UIP0-2;Q5UIP0;H7C2B5;H7BZN3	Q5UIP0-2;Q5UIP0	23.0593	22.5494	23.1646	23.0349	23.1954	23.0023	23.4105	23.1409	23.2758	23.6539	22.1937	23.2431	23.1413	23.263	23.2714	23.8361	23.3568	23.4077	23.5868
sp|P84095|RHOG_HUMAN Rho-related GTP-binding protein RhoG OS=Homo sapiens GN=RHOG PE=1 SV=1	Rho-related GTP-binding protein RhoG	RHOG		0.257655	-0.0584955		1.3138	-0.260655		1.04849	-0.20216		0.44551	0.129856		0.665828	-0.192728	8	7	7	58.6	52.9	52.9	21.308	0	69.292	2034500000	98	P84095	P84095	22.2581	22.2678	22.4978	22.6703	22.6868	22.7385	22.5872	22.7265	22.947	22.1059	22.1904	22.4799	22.386	22.8042	22.5158	22.8716	22.5704	22.8394	22.506
sp|Q6NTF9|RHBD2_HUMAN Rhomboid domain-containing protein 2 OS=Homo sapiens GN=RHBDD2 PE=2 SV=2;sp|Q6NTF9-2|RHBD2_HUMAN Isoform 2 of Rhomboid domain-containing protein 2 OS=Homo sapiens GN=RHBDD2;tr|Q9UDT1|Q9UDT1_HUMAN Rhomboid domain-containing protein 2 O	Rhomboid domain-containing protein 2	RHBDD2;WUGSC:H_RG122E10.2a		0.14079	0.257372		0.567	-0.869891		1.51502	-1.12726		0.72371	0.386835		-4.34294e-08	0	2	2	2	13.7	13.7	13.7	39.202	0.0035119	3.4826	246980000	24	Q6NTF9;Q6NTF9-2;Q9UDT1;Q6NTF9-3	Q6NTF9;Q6NTF9-2;Q9UDT1;Q6NTF9-3	20.5654	19.0298	19.8822	20.1923	20.3757	20.5157	20.5378	19.6981	20.7779	20.1239	20.7007	18.1306	20.3553	19.5733	19.9946	21.2041	20.4516	17.9536	18.5765
tr|B9A054|B9A054_HUMAN Rhomboid-related protein 4 OS=Homo sapiens GN=RHBDD1 PE=1 SV=1;sp|Q8TEB9|RHBL4_HUMAN Rhomboid-related protein 4 OS=Homo sapiens GN=RHBDD1 PE=1 SV=1;sp|Q8TEB9-2|RHBL4_HUMAN Isoform 2 of Rhomboid-related protein 4 OS=Homo sapiens GN=RH	Rhomboid-related protein 4	RHBDD1		1.44844	-1.30337		0.293707	0.203379		1.09608	1.50675		1.17777	-1.59589		0.263921	0.131051	3	3	3	28	28	28	17.574	0	9.61	407190000	24	B9A054;Q8TEB9;Q8TEB9-2	B9A054;Q8TEB9;Q8TEB9-2	20.7188	20.6721	18.8558	20.5381	18.5223	18.7664	19.8235	20.7944	21.1601	19.2893	18.1466	17.6192	20.7797	20.8864	20.9484	20.7104	20.2476	20.7379	20.5538
sp|P22670|RFX1_HUMAN MHC class II regulatory factor RFX1 OS=Homo sapiens GN=RFX1 PE=1 SV=2	MHC class II regulatory factor RFX1	RFX1		0.510795	-0.124926		0.00613885	-0.0023311		0.403673	0.122595		0.189488	-0.0342267		0.154803	0.0740674	10	10	10	18.7	18.7	18.7	104.76	0	20.209	2012900000	85	P22670;K7EQA0;P48378-2;P48378	P22670	22.6816	22.8138	22.7482	22.6423	22.857	22.6852	22.9117	22.737	22.9223	22.5128	22.6854	22.7407	22.721	22.7947	22.7716	22.917	23.067	22.5636	22.9443
sp|Q9P2R6|RERE_HUMAN Arginine-glutamic acid dipeptide repeats protein OS=Homo sapiens GN=RERE PE=1 SV=2;tr|B1AKN3|B1AKN3_HUMAN Arginine-glutamic acid dipeptide (RE) repeats, isoform CRA_b OS=Homo sapiens GN=RERE PE=1 SV=1;tr|H7BYW9|H7BYW9_HUMAN Arginine-gl	Arginine-glutamic acid dipeptide repeats protein	RERE		0.287968	-0.118376		0.250074	0.0966991		0.802898	0.215075		0.227597	-0.084617		1.61164	0.279511	66	66	65	43.6	43.6	43.6	172.42	0	323.31	70638000000	1297	Q9P2R6;B1AKN3;H7BYW9;Q9P2R6-2;A0A075B770;H0Y975;K7EIE3;D6RA28	Q9P2R6;B1AKN3;H7BYW9	27.9682	28.0674	27.5488	27.7789	27.9669	27.572	27.7674	28.059	27.5605	27.8353	28.0171	28.0428	27.9273	27.6778	27.9665	27.7523	28.3004	27.9064	28.075
tr|Q9P0H9|Q9P0H9_HUMAN Protein RER1 OS=Homo sapiens GN=RER1 PE=1 SV=1;sp|O15258|RER1_HUMAN Protein RER1 OS=Homo sapiens GN=RER1 PE=1 SV=1;tr|Q5T092|Q5T092_HUMAN Protein RER1 (Fragment) OS=Homo sapiens GN=RER1 PE=1 SV=1;tr|A0A0A0MR06|A0A0A0MR06_HUMAN Protei	Protein RER1	RER1		0.718758	0.625457		1.18383	-1.54672		1.18198	-2.17218		0.814701	0.198308		0.532852	-1.29391	3	3	3	18.2	18.2	18.2	24.817	0	7.9428	696090000	22	Q9P0H9;O15258;Q5T092;A0A0A0MR06;Q5T091;Q5T093	Q9P0H9;O15258;Q5T092;A0A0A0MR06;Q5T091	18.1515	18.6507	17.6826	21.2996	21.4354	21.5363	20.9708	21.3156	21.2087	21.0145	18.8989	20.874	21.3838	21.0743	21.2182	19.3657	20.8831	21.0459	18.2032
sp|Q9BWE0|REPI1_HUMAN Replication initiator 1 OS=Homo sapiens GN=REPIN1 PE=1 SV=1;sp|Q9BWE0-4|REPI1_HUMAN Isoform 2 of Replication initiator 1 OS=Homo sapiens GN=REPIN1;tr|C9JZE3|C9JZE3_HUMAN Replication initiator 1 (Fragment) OS=Homo sapiens GN=REPIN1 PE=	Replication initiator 1	REPIN1		0.17352	0.276817		0.201167	-0.314153		2.63083	-0.59097		0.0138923	0.00458463		0.749873	1.24702	4	4	4	10.8	10.8	10.8	63.574	0	6.3394	332640000	13	Q9BWE0;Q9BWE0-4;C9JZE3;C9JYJ8;E7EVL6	Q9BWE0;Q9BWE0-4;C9JZE3;C9JYJ8;E7EVL6	19.4274	20.2775	19.9472	20.4383	20.5928	20.3329	20.4293	20.9062	18.1892	20.4061	21.0366	20.4395	20.5085	20.2939	20.5477	20.4207	21.0675	20.054	19.8391
sp|Q96HR9|REEP6_HUMAN Receptor expression-enhancing protein 6 OS=Homo sapiens GN=REEP6 PE=1 SV=1;tr|A8MXN1|A8MXN1_HUMAN Receptor expression-enhancing protein (Fragment) OS=Homo sapiens GN=REEP6 PE=1 SV=2;tr|A8MWX0|A8MWX0_HUMAN Receptor expression-enhancing	Receptor expression-enhancing protein 6;Receptor expression-enhancing protein	REEP6		0.0316275	0.016717		1.0226	-0.993313		0.561766	-1.01003		0.789198	-0.479389		0.712401	-1.23357	4	4	4	22.3	22.3	22.3	20.733	0	323.31	2431500000	30	Q96HR9;A8MXN1;A8MWX0	Q96HR9;A8MXN1;A8MWX0	22.7965	23.3122	22.7269	22.7893	22.9424	23.5123	22.9917	22.9039	23.3903	22.5135	22.7595	23.5144	23.2603	23.5594	23.8625	23.1312	23.095	22.8755	22.6711
sp|Q00765|REEP5_HUMAN Receptor expression-enhancing protein 5 OS=Homo sapiens GN=REEP5 PE=1 SV=3	Receptor expression-enhancing protein 5	REEP5		0.112978	-0.0474269		1.63115	-0.313816		0.696525	-0.266389		0.061667	0.0345478		0.115477	-0.0414136	13	13	13	38.6	38.6	38.6	21.493	0	45.579	10544000000	233	Q00765;E2QRG8;B7Z332;B7Z510;Q00765-2;H0Y8J8	Q00765	25.1765	24.9521	25.3923	24.8829	25.284	25.4706	25.2368	25.323	25.3961	24.9899	24.6061	24.76	25.2668	25.0018	25.2652	25.3957	24.9126	25.2954	24.9793
tr|E5RGS2|E5RGS2_HUMAN Receptor expression-enhancing protein OS=Homo sapiens GN=REEP4 PE=1 SV=1;sp|Q9H6H4|REEP4_HUMAN Receptor expression-enhancing protein 4 OS=Homo sapiens GN=REEP4 PE=1 SV=1;sp|Q9H6H4-2|REEP4_HUMAN Isoform 2 of Receptor expression-enhanc	Receptor expression-enhancing protein;Receptor expression-enhancing protein 4	REEP4		0.631941	0.182179		1.26571	-0.328485		2.13884	-0.510664		1.71342	0.374374		0.17503	-0.146217	8	8	8	28.7	28.7	28.7	28.214	0	14.534	2053500000	73	E5RGS2;Q9H6H4;Q9H6H4-2	E5RGS2;Q9H6H4;Q9H6H4-2	22.5097	22.1743	23.1691	23.1001	22.935	23.1521	23.1754	22.6803	22.9811	22.7489	22.565	22.7389	22.7239	22.7947	22.5455	23.0456	22.606	22.7929	22.6324
sp|Q8TC12|RDH11_HUMAN Retinol dehydrogenase 11 OS=Homo sapiens GN=RDH11 PE=1 SV=2;sp|Q8TC12-2|RDH11_HUMAN Isoform 2 of Retinol dehydrogenase 11 OS=Homo sapiens GN=RDH11;sp|Q8TC12-3|RDH11_HUMAN Isoform 3 of Retinol dehydrogenase 11 OS=Homo sapiens GN=RDH11;	Retinol dehydrogenase 11	RDH11		0.53172	-0.203101		0.428095	-0.185006		0.0384198	0.018095		1.03754	-0.306541		0.633065	-0.245974	26	26	19	69.5	69.5	61	35.386	0	273.09	16510000000	361	Q8TC12;Q8TC12-2;Q8TC12-3;G3V234;G3V2G6;H0YJ46;H0YIZ8;Q96NR8	Q8TC12;Q8TC12-2;Q8TC12-3;G3V234;G3V2G6	26.0317	25.5054	25.8925	25.5816	25.8075	25.8214	26.204	25.7533	26.1711	26.1957	25.7242	25.6824	26.2727	25.9139	25.9436	26.2217	25.6665	25.6232	25.9707
tr|M0QYB8|M0QYB8_HUMAN Reticulocalbin-3 (Fragment) OS=Homo sapiens GN=RCN3 PE=1 SV=1;sp|Q96D15|RCN3_HUMAN Reticulocalbin-3 OS=Homo sapiens GN=RCN3 PE=1 SV=1;tr|M0QZH0|M0QZH0_HUMAN Reticulocalbin-3 (Fragment) OS=Homo sapiens GN=RCN3 PE=1 SV=1	Reticulocalbin-3	RCN3		0.304046	-0.650378		0.368404	0.782009		0.630827	1.43239		0.569506	-1.51542		0.0583184	0.191315	4	4	4	46	46	46	16.984	0	6.0651	531240000	17	M0QYB8;Q96D15;M0QZH0	M0QYB8;Q96D15;M0QZH0	17.374	17.1484	21.314	20.0009	17.721	19.4668	19.2453	18.5887	19.0654	19.4475	21.4399	17.9884	18.6542	21.5702	21.5105	20.6936	18.7599	21.9266	21.1604
tr|J3KPD3|J3KPD3_HUMAN RNA binding motif protein 7, isoform CRA_c OS=Homo sapiens GN=RBM7 PE=1 SV=1;tr|G3V1T9|G3V1T9_HUMAN RNA binding motif protein 7, isoform CRA_a OS=Homo sapiens GN=RBM7 PE=1 SV=1;tr|F5GXV8|F5GXV8_HUMAN RNA-binding protein 7 OS=Homo sap		RBM7		0.506413	-0.240799		1.91987	-0.82175		1.53725	-0.580952		0.588212	-0.0989971		0.431926	0.170437	19	19	1	74.9	74.9	12	30.59	0	323.31	26547000000	428	J3KPD3;G3V1T9;F5GXV8;F5H606;I3L521;F5H674	J3KPD3;G3V1T9;F5GXV8	26.4435	26.5054	26.4089	26.4108	26.464	26.5782	26.3685	26.612	26.986	26.572	26.1375	26.3745	26.6846	26.5767	26.4887	26.3273	26.7858	27.2711	25.6119
sp|Q96EV2|RBM33_HUMAN RNA-binding protein 33 OS=Homo sapiens GN=RBM33 PE=1 SV=3	RNA-binding protein 33	RBM33		0.225123	0.131056		0.0452779	-0.0258055		0.266871	-0.156861		0.256633	0.197242	+	2.09212	1.06128	47	47	11	44.4	44.4	12	129.98	0	323.31	55449000000	878	Q96EV2;A0A0C4DFS3;H7C0H2;H7BXM6;H0Y3K3;A8MTF7;Q96EV2-2	Q96EV2	28.1561	28.4708	27.805	28.2792	28.1354	27.5781	27.6619	28.0928	27.3936	28.0785	28.435	28.4183	27.8218	27.4118	28.1673	27.7406	28.2012	28.109	27.694
sp|Q9P2N5|RBM27_HUMAN RNA-binding protein 27 OS=Homo sapiens GN=RBM27 PE=1 SV=2;tr|U3KPZ7|U3KPZ7_HUMAN Uncharacterized protein OS=Homo sapiens PE=4 SV=1	RNA-binding protein 27	RBM27		0.123177	0.0630252		0.115513	-0.0583661		0.165205	-0.121391		0.216805	0.124677		0.829323	0.54954	30	30	30	27.5	27.5	27.5	118.72	0	223.82	7132900000	315	Q9P2N5;U3KPZ7	Q9P2N5;U3KPZ7	24.5504	24.5161	24.41	25.0575	24.8931	24.3932	24.6438	24.8805	24.3075	24.5016	24.6395	24.7667	24.6138	24.5075	24.8485	24.6554	24.9333	24.8889	24.2917
sp|Q8NDT2|RB15B_HUMAN Putative RNA-binding protein 15B OS=Homo sapiens GN=RBM15B PE=1 SV=3;sp|Q8NDT2-2|RB15B_HUMAN Isoform 2 of Putative RNA-binding protein 15B OS=Homo sapiens GN=RBM15B	Putative RNA-binding protein 15B	RBM15B		0.0103633	0.0063022		0.0718134	0.0419931		0.0846538	0.0356909		0.898346	-0.202417		0.0127899	-0.00668144	46	46	45	62.9	62.9	62.9	97.204	0	323.31	25535000000	606	Q8NDT2;Q8NDT2-2	Q8NDT2;Q8NDT2-2	26.2852	26.4301	26.3588	26.6449	26.5231	26.3226	26.3625	26.3113	26.4373	26.5117	26.7361	26.7567	26.7545	26.7378	26.6056	26.067	26.8552	26.9101	26.4234
tr|E9PC52|E9PC52_HUMAN Histone-binding protein RBBP7 OS=Homo sapiens GN=RBBP7 PE=1 SV=1;sp|Q16576|RBBP7_HUMAN Histone-binding protein RBBP7 OS=Homo sapiens GN=RBBP7 PE=1 SV=1;sp|Q16576-2|RBBP7_HUMAN Isoform 2 of Histone-binding protein RBBP7 OS=Homo sapien	Histone-binding protein RBBP7	RBBP7		0.170826	0.279669		0.238266	0.371587		0.420123	0.0919183		0.0859957	-0.0557683		0.567334	1.17779	12	12	8	47.6	47.6	43.3	46.938	0	323.31	3475700000	108	E9PC52;Q16576;Q16576-2;Q5JP01;Q5JP02;Q5JNZ6	E9PC52;Q16576;Q16576-2;Q5JP01	19.5224	19.5927	21.3553	21.2721	21.5745	21.4683	21.3101	21.6002	21.1615	18.936	19.7667	22.0026	21.1963	21.3809	21.9051	19.1162	22.2233	21.5407	21.5791
sp|Q7Z6E9|RBBP6_HUMAN E3 ubiquitin-protein ligase RBBP6 OS=Homo sapiens GN=RBBP6 PE=1 SV=1;sp|Q7Z6E9-2|RBBP6_HUMAN Isoform 2 of E3 ubiquitin-protein ligase RBBP6 OS=Homo sapiens GN=RBBP6;sp|Q7Z6E9-4|RBBP6_HUMAN Isoform 4 of E3 ubiquitin-protein ligase RBBP	E3 ubiquitin-protein ligase RBBP6	RBBP6		0.12893	0.244662		0.20412	0.388984		0.0618002	0.144323		0.359339	-0.452871		0.241196	-0.493553	35	35	35	24.3	24.3	24.3	201.56	0	323.31	10821000000	505	Q7Z6E9;Q7Z6E9-2;Q7Z6E9-4;H3BSK8;H3BUN0;I3L3Y2;Q7Z6E9-3;A0A087WY32	Q7Z6E9;Q7Z6E9-2;Q7Z6E9-4	20.0886	21.3348	20.2719	19.1884	20.8331	20.5142	19.9153	21.1593	20.733	18.0797	21.3789	20.6763	20.4356	20.9244	20.5342	20.333	19.2292	18.2337	20.4584
sp|Q9NYW8|RBAK_HUMAN RB-associated KRAB zinc finger protein OS=Homo sapiens GN=RBAK PE=1 SV=1	RB-associated KRAB zinc finger protein	RBAK		0.0667747	-0.0453555	+	4.28347	2.01697	+	3.03699	2.06233		0.396158	-0.243485		1.76091	0.898932	24	21	20	44.7	40.1	38	82.994	0	104.45	3030900000	91	Q9NYW8;A0A0A6YYG8;I3L0D1;Q13401-3;Q9NYW8-2;Q13401;Q13401-2	Q9NYW8	22.8058	22.3953	22.9126	22.5771	22.7919	22.1612	22.3782	22.5205	22.2891	22.5318	23.2419	22.8519	22.5587	23.1177	22.5843	22.1739	23.0356	22.9354	24.3426
sp|P06400|RB_HUMAN Retinoblastoma-associated protein OS=Homo sapiens GN=RB1 PE=1 SV=2	Retinoblastoma-associated protein	RB1		0.0702797	-0.092034		0.0448335	-0.0601622		0.0466724	0.0318718		0.786185	0.345863		1.06065	0.451687	16	16	16	20.3	20.3	20.3	106.16	0	45.402	2186900000	116	P06400	P06400	22.6921	22.7715	22.4815	22.9007	23.1499	22.5785	23.0986	23.3606	21.8642	22.8035	23.6293	23.4715	22.4429	22.3851	22.7635	23.4788	23.8062	22.2018	22.9393
sp|P54136|SYRC_HUMAN Arginine--tRNA ligase, cytoplasmic OS=Homo sapiens GN=RARS PE=1 SV=2;sp|P54136-2|SYRC_HUMAN Isoform Monomeric of Arginine--tRNA ligase, cytoplasmic OS=Homo sapiens GN=RARS	Arginine--tRNA ligase, cytoplasmic	RARS		0.0748712	0.0636543		1.64486	-0.849883		2.16478	-0.913537		0.331878	0.288837		0.297944	-0.195171	58	58	58	68.3	68.3	68.3	75.378	0	323.31	23279000000	946	P54136;P54136-2;E5RJM9;E5RH09	P54136;P54136-2	26.3643	26.2875	26.2259	26.5611	26.7167	26.1713	26.6227	26.5566	25.8727	26.6939	26.3245	26.5559	26.3403	25.5819	26.6604	27.157	26.3957	25.9116	25.7048
sp|P46060|RAGP1_HUMAN Ran GTPase-activating protein 1 OS=Homo sapiens GN=RANGAP1 PE=1 SV=1	Ran GTPase-activating protein 1	RANGAP1		0.191894	-0.456474	+	2.56391	3.98416	+	2.10504	4.44064		0.933664	-1.58517	+	2.31998	3.57782	50	50	49	71.9	71.9	70.4	63.541	0	323.31	233270000000	1736	P46060;H0Y4Q3;B0QYT5;B0QYT4;B0QYT6	P46060	17.9335	19.2039	20.0543	18.0144	19.5454	17.0324	19.3046	17.2278	19.2171	18.9753	17.2904	17.9087	19.8544	20.278	19.2154	16.6744	19.4984	20.0011	23.658
sp|P49792|RBP2_HUMAN E3 SUMO-protein ligase RanBP2 OS=Homo sapiens GN=RANBP2 PE=1 SV=2	E3 SUMO-protein ligase RanBP2	RANBP2		0.0539466	0.206587		0.19079	-0.612123		0.2522	-0.818709		0.805045	2.15987		0.291041	-1.01599	117	117	84	53.8	53.8	42.5	358.2	0	323.31	29315000000	1603	P49792;C9J6W1;Q7Z3J3-2;H0YBN8;C9J1W9;C9JF75;H7BZ48;F8WBP7	P49792	20.2709	19.0936	19.6632	18.2785	21.5191	21.2971	22.1085	20.4117	19.656	20.0286	19.8022	22.2279	19.5214	17.3457	17.748	22.5561	18.7827	17.4349	18.3443
sp|Q9NS91|RAD18_HUMAN E3 ubiquitin-protein ligase RAD18 OS=Homo sapiens GN=RAD18 PE=1 SV=2;tr|F8WE49|F8WE49_HUMAN E3 ubiquitin-protein ligase RAD18 OS=Homo sapiens GN=RAD18 PE=1 SV=1	E3 ubiquitin-protein ligase RAD18	RAD18	+	3.45315	3.0621	+	5.64013	6.27642	+	2.6083	3.21432	+	1.58001	1.41273	+	2.62005	3.65563	26	26	26	48.9	48.9	48.9	56.222	0	102.43	2517400000	92	Q9NS91;F8WE49;C9J0Q4;F8WFA6;H7C3I2	Q9NS91;F8WE49	19.1538	19.3103	18.5538	22.1587	21.7804	23.0425	18.5186	18.3262	19.8888	19.4685	18.2431	18.0344	20.5845	21.1495	21.0094	19.4676	19.4897	19.8999	25.2478
sp|P63000|RAC1_HUMAN Ras-related C3 botulinum toxin substrate 1 OS=Homo sapiens GN=RAC1 PE=1 SV=1;sp|P63000-2|RAC1_HUMAN Isoform B of Ras-related C3 botulinum toxin substrate 1 OS=Homo sapiens GN=RAC1;sp|P15153|RAC2_HUMAN Ras-related C3 botulinum toxin sub	Ras-related C3 botulinum toxin substrate 1;Ras-related C3 botulinum toxin substrate 2;Ras-related C3 botulinum toxin substrate 3	RAC1;RAC2;RAC3		0.438039	0.127959		0.0637289	0.0272681		0.26562	-0.100691		1.03416	0.206523		0.211182	0.15538	9	9	8	42.7	42.7	37	21.45	0	16.219	1515900000	36	P63000;P63000-2;P15153;P60763;B1AH77;B1AH78;B1AH80;J3KSC4;J3QLK0	P63000;P63000-2;P15153;P60763	22.1055	21.9056	22.4169	22.3123	22.5452	22.4256	22.4744	22.1632	22.2361	22.2227	21.8044	21.9916	22.1034	22.231	22.3292	22.6287	22.2169	22.0793	22.4485
tr|Q5T4U8|Q5T4U8_HUMAN Geranylgeranyl transferase type-2 subunit beta OS=Homo sapiens GN=RABGGTB PE=1 SV=1;sp|P53611|PGTB2_HUMAN Geranylgeranyl transferase type-2 subunit beta OS=Homo sapiens GN=RABGGTB PE=1 SV=2	Geranylgeranyl transferase type-2 subunit beta	RABGGTB		1.24126	-2.22603		1.45615	-2.43922		-4.34294e-08	0		1.3262	-2.51192		0.288508	-0.723275	4	4	4	29.6	29.6	29.6	17.318	0	7.7149	673440000	24	Q5T4U8;P53611	Q5T4U8;P53611	21.6107	19.1697	20.4312	18.9096	20.1301	17.5531	21.7782	21.2748	18.4023	21.7112	21.2984	21.1179	22.1981	20.5298	21.4006	22.5687	21.5334	20.9845	19.776
sp|Q92930|RAB8B_HUMAN Ras-related protein Rab-8B OS=Homo sapiens GN=RAB8B PE=1 SV=2;tr|H0YNE9|H0YNE9_HUMAN Ras-related protein Rab-8B (Fragment) OS=Homo sapiens GN=RAB8B PE=1 SV=1	Ras-related protein Rab-8B	RAB8B		0.8709	-0.283805		0.489951	-0.18273		0.526854	0.101075		0.501242	-0.1706		0.316999	0.0936909	10	8	8	44	35.3	35.3	23.584	0	194.84	2088800000	61	Q92930;H0YNE9	Q92930;H0YNE9	22.5755	22.8592	22.6535	22.3499	22.4045	22.257	22.9735	22.3911	22.5005	22.7176	22.6141	22.6612	22.7534	22.5096	22.2602	22.9563	22.5568	22.3473	22.581
sp|P61006|RAB8A_HUMAN Ras-related protein Rab-8A OS=Homo sapiens GN=RAB8A PE=1 SV=1;sp|P61006-2|RAB8A_HUMAN Isoform 2 of Ras-related protein Rab-8A OS=Homo sapiens GN=RAB8A	Ras-related protein Rab-8A	RAB8A		0.520065	-0.168136		1.33464	-0.358092		0.879701	-0.189956		0.157529	0.0605335		0.20656	-0.102821	11	10	9	48.3	43	39.6	23.668	0	183.7	3332100000	127	P61006;P61006-2;H0YLJ8;H0YL94;H0YMN7	P61006;P61006-2	23.1508	23.0308	23.2897	23.334	23.2376	23.0686	23.6443	23.4457	23.3065	23.4595	22.9953	23.2306	23.3173	23.2252	22.9162	23.6447	23.1558	23.0923	23.094
sp|P51149|RAB7A_HUMAN Ras-related protein Rab-7a OS=Homo sapiens GN=RAB7A PE=1 SV=1;tr|C9J592|C9J592_HUMAN Ras-related protein Rab-7a (Fragment) OS=Homo sapiens GN=RAB7A PE=1 SV=1;tr|C9J8S3|C9J8S3_HUMAN Ras-related protein Rab-7a OS=Homo sapiens GN=RAB7A P	Ras-related protein Rab-7a	RAB7A		0.0475756	0.0166111		0.78729	-0.166747		0.653317	-0.183359		0.0443662	-0.0149072		0.519938	-0.106033	19	19	19	87	87	87	23.489	0	279.6	7841800000	250	P51149;C9J592;C9J8S3;C9J4V0;C9IZZ0;C9J4S4;C9J7D1	P51149;C9J592;C9J8S3;C9J4V0	24.8447	24.3938	24.9994	24.9843	24.6037	24.7485	24.8576	24.6665	24.5989	24.8692	24.7958	24.7411	24.7548	24.8513	24.7752	25.0188	24.8216	24.61	24.7144
sp|P20340-2|RAB6A_HUMAN Isoform 2 of Ras-related protein Rab-6A OS=Homo sapiens GN=RAB6A;sp|P20340|RAB6A_HUMAN Ras-related protein Rab-6A OS=Homo sapiens GN=RAB6A PE=1 SV=3;sp|P20340-4|RAB6A_HUMAN Isoform 4 of Ras-related protein Rab-6A OS=Homo sapiens GN=	Ras-related protein Rab-6A	RAB6A;RAB6B		0.110733	-0.0460059		0.585542	0.193434		0.894968	0.23944		0.675734	-0.130177		0.524666	0.206584	5	5	1	30.3	30.3	6.7	23.548	0	41.998	3036800000	61	P20340-2;P20340;P20340-4;C9JU14;J3KR73;F5H3K7;P20340-3;C9JB90;C9J0I2;F5GX61	P20340-2;P20340;P20340-4;C9JU14;J3KR73	23.183	22.893	23.3578	23.175	23.3434	23.0613	23.003	23.2163	23.2354	23.2436	23.296	23.6959	23.3034	23.3836	23.2832	23.2664	23.6814	23.0329	23.5875
sp|P51148|RAB5C_HUMAN Ras-related protein Rab-5C OS=Homo sapiens GN=RAB5C PE=1 SV=2;sp|P51148-2|RAB5C_HUMAN Isoform 2 of Ras-related protein Rab-5C OS=Homo sapiens GN=RAB5C;tr|K7ERI8|K7ERI8_HUMAN Uncharacterized protein OS=Homo sapiens PE=4 SV=1;tr|K7ERQ8|	Ras-related protein Rab-5C	RAB5C		0.750579	-0.342269		1.01413	-0.515067		0.228527	-0.172798		0.0834049	-0.0390898		0.0754315	0.0572224	9	9	7	43.5	43.5	33.8	23.482	0	70.379	2720200000	166	P51148;P51148-2;K7ERI8;K7ERQ8;K7ENY4;F8VVK3;F8VWU4;F8VVZ0;F8VUA5;F8WCY6;F8WD79;F8VPW9;F8VSF8;F8VWZ7	P51148;P51148-2;K7ERI8;K7ERQ8;K7ENY4	23.5895	23.3055	22.6354	23.2064	22.9704	22.7114	23.2971	23.1917	23.2863	23.5088	23.6046	22.8359	23.0641	22.8352	23.1061	23.9746	23.093	22.9873	23.3077
sp|P61020|RAB5B_HUMAN Ras-related protein Rab-5B OS=Homo sapiens GN=RAB5B PE=1 SV=1;sp|P61020-2|RAB5B_HUMAN Isoform 2 of Ras-related protein Rab-5B OS=Homo sapiens GN=RAB5B	Ras-related protein Rab-5B	RAB5B		0.104124	-0.144204		0.34124	-0.420021		0.147672	-0.275817		0.278822	-0.341778		0.452421	-0.549945	4	2	2	22.8	13	13	23.707	0.0022624	3.9044	214880000	9	P61020;P61020-2	P61020;P61020-2	18.5035	19.9779	17.3585	19.7429	20.2174	18.6395	20.0532	19.8846	19.7538	20.0666	19.7118	19.9599	19.8507	19.6168	20.1576	19.9671	20.1118	18.2943	19.8373
sp|Q15286|RAB35_HUMAN Ras-related protein Rab-35 OS=Homo sapiens GN=RAB35 PE=1 SV=1;tr|F5H157|F5H157_HUMAN Ras-related protein Rab-35 (Fragment) OS=Homo sapiens GN=RAB35 PE=1 SV=1	Ras-related protein Rab-35	RAB35		0.927104	-0.950522		0.883559	-1.23777		0.0755721	-0.287249		0.10848	0.453494		0.469854	-1.17497	7	7	7	49.3	49.3	49.3	23.025	0	13.425	798090000	36	Q15286;F5H157;Q15286-2;F5H7F8	Q15286;F5H157	21.6388	19.5547	21.5693	18.9872	21.3623	21.3163	21.5183	21.4563	21.2624	18.5943	21.616	21.7137	21.4127	21.3729	17.5197	21.8974	21.6515	21.249	21.4333
tr|A8MYQ9|A8MYQ9_HUMAN Ras-related protein Rab-34, isoform NARR OS=Homo sapiens GN=RAB34 PE=1 SV=2;sp|Q9BZG1|RAB34_HUMAN Ras-related protein Rab-34 OS=Homo sapiens GN=RAB34 PE=1 SV=1;sp|Q9BZG1-4|RAB34_HUMAN Isoform 4 of Ras-related protein Rab-34 OS=Homo s	Ras-related protein Rab-34	RAB34		0.108091	-0.0435534		0.74066	-0.233556		0.776954	-0.190002		1.24116	0.182758		1.1484	-0.367071	8	8	8	40.4	40.4	40.4	29.2	0	15.395	1342500000	47	A8MYQ9;Q9BZG1;Q9BZG1-4;Q96PJ7;C9JBG0;E7ES60;Q9BZG1-2;C9JY26;K7EIF2;H7C0Y7;V9GY61;K7EJW7;J3QLC6	A8MYQ9;Q9BZG1;Q9BZG1-4;Q96PJ7;C9JBG0;E7ES60;Q9BZG1-2;C9JY26;K7EIF2;H7C0Y7	21.9224	21.3566	22.1647	22.0072	21.997	21.8227	22.0982	21.5635	22.1519	21.7899	21.5895	21.8746	21.8162	21.7654	21.6969	22.2347	21.9911	21.8758	21.8517
sp|P61019|RAB2A_HUMAN Ras-related protein Rab-2A OS=Homo sapiens GN=RAB2A PE=1 SV=1;sp|P61019-2|RAB2A_HUMAN Isoform 2 of Ras-related protein Rab-2A OS=Homo sapiens GN=RAB2A;tr|E9PKL7|E9PKL7_HUMAN Ras-related protein Rab-2A OS=Homo sapiens GN=RAB2A PE=1 SV=	Ras-related protein Rab-2A	RAB2A		0.34835	-0.148001		1.11802	-0.399374		1.09487	-0.251373		0.6544	0.0743294		0.0749328	-0.0719891	12	12	6	65.1	65.1	28.8	23.545	0	168.31	3856000000	168	P61019;P61019-2;E9PKL7;H7C125;E9PE37;H0YD31;H0YDL5	P61019;P61019-2;E9PKL7	23.2935	23.685	23.5403	23.3936	23.5605	23.5048	23.7048	23.4645	23.556	23.6571	23.5352	23.7164	23.3975	23.4427	23.3957	24.1925	23.5804	23.3076	23.4004
sp|P51159-2|RB27A_HUMAN Isoform Short of Ras-related protein Rab-27A OS=Homo sapiens GN=RAB27A;sp|P51159|RB27A_HUMAN Ras-related protein Rab-27A OS=Homo sapiens GN=RAB27A PE=1 SV=3;tr|H3BU81|H3BU81_HUMAN Ras-related protein Rab-27A (Fragment) OS=Homo sapie	Ras-related protein Rab-27A	RAB27A		0.290569	-0.4762		0.21047	0.233683		0.365226	0.709883		0.351289	-0.683923		0.0201234	-0.0108465	5	5	5	23	23	23	24.041	0	5.6677	507070000	15	P51159-2;P51159;H3BU81;H3BUD9;H3BS49;H3BVH7;H3BN55;K7ES41;O00194	P51159-2;P51159;H3BU81;H3BUD9;H3BS49;H3BVH7;H3BN55	20.5953	19.4339	21.0191	18.5854	21.079	20.9353	20.9933	19.1833	20.946	20.7582	20.8146	20.7068	20.9209	20.8979	20.8327	21.1586	20.797	20.9784	20.9841
sp|Q9UL25|RAB21_HUMAN Ras-related protein Rab-21 OS=Homo sapiens GN=RAB21 PE=1 SV=3	Ras-related protein Rab-21	RAB21		0.79226	-0.981255		0.683825	-0.12042		0.379275	0.860835		0.432978	-0.964095		0.406258	-0.0951983	4	4	4	17.3	17.3	17.3	24.347	0	8.2931	702130000	28	Q9UL25	Q9UL25	21.0176	18.4766	20.9637	21.0177	20.9712	18.1429	21.1648	20.9354	20.9431	21.2248	18.9967	21.059	21.1464	20.9459	20.9317	21.1998	20.9596	20.9484	21.0459
sp|Q9H0U4|RAB1B_HUMAN Ras-related protein Rab-1B OS=Homo sapiens GN=RAB1B PE=1 SV=1;tr|E9PLD0|E9PLD0_HUMAN Ras-related protein Rab-1B OS=Homo sapiens GN=RAB1B PE=1 SV=1;sp|Q92928|RAB1C_HUMAN Putative Ras-related protein Rab-1C OS=Homo sapiens GN=RAB1C PE=5	Ras-related protein Rab-1B;Putative Ras-related protein Rab-1C	RAB1B;RAB1C		0.768703	1.05375		0.0282116	0.0632912		0.857791	-0.99046		1.01003	0.34473		0.26146	-0.357713	11	5	5	65.7	38.8	38.8	22.171	0	11.502	1013700000	29	Q9H0U4;E9PLD0;Q92928;A0A087WTI1	Q9H0U4;E9PLD0;Q92928	21.8016	21.6209	22.0412	22.0281	22.0652	22.0228	21.8254	21.7359	21.2495	19.8989	19.8487	21.84	21.9187	21.3853	21.778	19.981	21.9634	19.1545	21.4473
sp|P62820|RAB1A_HUMAN Ras-related protein Rab-1A OS=Homo sapiens GN=RAB1A PE=1 SV=3;tr|E7END7|E7END7_HUMAN Ras-related protein Rab-1A OS=Homo sapiens GN=RAB1A PE=1 SV=1;sp|P62820-2|RAB1A_HUMAN Isoform 2 of Ras-related protein Rab-1A OS=Homo sapiens GN=RAB1	Ras-related protein Rab-1A	RAB1A		0.00678927	-0.00389449		1.08544	-0.48492		1.04426	-0.481025		2.0176	-0.14012		0.0707119	-0.0611661	15	15	9	69.3	69.3	42.9	22.677	0	209.01	8012900000	239	P62820;E7END7;P62820-2;P62820-3	P62820;E7END7;P62820-2	24.8877	24.7871	24.7234	24.9262	24.885	24.8666	24.5558	25.1279	24.7482	24.8932	24.782	24.8178	25.0409	25.0702	24.987	25.4183	24.8704	24.6583	24.6834
sp|Q9NP72|RAB18_HUMAN Ras-related protein Rab-18 OS=Homo sapiens GN=RAB18 PE=1 SV=1;sp|Q9NP72-2|RAB18_HUMAN Isoform 2 of Ras-related protein Rab-18 OS=Homo sapiens GN=RAB18;tr|A0A087X163|A0A087X163_HUMAN Ras-related protein Rab-18 OS=Homo sapiens GN=RAB18	Ras-related protein Rab-18	RAB18		0.258553	-0.115518		0.992365	-0.410553		0.724179	-0.295034		0.377451	0.057373		0.233239	-0.150068	11	11	5	61.7	61.7	25.2	22.977	0	31.148	2102700000	100	Q9NP72;Q9NP72-2;A0A087X163;H0Y6T8;Q5W0J0	Q9NP72;Q9NP72-2;A0A087X163;H0Y6T8;Q5W0J0	22.8997	22.333	22.8788	22.7713	22.834	22.6928	22.9251	22.8656	22.5938	22.8167	22.8684	22.8421	22.6471	22.8055	22.6734	23.403	22.9461	22.5557	22.8318
sp|P61106|RAB14_HUMAN Ras-related protein Rab-14 OS=Homo sapiens GN=RAB14 PE=1 SV=4;tr|X6RFL8|X6RFL8_HUMAN Ras-related protein Rab-14 (Fragment) OS=Homo sapiens GN=RAB14 PE=1 SV=1	Ras-related protein Rab-14	RAB14		0.492669	0.142991		1.12134	-0.355526		1.11749	-0.498517		0.551133	0.195283		0.371023	-0.178131	9	9	9	58.6	58.6	58.6	23.897	0	67.406	2042900000	69	P61106;X6RFL8	P61106;X6RFL8	22.7838	22.8104	22.8139	23.1949	22.9176	22.9027	22.9463	22.9606	22.9238	23.0389	22.9896	22.9316	22.866	22.9923	22.5711	23.0367	22.8238	22.4814	22.8757
sp|Q9BXF6|RFIP5_HUMAN Rab11 family-interacting protein 5 OS=Homo sapiens GN=RAB11FIP5 PE=1 SV=1	Rab11 family-interacting protein 5	RAB11FIP5		0.241803	-0.162709		0.812354	-0.436329		0.811616	-0.27362		0.913879	-0.285692		1.32267	0.326405	20	20	20	48.5	48.5	48.5	70.414	0	137.56	2922000000	154	Q9BXF6	Q9BXF6	23.1858	23.4166	23.1661	23.346	23.1663	23.5696	23.0888	23.5192	23.6909	23.5023	23.8706	23.5183	23.496	23.7998	23.6433	22.9419	23.7752	24.124	22.911
sp|Q15907|RB11B_HUMAN Ras-related protein Rab-11B OS=Homo sapiens GN=RAB11B PE=1 SV=4;sp|Q15907-2|RB11B_HUMAN Isoform 2 of Ras-related protein Rab-11B OS=Homo sapiens GN=RAB11B	Ras-related protein Rab-11B	RAB11B		0.162123	0.0777756		0.680371	-0.319643		0.77131	-0.397418		0.137019	0.0405629		0.342624	-0.272827	24	24	5	80.3	80.3	17.9	24.488	0	323.31	23762000000	393	Q15907;Q15907-2;M0R2D0	Q15907;Q15907-2	26.4969	26.3997	26.7653	26.3221	26.5213	26.5874	26.1726	26.5017	26.01	26.5268	26.5316	26.2005	26.5528	26.4596	26.2967	26.8507	26.5472	26.3127	26.4729
sp|P61026|RAB10_HUMAN Ras-related protein Rab-10 OS=Homo sapiens GN=RAB10 PE=1 SV=1	Ras-related protein Rab-10	RAB10		0.402134	0.147578		0.937368	-0.357145		1.19726	-0.504723		0.13321	0.0328801		0.00498536	0.00598145	14	13	12	64.5	59	59	22.541	0	41.611	7539000000	215	P61026;P59190-2;P59190	P61026	24.4591	24.6167	24.6348	24.529	24.7316	24.5264	24.5839	24.4754	24.4757	24.0253	24.4035	24.2633	24.5325	24.4767	24.6791	24.8311	24.0765	24.2459	23.7189
sp|Q6ZRP7|QSOX2_HUMAN Sulfhydryl oxidase 2 OS=Homo sapiens GN=QSOX2 PE=1 SV=3;tr|A0A087X176|A0A087X176_HUMAN Sulfhydryl oxidase OS=Homo sapiens GN=QSOX2 PE=1 SV=1	Sulfhydryl oxidase 2;Sulfhydryl oxidase	QSOX2		0.796015	-0.26999		2.58076	-0.741145		1.19181	-0.471155		0.488851	0.17549		0.878422	-0.258043	23	23	23	47.3	47.3	47.3	77.528	0	108.48	5048200000	228	Q6ZRP7;A0A087X176;H0Y430	Q6ZRP7;A0A087X176	23.8861	23.7176	24.0494	23.6101	23.9415	24.0992	24.4282	23.8413	24.3485	23.8512	23.4008	23.6871	23.7798	23.5877	23.7569	24.2853	23.9133	24.1049	23.6469
sp|Q9NXS2|QPCTL_HUMAN Glutaminyl-peptide cyclotransferase-like protein OS=Homo sapiens GN=QPCTL PE=1 SV=2;tr|K7EQG1|K7EQG1_HUMAN Glutaminyl-peptide cyclotransferase-like protein OS=Homo sapiens GN=QPCTL PE=1 SV=1;sp|Q9NXS2-3|QPCTL_HUMAN Isoform 2 of Glutam	Glutaminyl-peptide cyclotransferase-like protein	QPCTL		1.4993	-1.24324		0.921759	-0.966515		0.102921	0.276723		-4.34294e-08	0		0.032226	-0.0861918	4	4	4	12.8	12.8	12.8	42.924	0	5.7125	191570000	8	Q9NXS2;K7EQG1;Q9NXS2-3	Q9NXS2;K7EQG1;Q9NXS2-3	18.7538	19.9808	20.035	19.7457	18.1595	17.7432	19.6817	19.0657	20.1903	19.8193	18.4497	19.9102	19.766	18.527	19.9575	20.0346	19.9601	19.8239	19.2054
sp|P47897-2|SYQ_HUMAN Isoform 2 of Glutamine--tRNA ligase OS=Homo sapiens GN=QARS;sp|P47897|SYQ_HUMAN Glutamine--tRNA ligase OS=Homo sapiens GN=QARS PE=1 SV=1;tr|B4DDN1|B4DDN1_HUMAN Glutamine--tRNA ligase OS=Homo sapiens GN=QARS PE=1 SV=1;tr|H7C0R3|H7C0R3_	Glutamine--tRNA ligase	QARS		0.0227106	-0.0141436		1.23097	-1.86168		0.673622	-1.84754		0.664568	0.478678		0.0576188	0.269809	12	12	12	26.2	26.2	26.2	86.578	0	176.96	1003900000	41	P47897-2;P47897;B4DDN1;H7C0R3;C9J165;A0A0U1RQX5;A0A0U1RQT0;A0A0U1RRC8;A0A0U1RR66;F2Z2V6;A0A0U1RQM8;A0A0U1RQU2;A0A0U1RQC3;A0A0U1RQX9;A0A0U1RQJ6;A0A0U1RRI9;A0A0U1RQE9;A0A0U1RQQ5	P47897-2;P47897;B4DDN1;H7C0R3	18.8712	21.7202	19.5388	22.1493	21.9616	21.5326	21.417	22.1593	22.0039	21.7214	22.0696	22.162	21.0033	21.9188	21.2854	21.6553	22.1427	21.9935	21.1129
tr|F5H4N4|F5H4N4_HUMAN Peroxisomal membrane protein 2 OS=Homo sapiens GN=PXMP2 PE=1 SV=1;sp|Q9NR77|PXMP2_HUMAN Peroxisomal membrane protein 2 OS=Homo sapiens GN=PXMP2 PE=1 SV=3	Peroxisomal membrane protein 2	PXMP2		0.642693	-0.623766		1.16798	-0.483369		0.0696064	0.140397		0.324122	-0.545394		0.40795	0.772099	3	3	3	26.2	26.2	26.2	17.555	0	6.6009	286900000	17	F5H4N4;Q9NR77	F5H4N4;Q9NR77	21.0332	20.376	20.6222	18.3375	20.2678	20.4219	20.0718	20.4951	20.7241	19.562	19.8314	20.3489	19.8892	20.3612	20.413	19.9421	20.1852	20.3788	20.1733
tr|A0A0B4J2E5|A0A0B4J2E5_HUMAN Protein LOC102724159 OS=Homo sapiens GN=LOC102724159 PE=1 SV=1;sp|Q15269|PWP2_HUMAN Periodic tryptophan protein 2 homolog OS=Homo sapiens GN=PWP2 PE=2 SV=2	Periodic tryptophan protein 2 homolog	PWP2		0.712435	-0.741147		2.11158	-1.33447		0.246589	-0.593323		0.474614	-0.88602		0.988809	-1.18586	8	8	8	12.8	12.8	12.8	102.45	0	16.81	732800000	47	A0A0B4J2E5;Q15269;A0A096LPI6;C9J544	A0A0B4J2E5;Q15269	19.8899	18.9095	20.8315	20.4997	18.2933	20.7553	20.575	20.5449	20.6078	20.3776	20.0359	20.6492	20.4453	21.1466	20.6146	20.4255	20.7581	20.6323	18.4429
tr|A0A0C4DG49|A0A0C4DG49_HUMAN Poliovirus receptor OS=Homo sapiens GN=PVR PE=1 SV=1;sp|P15151-3|PVR_HUMAN Isoform Gamma of Poliovirus receptor OS=Homo sapiens GN=PVR;sp|P15151-2|PVR_HUMAN Isoform Beta of Poliovirus receptor OS=Homo sapiens GN=PVR;sp|P15151	Poliovirus receptor	PVR		0.0343429	0.018712		0.104135	-0.0448046		0.107989	-0.0635166		0.448006	0.21514		1.49993	-0.380513	8	8	8	20.4	20.4	20.4	45.32	0	46.026	4758900000	94	A0A0C4DG49;P15151-3;P15151-2;P15151;A0A0A0MSA9;P15151-4	A0A0C4DG49;P15151-3;P15151-2;P15151;A0A0A0MSA9;P15151-4	23.8573	23.7969	24.2036	23.7608	24.2119	24.3855	24.1889	23.7792	24.3233	23.8516	23.4891	23.8503	23.7589	23.8864	24.0674	24.3272	23.823	24.1625	24.2536
sp|Q6GMV3|PTRD1_HUMAN Putative peptidyl-tRNA hydrolase PTRHD1 OS=Homo sapiens GN=PTRHD1 PE=1 SV=1	Putative peptidyl-tRNA hydrolase PTRHD1	PTRHD1		0.357157	0.244631		1.10475	-2.00848		0.703534	-2.25311		0.641158	1.62411		0.486323	-1.61928	9	9	9	84.3	84.3	84.3	15.805	0	39.89	1726500000	107	Q6GMV3	Q6GMV3	23.1246	22.8366	22.8671	23.7917	23.0525	23.0576	22.9092	23.5573	22.6547	23.4769	23.7979	23.5666	23.1216	19.4795	22.4284	22.5322	23.4248	23.2577	22.4985
tr|J3KQ48|J3KQ48_HUMAN Peptidyl-tRNA hydrolase 2, mitochondrial OS=Homo sapiens GN=PTRH2 PE=1 SV=1;sp|Q9Y3E5|PTH2_HUMAN Peptidyl-tRNA hydrolase 2, mitochondrial OS=Homo sapiens GN=PTRH2 PE=1 SV=1	Peptidyl-tRNA hydrolase 2, mitochondrial	PTRH2		0.785807	-0.166108		2.09781	0.38503		1.56234	0.551138		0.218083	-0.119809		0.818578	-0.256989	9	9	9	67.8	67.8	67.8	19.325	0	123.3	5884800000	214	J3KQ48;Q9Y3E5	J3KQ48;Q9Y3E5	24.24	23.9133	24.6604	23.8714	24.2334	24.2083	24.2459	24.3928	24.3694	23.7556	23.6724	23.8933	24.1596	24.5617	23.9511	24.3659	24.1053	24.1434	24.8761
sp|Q6NZI2|PTRF_HUMAN Polymerase I and transcript release factor OS=Homo sapiens GN=PTRF PE=1 SV=1;sp|Q6NZI2-2|PTRF_HUMAN Isoform 2 of Polymerase I and transcript release factor OS=Homo sapiens GN=PTRF	Polymerase I and transcript release factor	PTRF	+	1.57306	5.17249		0.332015	1.68138		0.92601	-3.49111		2.74624	0.877277		0.0217446	-0.123039	23	23	23	56.7	56.7	56.7	43.476	0	323.31	110130000000	730	Q6NZI2;Q6NZI2-2;Q6NZI2-3	Q6NZI2;Q6NZI2-2	17.6932	19.2325	18.5313	22.5767	22.8728	22.8509	14.149	19.8136	20.5554	18.3699	20.0071	18.9133	21.7509	21.9855	21.9322	13.2773	19.3148	18.4558	21.3393
tr|Q5TG12|Q5TG12_HUMAN Receptor-type tyrosine-protein phosphatase kappa OS=Homo sapiens GN=PTPRK PE=1 SV=1;tr|E9PGC5|E9PGC5_HUMAN Receptor-type tyrosine-protein phosphatase kappa OS=Homo sapiens GN=PTPRK PE=1 SV=1;sp|Q15262|PTPRK_HUMAN Receptor-type tyrosi	Protein-tyrosine-phosphatase;Receptor-type tyrosine-protein phosphatase kappa	PTPRK		0.115517	-0.0344941		0.242688	0.0657504		0.205897	0.100245		0.512043	1.16539		0.654193	-0.294339	4	4	4	3.6	3.6	3.6	164.2	0	9.2425	606490000	17	Q5TG12;E9PGC5;Q15262;Q15262-2;Q15262-3;Q15262-4;H0Y6V4;A0A0G2JQF6;H0Y6P5	Q5TG12;E9PGC5;Q15262;Q15262-2;Q15262-3;Q15262-4;H0Y6V4;A0A0G2JQF6;H0Y6P5	20.8361	18.8509	21.0894	20.8519	21.2837	21.2141	20.9839	21.0695	21.2193	20.923	20.8029	20.8546	20.8014	21.0719	17.9803	21.3177	21.1649	21.1512	21.4051
tr|H0Y380|H0Y380_HUMAN Receptor-type tyrosine-protein phosphatase F (Fragment) OS=Homo sapiens GN=PTPRF PE=1 SV=1;tr|H0Y4H1|H0Y4H1_HUMAN Receptor-type tyrosine-protein phosphatase F (Fragment) OS=Homo sapiens GN=PTPRF PE=1 SV=1;tr|H0Y7Z9|H0Y7Z9_HUMAN Recep	Receptor-type tyrosine-protein phosphatase F	PTPRF		0.468161	-0.234149		2.54496	-0.791262		1.10998	-0.557114		0.233373	-0.161689		1.03568	-0.340123	16	16	10	25.2	25.2	18.9	111.19	0	35.414	4086700000	154	H0Y380;H0Y4H1;H0Y7Z9;H0Y6Z7;P10586-2;P10586;Q3KPI9;F5GWR7;P23468-7;P23468-4;P23468-2;G8JL96;A0A0A0MR60;Q13332-7;Q13332-5;Q13332-6;Q13332-3;Q13332-4;Q13332-2;Q13332	H0Y380;H0Y4H1;H0Y7Z9;H0Y6Z7;P10586-2;P10586	23.5629	23.6262	23.8401	23.2167	23.9258	23.882	23.8321	23.6907	24.0289	23.4924	23.7468	23.8396	23.5831	24.0897	23.8367	24.4216	23.6183	23.8623	23.1194
sp|Q13308|PTK7_HUMAN Inactive tyrosine-protein kinase 7 OS=Homo sapiens GN=PTK7 PE=1 SV=2;sp|Q13308-6|PTK7_HUMAN Isoform 6 of Inactive tyrosine-protein kinase 7 OS=Homo sapiens GN=PTK7;sp|Q13308-3|PTK7_HUMAN Isoform 3 of Inactive tyrosine-protein kinase 7	Inactive tyrosine-protein kinase 7	PTK7		0.275782	-0.138855		1.35432	-0.396127		0.44517	-0.257272		0.0248632	-0.0246379		0.265909	-0.209126	18	18	18	26.7	26.7	26.7	118.39	0	29.326	3214900000	101	Q13308;Q13308-6;Q13308-3;Q13308-2;Q13308-4;Q13308-5;C9JQR6;H0Y8F1;Q86X91;F8WDG7;C9J9E8;H7C5L0	Q13308;Q13308-6;Q13308-3;Q13308-2;Q13308-4;Q13308-5	23.0659	23.4118	23.4413	22.8213	23.4682	23.5353	23.3196	23.5002	23.71	22.691	23.6342	23.7715	22.8292	23.6279	23.4416	23.0056	23.3522	23.5951	22.8268
sp|Q9P2B2|FPRP_HUMAN Prostaglandin F2 receptor negative regulator OS=Homo sapiens GN=PTGFRN PE=1 SV=2	Prostaglandin F2 receptor negative regulator	PTGFRN		0.137355	-0.0889479		0.516555	-0.156338		0.070788	-0.0673904		0.107155	-0.121058		0.0101855	-0.00323486	9	9	9	12.3	12.3	12.3	98.555	0	16.088	1226900000	74	Q9P2B2	Q9P2B2	21.9552	22.1429	22.2457	21.4527	22.4844	22.3297	21.993	22.2355	22.5362	21.5972	21.8671	22.3502	21.7109	22.5093	22.4098	22.0346	21.9903	22.2776	21.8944
sp|P48651|PTSS1_HUMAN Phosphatidylserine synthase 1 OS=Homo sapiens GN=PTDSS1 PE=1 SV=1;sp|P48651-3|PTSS1_HUMAN Isoform 3 of Phosphatidylserine synthase 1 OS=Homo sapiens GN=PTDSS1;sp|P48651-2|PTSS1_HUMAN Isoform 2 of Phosphatidylserine synthase 1 OS=Homo	Phosphatidylserine synthase 1	PTDSS1		0.510003	-0.522893		1.53585	-0.815303		0.135081	-0.292409		0.000521048	-0.00120036		0.0325405	-0.101031	6	6	6	14.8	14.8	14.8	55.527	0	8.3154	593260000	22	P48651;P48651-3;P48651-2;J3KNR6	P48651;P48651-3;P48651-2	20.7426	20.4485	21.1462	21.1428	20.9346	18.9678	21.0725	20.4897	20.9951	21.1393	19.9153	20.7161	20.734	19.7832	20.5315	21.1456	20.7416	20.783	20.8462
tr|A0A0U1RRM4|A0A0U1RRM4_HUMAN Polypyrimidine tract-binding protein 1 OS=Homo sapiens GN=PTBP1 PE=1 SV=1;sp|P26599|PTBP1_HUMAN Polypyrimidine tract-binding protein 1 OS=Homo sapiens GN=PTBP1 PE=1 SV=1;sp|P26599-2|PTBP1_HUMAN Isoform 2 of Polypyrimidine tra	Polypyrimidine tract-binding protein 1	PTBP1		0.273969	-0.182562		0.889172	-0.418924		0.251122	-0.236362		0.00938271	-0.0121053		0.719238	0.513456	24	24	22	59.5	59.5	58.2	62.463	0	323.31	11940000000	486	A0A0U1RRM4;P26599;P26599-2;P26599-3;A6NLN1;A0A0D9SF20;K7EKJ7;A0A087WUW5;K7ELW5;K7ES59;K7EK45;A0A087WU68;O95758-2;K7EKX4;X6R242	A0A0U1RRM4;P26599;P26599-2;P26599-3;A6NLN1;A0A0D9SF20	24.1293	24.3081	23.6833	24.9091	24.1331	23.9186	24.6696	24.3919	23.8818	23.6837	24.4212	24.3451	24.7749	23.7607	24.4616	24.675	24.7494	24.6493	24.5249
sp|Q15008|PSMD6_HUMAN 26S proteasome non-ATPase regulatory subunit 6 OS=Homo sapiens GN=PSMD6 PE=1 SV=1;sp|Q15008-4|PSMD6_HUMAN Isoform 4 of 26S proteasome non-ATPase regulatory subunit 6 OS=Homo sapiens GN=PSMD6;sp|Q15008-3|PSMD6_HUMAN Isoform 3 of 26S pr	26S proteasome non-ATPase regulatory subunit 6	PSMD6		0.354469	0.16304		0.973947	-0.355037		1.60596	-0.518077		0.745256	0.281979		0.198163	-0.0915699	16	16	16	41.9	41.9	41.9	45.531	0	56.563	2568000000	130	Q15008;Q15008-4;Q15008-3;Q15008-2;C9J7B7;C9J0E9;H7C531	Q15008;Q15008-4;Q15008-3;Q15008-2	21.7537	22.6853	22.1691	22.3594	22.7381	22.3871	22.0983	22.4978	21.8173	21.7114	22.7412	22.263	21.9981	22.214	22.4266	22.5588	22.5809	22.4378	21.8985
tr|Q5VWC4|Q5VWC4_HUMAN 26S proteasome non-ATPase regulatory subunit 4 OS=Homo sapiens GN=PSMD4 PE=1 SV=1;sp|P55036|PSMD4_HUMAN 26S proteasome non-ATPase regulatory subunit 4 OS=Homo sapiens GN=PSMD4 PE=1 SV=1;tr|H0Y3Y9|H0Y3Y9_HUMAN 26S proteasome non-ATPas	26S proteasome non-ATPase regulatory subunit 4	PSMD4	+	5.38439	2.1092	+	6.0512	4.3108	+	2.53694	2.2016		1.08058	0.351347		0.613009	0.940344	4	4	4	14.5	14.5	14.5	41.079	0	10.659	560840000	18	Q5VWC4;P55036;H0Y3Y9;A6PVX3;P55036-2;H0Y561	Q5VWC4;P55036;H0Y3Y9;A6PVX3;P55036-2	19.7177	18.3007	18.3823	21.0583	20.8274	21.0113	18.7437	18.5934	18.7621	19.3292	17.6025	18.6428	20.8245	20.3607	20.6577	18.9569	19.3424	18.7402	22.5907
sp|O43242|PSMD3_HUMAN 26S proteasome non-ATPase regulatory subunit 3 OS=Homo sapiens GN=PSMD3 PE=1 SV=2;sp|O43242-2|PSMD3_HUMAN Isoform 2 of 26S proteasome non-ATPase regulatory subunit 3 OS=Homo sapiens GN=PSMD3	26S proteasome non-ATPase regulatory subunit 3	PSMD3		0.580339	-0.276796		0.361474	-0.268955		0.00622342	0.00784111		0.0312518	-0.0183506		0.0632774	0.0791798	10	10	10	27.3	27.3	27.3	60.977	0	60.46	1445100000	118	O43242;O43242-2;H0YGV8	O43242;O43242-2	22.631	22.9241	22.7307	22.3567	22.8725	22.6753	22.8095	23.3973	22.5348	22.236	22.6073	22.7423	22.3957	22.7819	22.782	22.9874	23.1791	22.5617	23.4126
sp|Q13200|PSMD2_HUMAN 26S proteasome non-ATPase regulatory subunit 2 OS=Homo sapiens GN=PSMD2 PE=1 SV=3;sp|Q13200-3|PSMD2_HUMAN Isoform 3 of 26S proteasome non-ATPase regulatory subunit 2 OS=Homo sapiens GN=PSMD2;sp|Q13200-2|PSMD2_HUMAN Isoform 2 of 26S pr	26S proteasome non-ATPase regulatory subunit 2	PSMD2		0.323421	0.159602		2.15519	0.524813		0.643498	0.365211		0.850543	1.27498		0.609996	-0.0794868	4	4	4	7.3	7.3	7.3	100.2	0	9.2399	242050000	7	Q13200;Q13200-3;Q13200-2;F8WBS8;H7C2Q3;C9JPC0	Q13200;Q13200-3;Q13200-2	20.5487	18.4891	18.3897	20.0534	20.039	19.2972	19.5719	19.8481	19.2517	18.2758	19.0767	19.9955	17.8326	19.8209	17.9111	19.7121	19.8516	19.5862	20.2725
sp|Q99460|PSMD1_HUMAN 26S proteasome non-ATPase regulatory subunit 1 OS=Homo sapiens GN=PSMD1 PE=1 SV=2;tr|A0A087WW66|A0A087WW66_HUMAN 26S proteasome non-ATPase regulatory subunit 1 OS=Homo sapiens GN=PSMD1 PE=1 SV=1;sp|Q99460-2|PSMD1_HUMAN Isoform 2 of 26	26S proteasome non-ATPase regulatory subunit 1	PSMD1		0.193929	-0.132873		2.09485	-0.804039		1.13442	-0.671167		0.108318	0.0809002		0.150345	-0.107711	23	23	23	34.1	34.1	34.1	105.84	0	296.27	3626200000	193	Q99460;A0A087WW66;Q99460-2;C9J9M4;H7BZR6;H7C378;F8WCE3	Q99460;A0A087WW66;Q99460-2	23.611	23.7547	23.7474	23.2248	24.0166	24.0051	23.5682	24.2465	23.3757	23.5508	24.3068	24.0533	23.5391	23.7339	23.7309	24.0254	24.2184	23.856	22.8907
sp|P62195-2|PRS8_HUMAN Isoform 2 of 26S protease regulatory subunit 8 OS=Homo sapiens GN=PSMC5;sp|P62195|PRS8_HUMAN 26S protease regulatory subunit 8 OS=Homo sapiens GN=PSMC5 PE=1 SV=1;tr|J3QLH6|J3QLH6_HUMAN 26S protease regulatory subunit 8 (Fragment) OS=	26S protease regulatory subunit 8	PSMC5		0.0526842	0.0990947		1.16262	1.41858		1.19263	1.31949		0.111288	0.160358		0.485654	0.420316	7	7	6	22.6	22.6	19.6	44.784	0	32.846	380210000	10	P62195-2;P62195;J3QLH6;J3KRP2;J3QSA9;J3QQM1;J3QSE0;J3QRR3;J3QRW1	P62195-2;P62195;J3QLH6;J3KRP2;J3QSA9;J3QQM1	17.8811	17.9082	18.0787	20.1911	19.3426	18.9042	19.024	19.1114	20.7096	18.6862	18.957	18.705	18.6562	19.8941	19.4066	18.3391	20.6044	18.4928	21.5137
sp|P28066|PSA5_HUMAN Proteasome subunit alpha type-5 OS=Homo sapiens GN=PSMA5 PE=1 SV=3	Proteasome subunit alpha type-5	PSMA5		0.437765	0.702439	+	4.12262	3.78485	+	1.41508	3.08241		0.174469	0.505014		0.460724	0.418435	4	4	4	24.5	24.5	24.5	26.411	0	36.459	387550000	9	P28066;P28066-2	P28066	18.545	18.6067	18.9939	20.5215	17.4832	20.0086	19.4711	18.8454	18.365	18.5865	19.051	19.5104	19.0368	19.6968	17.7647	18.3202	19.1295	17.6809	23.1875
tr|A0A024RA52|A0A024RA52_HUMAN Proteasome subunit alpha type OS=Homo sapiens GN=PSMA2 PE=1 SV=1;sp|P25787|PSA2_HUMAN Proteasome subunit alpha type-2 OS=Homo sapiens GN=PSMA2 PE=1 SV=2	Proteasome subunit alpha type;Proteasome subunit alpha type-2	PSMA2		-4.34294e-08	0	+	1.79222	1.64074	+	1.42979	1.42036		-4.34294e-08	0		0.0217747	0.019317	3	3	3	18.4	18.4	18.4	25.898	0.00095511	4.6353	97157000	4	A0A024RA52;P25787;H3BT36;C9JCK5	A0A024RA52;P25787	18.7599	19.5686	19.8682	18.913	19.7346	18.4537	17.9036	17.8184	19.239	18.7864	19.4201	19.9715	19.3604	18.471	18.5541	19.5232	18.6694	19.7265	20.9814
sp|O75475-3|PSIP1_HUMAN Isoform 3 of PC4 and SFRS1-interacting protein OS=Homo sapiens GN=PSIP1;sp|O75475-2|PSIP1_HUMAN Isoform 2 of PC4 and SFRS1-interacting protein OS=Homo sapiens GN=PSIP1;sp|O75475|PSIP1_HUMAN PC4 and SFRS1-interacting protein OS=Homo	PC4 and SFRS1-interacting protein	PSIP1		0.0466616	-0.100881		-4.34294e-08	0		0.0269653	0.0709896		1.1435	-1.99908		1.76835	-1.72071	4	4	4	13.1	13.1	13.1	37.267	0.00095012	4.5757	170350000	12	O75475-3;O75475-2;O75475	O75475-3;O75475-2;O75475	17.2314	19.4642	18.6827	17.4642	19.7245	19.9346	18.6529	20.8598	18.6538	18.4394	18.0719	19.3606	20.6059	21.1557	21.3589	18.7729	19.5475	18.3648	19.3765
sp|Q6P2Q9|PRP8_HUMAN Pre-mRNA-processing-splicing factor 8 OS=Homo sapiens GN=PRPF8 PE=1 SV=2	Pre-mRNA-processing-splicing factor 8	PRPF8		0.223088	-0.140748		0.0364217	-0.0259956		0.338588	0.114752		0.590199	0.172547		0.0279474	0.0179596	92	92	92	46.4	46.4	46.4	273.6	0	323.31	16002000000	899	Q6P2Q9;I3L0J9;I3L3Z8	Q6P2Q9	25.2325	25.2064	25.3478	25.4123	25.2851	25.014	25.4954	24.8899	25.1361	25.1355	25.0199	25.1438	25.1779	24.9961	25.0198	25.9492	25.7071	25.0896	25.3817
sp|Q13523|PRP4B_HUMAN Serine/threonine-protein kinase PRP4 homolog OS=Homo sapiens GN=PRPF4B PE=1 SV=3;tr|H0YDJ3|H0YDJ3_HUMAN Serine/threonine-protein kinase PRP4 homolog (Fragment) OS=Homo sapiens GN=PRPF4B PE=1 SV=1	Serine/threonine-protein kinase PRP4 homolog	PRPF4B		0.135479	-0.116217		0.172544	0.13831		0.261839	0.254527		0.292064	0.329132		0.0721361	0.0723998	38	38	38	35.4	35.4	35.4	116.99	0	323.31	12648000000	572	Q13523;H0YDJ3	Q13523;H0YDJ3	23.8799	22.4742	23.5477	24.8453	24.4096	23.8403	24.2973	24.823	23.6623	24.1982	25.1383	24.8223	23.3403	24.2997	24.4678	24.7835	24.6201	24.7015	24.1214
sp|O75400|PR40A_HUMAN Pre-mRNA-processing factor 40 homolog A OS=Homo sapiens GN=PRPF40A PE=1 SV=2;sp|O75400-2|PR40A_HUMAN Isoform 2 of Pre-mRNA-processing factor 40 homolog A OS=Homo sapiens GN=PRPF40A;tr|F5H578|F5H578_HUMAN Pre-mRNA-processing factor 40	Pre-mRNA-processing factor 40 homolog A	PRPF40A		0.341073	-0.274227		0.120271	0.0739603		0.322053	0.348188		0.530642	-0.531026		0.233328	0.23463	36	36	2	35.2	35.2	2.9	108.8	0	323.31	18704000000	521	O75400;O75400-2;F5H578;H7C2N3	O75400;O75400-2;F5H578	24.8586	24.2767	23.5081	25.1699	24.1193	23.7695	25.1786	24.1793	24.4138	24.4605	24.3391	24.1344	25.021	25.009	24.6218	24.4442	24.8041	24.7429	24.7262
sp|Q5VTL8|PR38B_HUMAN Pre-mRNA-splicing factor 38B OS=Homo sapiens GN=PRPF38B PE=1 SV=1;sp|Q5VTL8-2|PR38B_HUMAN Isoform 2 of Pre-mRNA-splicing factor 38B OS=Homo sapiens GN=PRPF38B	Pre-mRNA-splicing factor 38B	PRPF38B		0.148441	-0.0820862		0.687202	-0.359766		0.366246	-0.277679		0.267454	-0.107328		0.464924	-0.381152	3	3	3	7.5	7.5	7.5	64.467	0	5.9267	667770000	39	Q5VTL8;Q5VTL8-2;A0A0A0MRN0	Q5VTL8;Q5VTL8-2	20.7278	20.8022	20.9811	20.9873	21.4804	21.0219	21.2866	20.8584	21.1882	20.8005	20.2984	21.0392	21.2371	21.2616	21.3129	21.5244	21.6529	20.9611	21.4199
sp|Q9UNN8|EPCR_HUMAN Endothelial protein C receptor OS=Homo sapiens GN=PROCR PE=1 SV=1;tr|A0A0U1RQQ4|A0A0U1RQQ4_HUMAN Endothelial protein C receptor (Fragment) OS=Homo sapiens GN=PROCR PE=1 SV=1	Endothelial protein C receptor	PROCR		0.672892	-0.15952		2.94433	-0.534856		1.28915	-0.375337		0.0113453	-0.00508308		1.08548	-0.299227	5	5	5	22.3	22.3	22.3	26.671	0	104.64	3182900000	106	Q9UNN8;A0A0U1RQQ4;A0A0U1RRC4	Q9UNN8;A0A0U1RQQ4	23.5517	23.5048	23.7768	23.287	23.6376	23.6242	23.6137	23.6005	23.7503	23.5859	23.0702	23.4783	23.3488	23.5463	23.6689	23.9107	23.4774	23.7021	23.2595
tr|A2A2V1|A2A2V1_HUMAN Major prion protein (Fragment) OS=Homo sapiens GN=PRNP PE=1 SV=1;sp|P04156-2|PRIO_HUMAN Isoform 2 of Major prion protein OS=Homo sapiens GN=PRNP;sp|P04156|PRIO_HUMAN Major prion protein OS=Homo sapiens GN=PRNP PE=1 SV=1	Major prion protein	PRNP		0.127266	-0.256687		0.38326	-0.694695		0.186637	-0.438009		0.0920444	-0.263705		0.0913591	0.411277	2	2	2	8	8	8	27.278	0	5.6561	643610000	24	A2A2V1;P04156-2;P04156	A2A2V1;P04156-2;P04156	21.5851	21.5951	21.327	20.9975	19.5005	21.3948	21.5444	20.082	21.6603	20.9103	19.3732	20.0743	21.5765	21.8891	19.2183	21.3032	21.7346	19.0012	21.2477
sp|O43422|P52K_HUMAN 52 kDa repressor of the inhibitor of the protein kinase OS=Homo sapiens GN=THAP12 PE=1 SV=2;sp|O43422-2|P52K_HUMAN Isoform Short of 52 kDa repressor of the inhibitor of the protein kinase OS=Homo sapiens GN=THAP12	52 kDa repressor of the inhibitor of the protein kinase	PRKRIR		0.0364274	-0.0851447		0.0236105	-0.0556971		0.0181212	0.0294476		0.0294209	0.0612628		0.088997	0.18121	6	6	6	9.7	9.7	9.7	87.703	0	10.762	437930000	23	O43422;O43422-2;E9PSI2	O43422;O43422-2	18.2555	19.345	19.0929	20.0501	20.4325	19.1183	20.329	20.523	19.4629	20.1848	20.5273	17.8025	20.3675	18.6428	20.4068	20.9634	20.8805	17.5539	20.5343
sp|P78527|PRKDC_HUMAN DNA-dependent protein kinase catalytic subunit OS=Homo sapiens GN=PRKDC PE=1 SV=3;sp|P78527-2|PRKDC_HUMAN Isoform 2 of DNA-dependent protein kinase catalytic subunit OS=Homo sapiens GN=PRKDC	DNA-dependent protein kinase catalytic subunit	PRKDC		0.0790436	-0.0573479		0.339251	-0.23404		0.296875	-0.176692		0.57325	0.150695		0.253465	-0.221399	125	125	125	35.4	35.4	35.4	469.08	0	323.31	20548000000	1171	P78527;P78527-2;F5GX40	P78527;P78527-2	25.5947	25.1406	25.9174	25.7518	25.953	26.0141	25.9779	25.5731	25.9679	25.4927	25.167	25.9707	25.586	25.8658	25.8151	26.6323	26.1939	25.4366	25.9257
sp|O43900|PRIC3_HUMAN Prickle-like protein 3 OS=Homo sapiens GN=PRICKLE3 PE=1 SV=2;tr|H0Y413|H0Y413_HUMAN Prickle-like protein 3 OS=Homo sapiens GN=PRICKLE3 PE=1 SV=2;sp|O43900-2|PRIC3_HUMAN Isoform 2 of Prickle-like protein 3 OS=Homo sapiens GN=PRICKLE3	Prickle-like protein 3	PRICKLE3		0.0181097	-0.0228519		0.90056	0.775513		1.44135	0.798365		0.154277	0.0919145		0.054661	0.0431569	35	35	35	62.1	62.1	62.1	68.608	0	323.31	20478000000	465	O43900;H0Y413;O43900-2;H7BZP7;A0A0A0MRT7;F8W1Q8;F8W1J1;C9JY03;F8VUG8;H3BNU0;Q96MT3;Q7Z3G6	O43900;H0Y413;O43900-2	25.9686	25.2022	25.4976	26.0118	25.6173	25.6186	27.0981	25.2349	25.3954	25.8786	25.519	25.5756	26.0036	25.3994	25.569	26.0076	25.3096	25.587	26.906
sp|Q9HCU5|PREB_HUMAN Prolactin regulatory element-binding protein OS=Homo sapiens GN=PREB PE=1 SV=2;tr|B5MC98|B5MC98_HUMAN Prolactin regulatory element-binding protein OS=Homo sapiens GN=PREB PE=1 SV=1	Prolactin regulatory element-binding protein	PREB		0.440656	-0.133706		1.41121	-0.291268		0.564314	-0.157562		0.0531572	0.0229289		1.52459	-0.347574	19	19	19	59.5	59.5	59.5	45.468	0	290.19	9906500000	252	Q9HCU5;B5MC98;H7C2N7;H7C0W3;F8WCS5	Q9HCU5;B5MC98	24.418	24.332	24.8486	24.4733	24.6848	24.8876	24.8995	24.6702	25.0056	24.3372	24.4536	24.6924	24.5429	24.6022	24.8318	25.0405	24.658	24.6198	24.5842
sp|P78395|PRAME_HUMAN Melanoma antigen preferentially expressed in tumors OS=Homo sapiens GN=PRAME PE=1 SV=1;tr|A0A0G2JRX7|A0A0G2JRX7_HUMAN Melanoma antigen preferentially-expressed in tumors (Fragment) OS=Homo sapiens GN=PRAME PE=1 SV=1;tr|H7C2P3|H7C2P3_H	Melanoma antigen preferentially expressed in tumors	PRAME		0.0744031	-0.108058	+	1.70174	1.83619	+	1.71289	1.94425		1.08153	-0.781087		0.0865235	-0.220815	4	4	4	11.4	11.4	11.4	57.889	0	15.801	193810000	14	P78395;A0A0G2JRX7;H7C2P3;E7EW99;E7EMH2;B5MCY4	P78395;A0A0G2JRX7;H7C2P3;E7EW99;E7EMH2	19.1475	19.8114	18.4324	19.0818	18.8168	18.6434	18.4278	17.6249	19.9615	19.7545	20.0284	18.7454	19.1465	19.519	20.2199	18.748	19.2798	19.6905	21.4993
sp|O60831|PRAF2_HUMAN PRA1 family protein 2 OS=Homo sapiens GN=PRAF2 PE=1 SV=1;tr|A6NP52|A6NP52_HUMAN PRA1 family protein 2 OS=Homo sapiens GN=PRAF2 PE=1 SV=1	PRA1 family protein 2	PRAF2		0.439988	-0.394832		0.986637	-0.726521		0.424604	-0.33169		0.142557	0.177272		0.442034	-0.383013	5	5	5	28.1	28.1	28.1	19.258	0	42.71	2843900000	35	O60831;A6NP52;A6NM71	O60831;A6NP52	22.1277	23.156	23.6141	22.7341	23.5949	22.855	22.5277	23.4705	24.1207	22.9155	23.7216	23.6118	22.6255	23.622	22.4047	23.3266	23.156	24.1355	22.7883
tr|H7BXH2|H7BXH2_HUMAN Serine/threonine-protein phosphatase 6 regulatory subunit 3 OS=Homo sapiens GN=PPP6R3 PE=1 SV=1;tr|E9PKF6|E9PKF6_HUMAN Serine/threonine-protein phosphatase 6 regulatory subunit 3 OS=Homo sapiens GN=PPP6R3 PE=1 SV=1;sp|Q5H9R7-4|PP6R3_	Serine/threonine-protein phosphatase 6 regulatory subunit 3	PPP6R3		0.107499	-0.0728458		0.968368	-0.480344		1.58388	-0.407498		1.0238	-0.248702		0.120483	-0.0788886	21	21	21	35.7	35.7	35.7	92.407	0	210.07	2175600000	127	H7BXH2;E9PKF6;Q5H9R7-4;Q5H9R7-6;Q5H9R7-2;Q5H9R7;Q5H9R7-5;Q5H9R7-3;H0YEN2;E9PQP7;H0YDW1;E9PK08;E9PNN8;E9PJD8;E9PKG4;H0YEV0	H7BXH2;E9PKF6;Q5H9R7-4;Q5H9R7-6;Q5H9R7-2;Q5H9R7;Q5H9R7-5;Q5H9R7-3;H0YEN2;E9PQP7	23.2799	22.6626	22.5167	22.9888	22.996	22.8629	22.8725	23.5756	22.8504	23.0117	23.2478	23.2894	23.3814	23.0158	23.1966	23.4491	22.9357	22.4491	22.424
sp|Q16537-2|2A5E_HUMAN Isoform 2 of Serine/threonine-protein phosphatase 2A 56 kDa regulatory subunit epsilon isoform OS=Homo sapiens GN=PPP2R5E;sp|Q16537|2A5E_HUMAN Serine/threonine-protein phosphatase 2A 56 kDa regulatory subunit epsilon isoform OS=Homo	Serine/threonine-protein phosphatase 2A 56 kDa regulatory subunit epsilon isoform	PPP2R5E		0.386746	-0.209444		0.70606	-0.394383		0.224664	-0.184939		0.17589	-0.119325		0.31964	-0.24538	12	12	11	33.1	33.1	30.5	54.042	0	34.118	2535800000	103	Q16537-2;Q16537;Q16537-3;Q15173-2;Q15173	Q16537-2;Q16537;Q16537-3	22.6461	22.4243	22.3458	22.9881	22.521	22.4374	23.2268	22.7653	22.4018	23.2262	22.8222	22.956	23.1479	22.5291	22.6274	23.1926	23.0546	22.5085	22.9651
tr|E9PFR3|E9PFR3_HUMAN Serine/threonine-protein phosphatase 2A 56 kDa regulatory subunit delta isoform OS=Homo sapiens GN=PPP2R5D PE=1 SV=1;sp|Q14738-3|2A5D_HUMAN Isoform Delta-3 of Serine/threonine-protein phosphatase 2A 56 kDa regulatory subunit delta is	Serine/threonine-protein phosphatase 2A 56 kDa regulatory subunit delta isoform	PPP2R5D		0.248817	-0.173829		0.681071	-0.420923		0.569952	-0.247094		0.341469	0.731144		0.56952	1.07772	8	7	3	18.5	16.5	6.1	69.116	0	27.121	568510000	36	E9PFR3;Q14738-3;Q14738-2;Q14738;H0Y8C4;H7C5Q9;H0YN84;H0YJ35;H0YJ49;H0YJU0	E9PFR3;Q14738-3;Q14738-2;Q14738;H0Y8C4	20.0368	19.0479	18.0963	21.1563	20.9354	20.8826	21.0018	21.264	20.8864	21.3183	21.0024	20.6087	21.1802	18.4971	21.1035	21.8841	21.4303	20.525	21.0301
tr|H0YJ75|H0YJ75_HUMAN Serine/threonine-protein phosphatase 2A 56 kDa regulatory subunit gamma isoform (Fragment) OS=Homo sapiens GN=PPP2R5C PE=1 SV=1;sp|Q13362-3|2A5G_HUMAN Isoform Gamma-2 of Serine/threonine-protein phosphatase 2A 56 kDa regulatory subun	Serine/threonine-protein phosphatase 2A 56 kDa regulatory subunit gamma isoform	PPP2R5C		0.134616	0.0963532		0.493883	-0.288083		1.2118	-0.384436		0.409843	0.203569		0.201059	0.066452	7	2	2	17.7	4.3	4.3	64.063	0.0026631	3.6222	189110000	15	H0YJ75;Q13362-3;Q13362;Q13362-4;Q13362-5;Q13362-2;Q96B13;G3V2U3	H0YJ75;Q13362-3;Q13362;Q13362-4;Q13362-5;Q13362-2;Q96B13	19.5812	19.1925	18.058	19.4497	19.8149	19.5183	19.7491	19.4927	19.4702	19.69	19.5291	19.0136	19.4418	19.6716	19.0588	20.1751	18.9158	19.1847	19.2004
sp|Q12972|PP1R8_HUMAN Nuclear inhibitor of protein phosphatase 1 OS=Homo sapiens GN=PPP1R8 PE=1 SV=2;tr|A0A0A0MT09|A0A0A0MT09_HUMAN Nuclear inhibitor of protein phosphatase 1 (Fragment) OS=Homo sapiens GN=PPP1R8 PE=1 SV=1;sp|Q12972-2|PP1R8_HUMAN Isoform Be	Nuclear inhibitor of protein phosphatase 1;Activator of RNA decay	PPP1R8		0.122055	-0.0694342		0.969425	-0.511852		0.673061	-0.442418		0.832006	1.46828		0.253824	0.502095	4	4	4	23.1	23.1	23.1	38.478	0	5.7612	363670000	12	Q12972;A0A0A0MT09;Q12972-2	Q12972;A0A0A0MT09;Q12972-2	20.5869	17.455	20.5326	20.6518	20.4921	20.3366	20.3688	20.7659	20.4684	18.515	20.7248	19.6841	20.6209	18.5005	17.9542	20.0399	21.0164	20.718	19.4833
sp|Q96QC0|PP1RA_HUMAN Serine/threonine-protein phosphatase 1 regulatory subunit 10 OS=Homo sapiens GN=PPP1R10 PE=1 SV=1	Serine/threonine-protein phosphatase 1 regulatory subunit 10	PPP1R10		0.86252	-0.287986		1.44429	-0.459644		1.0578	-0.171658		3.40269	-0.306278		0.499348	-0.228191	71	71	71	60.6	60.6	60.6	99.057	0	323.31	208110000000	2422	Q96QC0	Q96QC0	27.5687	27.5973	28.002	27.7098	27.7122	27.6424	28.2975	27.5486	28.2926	27.952	27.8952	28.0916	28.0136	28.0074	27.9624	27.9273	27.9567	27.8341	27.4402
sp|P62937|PPIA_HUMAN Peptidyl-prolyl cis-trans isomerase A OS=Homo sapiens GN=PPIA PE=1 SV=2;tr|F8WE65|F8WE65_HUMAN Peptidyl-prolyl cis-trans isomerase OS=Homo sapiens GN=PPIA PE=1 SV=1;tr|C9J5S7|C9J5S7_HUMAN Peptidyl-prolyl cis-trans isomerase OS=Homo sap	Peptidyl-prolyl cis-trans isomerase A;Peptidyl-prolyl cis-trans isomerase A, N-terminally processed;Peptidyl-prolyl cis-trans isomerase	PPIA		0.089984	0.104372		0.0114604	-0.0145435		0.349195	-0.118916		0.00127742	0.000871658		0.0397121	0.0372257	7	7	7	60	60	60	18.012	0	10.961	1025600000	42	P62937;F8WE65;C9J5S7;P62937-2;E5RIZ5;P0DN26;A0A0H2UH34;A0A0B4J2A2;A0A075B767;A0A075B759;Q9Y536;F5H284	P62937;F8WE65;C9J5S7;P62937-2	21.9768	21.5166	20.8388	21.7234	21.957	21.8067	21.3002	22.2131	20.8607	21.9716	22.4914	21.8171	21.4968	21.7651	22.2225	21.3684	22.82	21.7854	21.5849
sp|P20264|PO3F3_HUMAN POU domain, class 3, transcription factor 3 OS=Homo sapiens GN=POU3F3 PE=2 SV=2	POU domain, class 3, transcription factor 3	POU3F3		0.673549	0.332098		0.324356	0.187512		0.771782	-0.144587		0.234687	0.125074		0.430568	0.37681	19	19	19	35	35	35	50.326	0	323.31	48158000000	476	P20264;P49335;P20265-3;P20265-2;P20265;Q03052;U3KQH6;Q01860-2;Q06416;Q01860;Q9UKI9-3;Q9UKI9;Q9UKI9-2	P20264	27.2416	27.2476	27.2654	27.584	27.6407	27.638	26.7627	27.1924	27.5305	26.8377	27.3408	27.4431	27.0943	27.7946	27.5986	26.9072	27.5359	27.8041	27.3885
sp|P16435|NCPR_HUMAN NADPH--cytochrome P450 reductase OS=Homo sapiens GN=POR PE=1 SV=2;tr|H0Y4R2|H0Y4R2_HUMAN NADPH--cytochrome P450 reductase (Fragment) OS=Homo sapiens GN=POR PE=1 SV=1;tr|E7EMD0|E7EMD0_HUMAN NADPH--cytochrome P450 reductase OS=Homo sapie	NADPH--cytochrome P450 reductase	POR		0.337586	-0.181411		0.627899	-0.332619		0.289755	-0.151208		0.121723	0.0502625		0.263969	-0.258114	31	31	31	57	57	57	76.689	0	323.31	6901900000	338	P16435;H0Y4R2;E7EMD0;E7EWU0;C9JU80	P16435;H0Y4R2;E7EMD0	24.7135	23.8634	24.3594	24.3936	24.3393	24.0969	24.8451	24.2252	24.0428	24.5062	24.3726	24.4803	24.4391	24.2162	24.0236	24.9245	24.5645	24.1458	24.455
sp|Q7Z3K3-5|POGZ_HUMAN Isoform 5 of Pogo transposable element with ZNF domain OS=Homo sapiens GN=POGZ;sp|Q7Z3K3-2|POGZ_HUMAN Isoform 2 of Pogo transposable element with ZNF domain OS=Homo sapiens GN=POGZ;sp|Q7Z3K3-3|POGZ_HUMAN Isoform 3 of Pogo transposabl	Pogo transposable element with ZNF domain	POGZ		0.413414	-0.560853		0.431821	0.648875		0.791156	1.20973		0.714916	-0.737606		0.0435134	0.107853	20	19	19	21.9	21.1	21.1	145.29	0	323.31	4661600000	273	Q7Z3K3-5;Q7Z3K3-2;Q7Z3K3-3;Q7Z3K3;Q7Z3K3-7;Q7Z3K3-6;Q7Z3K3-4;H0YCT3;M0R2X2;H7C238;A6PW30;E9PJY9;E9PIR8	Q7Z3K3-5;Q7Z3K3-2;Q7Z3K3-3;Q7Z3K3;Q7Z3K3-7;Q7Z3K3-6	18.5757	18.011	18.9576	21.4509	20.2813	20.3523	22.0432	20.5843	19.8848	20.3762	21.0883	21.0289	21.2644	21.981	21.0519	20.9357	22.0558	22.0303	23.0607
sp|Q9NZ53|PDXL2_HUMAN Podocalyxin-like protein 2 OS=Homo sapiens GN=PODXL2 PE=1 SV=1	Podocalyxin-like protein 2	PODXL2		0.831237	0.894973		0.0325206	0.0574172		0.750477	-0.837556		0.236762	0.202718		0.231685	-0.275934	3	3	3	7.9	7.9	7.9	65.075	0.0018282	3.9991	190470000	5	Q9NZ53;Q9NZ53-2	Q9NZ53	18.1665	19.5442	19.3794	19.6674	20.1265	20.4137	18.5404	20.0152	20.5727	19.1433	19.0808	17.9216	19.3587	20.0478	20.193	18.5368	18.6342	18.7462	19.9812
sp|O00592-2|PODXL_HUMAN Isoform 2 of Podocalyxin OS=Homo sapiens GN=PODXL;sp|O00592|PODXL_HUMAN Podocalyxin OS=Homo sapiens GN=PODXL PE=1 SV=2	Podocalyxin	PODXL		0.107615	-0.0355924		0.015489	-0.00533994		0.0553402	0.0302525		0.0953281	-0.047994		0.332272	-0.161958	9	9	9	17.1	17.1	17.1	55.385	0	29.258	1975100000	91	O00592-2;O00592	O00592-2;O00592	22.2083	22.4457	22.6839	22.3314	22.665	22.7995	22.6103	22.7849	22.5428	22.301	22.4436	22.3214	22.5471	22.5184	22.8744	22.4495	22.6132	22.8049	22.8762
sp|Q9H307|PININ_HUMAN Pinin OS=Homo sapiens GN=PNN PE=1 SV=4;sp|Q9H307-2|PININ_HUMAN Isoform 2 of Pinin OS=Homo sapiens GN=PNN	Pinin	PNN		0.152057	-0.262064		0.303195	0.502697		-4.34294e-08	0		0.118317	-0.417256		0.872024	1.35812	30	30	30	51.2	51.2	51.2	81.613	0	323.31	38028000000	756	Q9H307;Q9H307-2;G3V5F0;G3V579	Q9H307;Q9H307-2	18.3054	18.1631	19.7017	18.2697	18.3518	20.0379	20.3135	17.8676	19.9079	19.2182	18.7339	19.3652	18.1458	18.1664	21.599	18.6238	18.6935	19.4848	20.0764
sp|P29590|PML_HUMAN Protein PML OS=Homo sapiens GN=PML PE=1 SV=3;sp|P29590-4|PML_HUMAN Isoform PML-6 of Protein PML OS=Homo sapiens GN=PML;sp|P29590-2|PML_HUMAN Isoform PML-5 of Protein PML OS=Homo sapiens GN=PML;sp|P29590-9|PML_HUMAN Isoform PML-3 of Prot	Protein PML	PML	+	1.61506	2.86909	+	3.74371	4.35512		0.441998	1.48603		0.978639	2.85284		0.104843	-0.701642	38	38	0	41.5	41.5	0	97.55	0	323.31	116570000000	809	P29590;P29590-4;P29590-2;P29590-9;P29590-3;P29590-8;P29590-10;H3BT29;H3BVD2;H3BRN3	P29590;P29590-4;P29590-2;P29590-9;P29590-3;P29590-8;P29590-10	19.6889	18.52	17.4225	20.2976	24.5682	20.8884	18.5647	18.8461	19.8572	18.6021	18.7704	19.3415	18.931	19.6129	18.6519	18.1933	20.2612	18.5716	23.3581
sp|O15031|PLXB2_HUMAN Plexin-B2 OS=Homo sapiens GN=PLXNB2 PE=1 SV=3	Plexin-B2	PLXNB2		0.380311	-0.207628		0.244433	-0.148097		0.07422	0.0595315		0.201917	0.105764		0.819798	-0.658737	37	37	37	25.5	25.5	25.5	205.12	0	120.01	6185800000	240	O15031;A6QRG9;A0A087WU36;E2PU09;A6QRH1;H0YAM9;F5H3A2;B4DHQ7;O60486;Q9Y4D7	O15031	24.0443	23.6877	24.1909	23.8112	24.3843	24.3637	24.8783	24.2315	24.2168	23.8749	23.7432	23.9745	23.9733	24.224	24.0445	24.7692	24.257	24.0112	24.6601
tr|C9J0H3|C9J0H3_HUMAN Phospholipid scramblase 1 (Fragment) OS=Homo sapiens GN=PLSCR1 PE=1 SV=1;tr|C9JE06|C9JE06_HUMAN Phospholipid scramblase 1 (Fragment) OS=Homo sapiens GN=PLSCR1 PE=1 SV=1;tr|C9J7K9|C9J7K9_HUMAN Phospholipid scramblase 1 OS=Homo sapiens	Phospholipid scramblase 1	PLSCR1		0.613322	0.21057		0.772314	-1.00705		0.537465	-1.21762		0.623044	0.29202		0.380966	-0.906097	2	2	2	17.5	17.5	17.5	19.409	0.00094429	4.4585	371920000	20	C9J0H3;C9JE06;C9J7K9;O15162-2;O15162;C9J9P4	C9J0H3;C9JE06;C9J7K9;O15162-2;O15162;C9J9P4	20.4708	18.137	20.4768	20.3942	20.68	20.9799	20.2602	20.4652	20.6691	20.3368	20.3942	20.4933	20.2364	20.2998	20.6418	20.5288	20.2116	20.71	20.2188
sp|O43660|PLRG1_HUMAN Pleiotropic regulator 1 OS=Homo sapiens GN=PLRG1 PE=1 SV=1;sp|O43660-2|PLRG1_HUMAN Isoform 2 of Pleiotropic regulator 1 OS=Homo sapiens GN=PLRG1	Pleiotropic regulator 1	PLRG1		0.756674	-0.496144		0.0227742	-0.0183436		0.77852	0.4778		0.920144	-0.554555		0.859931	-0.635948	22	22	22	60.7	60.7	60.7	57.193	0	168.47	7429200000	255	O43660;O43660-2;D6RA26;H0YA24;B7Z982;H0YAA2	O43660;O43660-2	23.9545	23.7559	24.3654	23.0615	23.2975	22.3716	23.6608	22.5599	23.4129	22.8457	23.9978	23.3506	23.3988	23.443	23.5524	23.3224	23.6021	23.8801	23.2942
sp|Q04941|PLP2_HUMAN Proteolipid protein 2 OS=Homo sapiens GN=PLP2 PE=1 SV=1;sp|Q04941-2|PLP2_HUMAN Isoform 2 of Proteolipid protein 2 OS=Homo sapiens GN=PLP2	Proteolipid protein 2	PLP2		0.289477	-1.23857		0.499488	-2.06444		0.146251	-0.825867		0.135818	-0.828029		0.364039	-2.01429	2	2	2	18.4	18.4	18.4	16.691	0	13.471	2698700000	27	Q04941;Q04941-2	Q04941;Q04941-2	18.4425	23.4512	18.1734	19.8906	23.6972	19.6741	24.5584	23.7986	24.0976	21.557	20.2343	19.3717	18.2531	23.763	23.7298	18.6546	23.6258	19.2202	23.5148
sp|Q02809|PLOD1_HUMAN Procollagen-lysine,2-oxoglutarate 5-dioxygenase 1 OS=Homo sapiens GN=PLOD1 PE=1 SV=2;sp|Q02809-2|PLOD1_HUMAN Isoform 2 of Procollagen-lysine,2-oxoglutarate 5-dioxygenase 1 OS=Homo sapiens GN=PLOD1	Procollagen-lysine,2-oxoglutarate 5-dioxygenase 1	PLOD1		0.877503	-0.328289		0.181299	-0.0847356		0.271961	0.243554		0.331612	-0.298758		0.0173946	-0.0138041	49	49	49	67.7	67.7	67.7	83.549	0	323.31	31526000000	886	Q02809;Q02809-2;Q5JXB7;Q5JXB8	Q02809;Q02809-2	26.3684	26.4955	26.5885	26.1443	27.0485	26.5459	26.7901	26.7998	27.1038	25.9145	26.4414	26.622	26.3846	27.2841	26.9663	26.7425	27.0137	26.9973	26.3332
tr|A0A087WUH9|A0A087WUH9_HUMAN Serine/threonine-protein kinase PLK OS=Homo sapiens GN=PLK2 PE=1 SV=1;sp|Q9NYY3|PLK2_HUMAN Serine/threonine-protein kinase PLK2 OS=Homo sapiens GN=PLK2 PE=1 SV=3	Serine/threonine-protein kinase PLK;Serine/threonine-protein kinase PLK2	PLK2		-4.34294e-08	0	+	3.58296	2.64962	+	3.07399	2.66818		-4.34294e-08	0		0.503264	-0.373086	6	6	6	10.1	10.1	10.1	76.65	0	7.4938	215760000	6	A0A087WUH9;Q9NYY3;Q9H4B4	A0A087WUH9;Q9NYY3	18.6708	19.3765	18.0281	18.4613	18.9913	18.595	19.1782	17.9626	19.5417	19.8789	18.9441	20.2636	17.9593	19.0579	19.7362	18.191	18.5446	18.7885	21.8486
sp|Q9HBL7|PLRKT_HUMAN Plasminogen receptor (KT) OS=Homo sapiens GN=PLGRKT PE=1 SV=1	Plasminogen receptor (KT)	PLGRKT		1.65239	-0.418705		0.655392	0.424292		0.84035	0.842997		1.31837	-0.45813		0.161308	0.260976	6	6	6	32.7	32.7	32.7	17.201	0	14.304	1103500000	37	Q9HBL7	Q9HBL7	22.2211	22.3365	21.186	21.1937	21.1245	21.5328	21.9964	21.4593	21.576	21.247	21.3465	21.5541	21.5967	21.9404	21.6884	21.8385	21.7427	21.6014	22.5229
sp|Q15149-4|PLEC_HUMAN Isoform 4 of Plectin OS=Homo sapiens GN=PLEC;sp|Q15149-7|PLEC_HUMAN Isoform 7 of Plectin OS=Homo sapiens GN=PLEC;sp|Q15149-8|PLEC_HUMAN Isoform 8 of Plectin OS=Homo sapiens GN=PLEC;sp|Q15149-9|PLEC_HUMAN Isoform 9 of Plectin OS=Homo	Plectin	PLEC		0.180862	-0.0958751		0.593702	0.256102		0.870772	0.351977		0.29607	-0.141501		0.0320313	0.0126177	270	270	269	66.6	66.6	66.6	516.19	0	323.31	76038000000	3026	Q15149-4;Q15149-7;Q15149-8;Q15149-9;Q15149-5;Q15149-6;Q15149-2;Q15149;Q15149-3;E9PMV1;E9PKG0;H0YDN1;E9PIA2;E9PQ28;A0A075B730;A0A087X1U6;P58107	Q15149-4;Q15149-7;Q15149-8;Q15149-9;Q15149-5;Q15149-6;Q15149-2;Q15149;Q15149-3	28.0591	27.715	27.55	27.6228	27.8761	27.4041	27.9147	27.5925	27.2296	27.6664	27.4731	27.4237	28.0038	27.7956	27.5281	27.9828	28.0639	27.598	28.2295
sp|Q99640-4|PMYT1_HUMAN Isoform 4 of Membrane-associated tyrosine- and threonine-specific cdc2-inhibitory kinase OS=Homo sapiens GN=PKMYT1;sp|Q99640-3|PMYT1_HUMAN Isoform 3 of Membrane-associated tyrosine- and threonine-specific cdc2-inhibitory kinase OS=H	Membrane-associated tyrosine- and threonine-specific cdc2-inhibitory kinase	PKMYT1		0.23138	0.411251		0.264515	-0.595569		0.479592	-1.00682		1.19254	0.314922		0.0287848	-0.124411	3	3	3	14.7	14.7	14.7	47.283	0	9.8889	666840000	17	Q99640-4;Q99640-3;Q99640;I3L1H7;I3L4K3;I3L3P0;I3L136;A6NHV6;B4DZM6;Q99640-2	Q99640-4;Q99640-3;Q99640	19.4805	18.1852	21.6088	21.6263	21.5147	21.3298	21.3062	21.3981	18.6698	21.4754	18.3785	21.577	21.0165	21.3246	21.1849	21.8092	21.3906	21.9001	21.5662
sp|P14618|KPYM_HUMAN Pyruvate kinase PKM OS=Homo sapiens GN=PKM PE=1 SV=4;sp|P14618-3|KPYM_HUMAN Isoform 3 of Pyruvate kinase PKM OS=Homo sapiens GN=PKM;tr|B4DNK4|B4DNK4_HUMAN Pyruvate kinase OS=Homo sapiens GN=PKM PE=1 SV=1;sp|P14618-2|KPYM_HUMAN Isoform	Pyruvate kinase PKM;Pyruvate kinase	PKM		0.119003	-0.142019	+	1.79448	1.41221	+	2.05087	1.55422		0.474002	-0.288397		0.955381	-0.584355	18	18	18	50.1	50.1	50.1	57.936	0	50.233	2181600000	106	P14618;P14618-3;B4DNK4;P14618-2;H3BTN5;H3BQ34;H3BR70;H3BT25;H3BUW1;H3BTJ2;H3BN34;H3BQZ3;H3BU13;P30613-2;P30613	P14618;P14618-3;B4DNK4;P14618-2;H3BTN5;H3BQ34;H3BR70	22.1455	22.1376	21.675	22.1624	21.9133	21.3799	22.3788	22.2969	21.0454	22.8873	23.1562	23.0163	21.8744	22.1315	22.315	21.542	22.9636	21.5368	23.806
sp|P12273|PIP_HUMAN Prolactin-inducible protein OS=Homo sapiens GN=PIP PE=1 SV=1	Prolactin-inducible protein	PIP		0.255511	0.195019		0.357436	0.164622		0.0246406	-0.0303968		0.247189	-0.744153		0.0429255	-0.0280062	7	7	7	63	63	63	16.572	0	57.295	2231900000	71	P12273	P12273	21.8539	23.6365	23.6298	23.3806	22.4652	22.0532	22.4278	22.5012	22.5009	23.325	22.9814	22.7619	22.1035	22.4085	25.6195	22.2515	22.0154	22.931	22.3521
sp|Q969N2-4|PIGT_HUMAN Isoform 4 of GPI transamidase component PIG-T OS=Homo sapiens GN=PIGT;sp|Q969N2-5|PIGT_HUMAN Isoform 5 of GPI transamidase component PIG-T OS=Homo sapiens GN=PIGT;sp|Q969N2|PIGT_HUMAN GPI transamidase component PIG-T OS=Homo sapiens	GPI transamidase component PIG-T	PIGT		0.150477	-0.229182		0.638865	-0.880081		0.314132	-0.6509		0.406618	0.937852		0.0920672	0.251919	7	7	7	17.4	17.4	17.4	54.118	0	8.3286	451020000	9	Q969N2-4;Q969N2-5;Q969N2;Q969N2-2;F6W983;Q969N2-3;Q969N2-6;H7C2Y2	Q969N2-4;Q969N2-5;Q969N2;Q969N2-2;F6W983	19.3491	19.6548	19.6537	19.42	20.9453	20.8056	20.9326	20.905	19.0013	19.2781	21.072	19.994	18.8948	21.1197	18.3428	21.0085	21.2745	20.595	18.5925
sp|Q96S52-2|PIGS_HUMAN Isoform 2 of GPI transamidase component PIG-S OS=Homo sapiens GN=PIGS;sp|Q96S52|PIGS_HUMAN GPI transamidase component PIG-S OS=Homo sapiens GN=PIGS PE=1 SV=3	GPI transamidase component PIG-S	PIGS		0.119785	-0.0731401		0.794466	-0.28207		0.346395	-0.20893		0.0189977	-0.0215747		0.454691	0.095534	5	5	5	13.7	13.7	13.7	61.005	0	6.8855	565680000	24	Q96S52-2;Q96S52	Q96S52-2;Q96S52	18.848	21.0293	21.0028	20.1713	20.8612	20.8862	20.5078	20.9472	20.6295	18.7896	20.3876	20.4548	20.0843	21.0681	20.8311	20.3581	21.1328	20.701	20.3823
sp|Q92643|GPI8_HUMAN GPI-anchor transamidase OS=Homo sapiens GN=PIGK PE=1 SV=2;tr|A6NEM5|A6NEM5_HUMAN GPI-anchor transamidase OS=Homo sapiens GN=PIGK PE=1 SV=1;tr|B1AK81|B1AK81_HUMAN GPI-anchor transamidase OS=Homo sapiens GN=PIGK PE=1 SV=1;sp|Q92643-2|GPI	GPI-anchor transamidase	PIGK		1.2784	-0.36355		2.13538	-0.460011		0.245463	-0.096461		0.355272	-0.194964		1.07341	-0.374929	17	17	17	48.4	48.4	48.4	45.251	0	68.887	5970300000	187	Q92643;A6NEM5;B1AK81;Q92643-2;S4R3M5	Q92643;A6NEM5;B1AK81;Q92643-2	24.2005	24.305	24.0782	23.8596	24.3233	24.3006	24.7679	24.5621	24.5186	24.0948	23.8519	24.0014	24.033	24.6166	24.4186	24.7135	24.3119	24.2739	24.1249
sp|Q8N2W9|PIAS4_HUMAN E3 SUMO-protein ligase PIAS4 OS=Homo sapiens GN=PIAS4 PE=1 SV=1	E3 SUMO-protein ligase PIAS4	PIAS4		-4.34294e-08	0	+	3.60336	4.58672	+	2.07696	4.16044		-4.34294e-08	0		1.12295	0.942252	15	15	15	44.1	44.1	44.1	56.503	0	94.602	990830000	41	Q8N2W9	Q8N2W9	18.5186	16.8357	17.3291	18.8253	20.8842	18.287	20.1413	19.1408	19.6312	20.1023	18.2665	18.3116	18.3555	19.4928	18.7843	17.6135	19.3155	17.593	24.1413
tr|E9PHH8|E9PHH8_HUMAN E3 SUMO-protein ligase PIAS3 OS=Homo sapiens GN=PIAS3 PE=1 SV=1;sp|Q9Y6X2|PIAS3_HUMAN E3 SUMO-protein ligase PIAS3 OS=Homo sapiens GN=PIAS3 PE=1 SV=2	E3 SUMO-protein ligase PIAS3	PIAS3		0.387475	0.401488	+	5.37228	5.78056	+	3.34032	5.37907		0.794741	0.637327	+	2.60866	2.64327	18	15	15	38.6	34.2	34.2	64.47	0	46.14	1403900000	57	E9PHH8;Q9Y6X2;E7ESB4	E9PHH8;Q9Y6X2	20.5443	18.9038	19.5873	19.7297	19.5531	18.5512	19.641	18.3554	18.8102	19.2533	18.7286	17.7889	18.7183	18.6573	18.5463	18.2312	18.5015	19.7198	24.0314
sp|O75928-2|PIAS2_HUMAN Isoform PIAS2-alpha of E3 SUMO-protein ligase PIAS2 OS=Homo sapiens GN=PIAS2;sp|O75928|PIAS2_HUMAN E3 SUMO-protein ligase PIAS2 OS=Homo sapiens GN=PIAS2 PE=1 SV=3;tr|A0A087WUY7|A0A087WUY7_HUMAN E3 SUMO-protein ligase PIAS2 (Fragment	E3 SUMO-protein ligase PIAS2	PIAS2		1.08529	1.42623	+	5.54841	5.61611	+	2.03278	4.18988		0.443687	1.0144	+	1.70099	4.50241	23	20	18	45.5	43.2	43.2	63.395	0	159.66	2069000000	62	O75928-2;O75928;A0A087WUY7;O75928-3;B4DGW0;A0A0A0MS92;K7ER97;K7EJT4;K7EMP6;K7EQX5;U3KQV1	O75928-2;O75928;A0A087WUY7;O75928-3;B4DGW0	16.862	18.5584	19.3162	19.1958	21.9757	19.5099	19.8924	17.9553	18.4898	19.5399	20.8571	19.1376	19.7838	19.5026	18.3518	19.026	19.0547	18.3872	24.1741
sp|O75925|PIAS1_HUMAN E3 SUMO-protein ligase PIAS1 OS=Homo sapiens GN=PIAS1 PE=1 SV=2;sp|O75925-2|PIAS1_HUMAN Isoform 2 of E3 SUMO-protein ligase PIAS1 OS=Homo sapiens GN=PIAS1	E3 SUMO-protein ligase PIAS1	PIAS1	+	5.23994	4.28993	+	7.99214	8.82155	+	3.46474	4.53161	+	2.42212	2.92008	+	1.9419	2.0017	37	37	34	54.1	54.1	52.1	71.835	0	323.31	24995000000	571	O75925;O75925-2;O75925-3;H3BSI8;H3BUL7;H3BS65	O75925;O75925-2	19.7453	18.8669	17.8569	22.4254	21.9643	23.1896	18.7814	18.0662	18.8015	19.977	19.7061	19.4812	20.222	19.1159	19.4811	17.8143	17.8949	18.0608	27.0092
tr|R4GND3|R4GND3_HUMAN Pleckstrin homology-like domain family A member 1 OS=Homo sapiens GN=PHLDA1 PE=1 SV=1;sp|Q8WV24|PHLA1_HUMAN Pleckstrin homology-like domain family A member 1 OS=Homo sapiens GN=PHLDA1 PE=1 SV=4	Pleckstrin homology-like domain family A member 1	PHLDA1		0.173153	0.136932		0.413413	0.317717		0.288171	0.180785		0.0836938	-0.0875994		0.34601	0.280019	18	18	18	41.5	41.5	41.5	29.652	0	218.94	17486000000	442	R4GND3;Q8WV24	R4GND3;Q8WV24	25.4399	26.0858	24.7271	25.3044	25.5092	25.2619	24.9114	25.8147	25.062	24.986	26.9162	25.7561	24.721	25.8105	25.807	24.4819	25.7448	25.3149	25.1451
sp|Q8IWS0|PHF6_HUMAN PHD finger protein 6 OS=Homo sapiens GN=PHF6 PE=1 SV=1;tr|A0A0D9SGE8|A0A0D9SGE8_HUMAN PHD finger protein 6 OS=Homo sapiens GN=PHF6 PE=1 SV=1;sp|Q8IWS0-3|PHF6_HUMAN Isoform 3 of PHD finger protein 6 OS=Homo sapiens GN=PHF6;sp|Q8IWS0-5|P	PHD finger protein 6	PHF6		0.106369	-0.0518926		0.187908	-0.0897522		0.0990074	-0.0378596		0.264679	-0.0527255		0.768246	0.523703	26	26	26	71.8	71.8	71.8	41.29	0	100.46	9423400000	270	Q8IWS0;A0A0D9SGE8;Q8IWS0-3;Q8IWS0-5;Q5JRC6;Q8IWS0-4;Q8IWS0-2	Q8IWS0;A0A0D9SGE8;Q8IWS0-3;Q8IWS0-5;Q5JRC6;Q8IWS0-4;Q8IWS0-2	25.0047	25.1619	24.609	25.1417	25.0083	24.8704	24.9829	25.0317	24.7347	25.0842	25.2848	25.0115	25.0384	25.0548	25.0854	24.7925	25.4092	25.4011	24.8026
sp|Q92576-2|PHF3_HUMAN Isoform 2 of PHD finger protein 3 OS=Homo sapiens GN=PHF3;sp|Q92576|PHF3_HUMAN PHD finger protein 3 OS=Homo sapiens GN=PHF3 PE=1 SV=3;tr|E7EVH3|E7EVH3_HUMAN PHD finger protein 3 (Fragment) OS=Homo sapiens GN=PHF3 PE=1 SV=1;tr|E9PE34|	PHD finger protein 3	PHF3		0.0284298	-0.0182304		0.0284973	0.0163358		0.0669088	0.0345662		0.41526	-0.218221		0.535873	0.298822	24	24	24	22.7	22.7	22.7	219.81	0	63.639	2404800000	123	Q92576-2;Q92576;E7EVH3;E9PE34;B3KP41;D6R9X2;E7ER40;D6RBF0;H0Y8L0	Q92576-2;Q92576;E7EVH3;E9PE34;B3KP41	23.3287	23.8426	23.4857	23.1527	23.0903	23.6179	23.2628	23.2276	23.4669	23.2908	22.7928	23.2458	23.3038	23.7969	23.4148	22.9566	23.0608	23.8564	23.3169
tr|J3KPX7|J3KPX7_HUMAN Prohibitin-2 OS=Homo sapiens GN=PHB2 PE=1 SV=2;sp|Q99623|PHB2_HUMAN Prohibitin-2 OS=Homo sapiens GN=PHB2 PE=1 SV=2;tr|F5GY37|F5GY37_HUMAN Prohibitin-2 OS=Homo sapiens GN=PHB2 PE=1 SV=1;sp|Q99623-2|PHB2_HUMAN Isoform 2 of Prohibitin-2	Prohibitin-2	PHB2		0.633791	-0.21203		0.022461	0.00781981		0.400036	0.21985		0.123024	-0.0789197		0.403302	-0.230617	7	7	7	31.2	31.2	31.2	33.239	0	27.622	1183500000	52	J3KPX7;Q99623;F5GY37;Q99623-2;F5H3X6;F5H0C5;F5GWA7;F5H2D2	J3KPX7;Q99623;F5GY37;Q99623-2	21.9655	21.7205	21.9691	21.5553	21.9418	22.2565	22.1109	22.2176	21.9101	21.7261	21.5526	21.6621	21.7695	22.0577	22.1633	21.9898	22.3145	22.2368	21.9671
tr|C9JW96|C9JW96_HUMAN Prohibitin (Fragment) OS=Homo sapiens GN=PHB PE=1 SV=2;sp|P35232|PHB_HUMAN Prohibitin OS=Homo sapiens GN=PHB PE=1 SV=1;tr|C9JZ20|C9JZ20_HUMAN Prohibitin (Fragment) OS=Homo sapiens GN=PHB PE=1 SV=1;tr|E7ESE2|E7ESE2_HUMAN Prohibitin (F	Prohibitin	PHB		0.634148	-0.615369		0.508801	-0.304744		0.139828	0.310625		0.342342	-0.589423		0.523881	-0.519697	6	6	6	29.3	29.3	29.3	26.891	0	9.372	589170000	29	C9JW96;P35232;C9JZ20;E7ESE2;E9PCW0;P35232-2;D6RBK0	C9JW96;P35232;C9JZ20;E7ESE2;E9PCW0;P35232-2	17.6465	20.9458	21.2595	21.1353	21.0302	18.9513	21.0937	20.8283	21.0564	20.782	21.0536	20.9562	20.8733	20.9877	21.0242	20.9999	21.0805	20.8671	20.9728
sp|O15173|PGRC2_HUMAN Membrane-associated progesterone receptor component 2 OS=Homo sapiens GN=PGRMC2 PE=1 SV=1;sp|O15173-2|PGRC2_HUMAN Isoform 2 of Membrane-associated progesterone receptor component 2 OS=Homo sapiens GN=PGRMC2	Membrane-associated progesterone receptor component 2	PGRMC2		0.325569	-0.052928		2.51745	-0.298751		2.4579	-0.245823		0.259817	-0.0754267		0.498193	-0.121773	7	7	7	41.3	41.3	41.3	23.818	0	48.27	3521300000	84	O15173;O15173-2;U3KQM0	O15173;O15173-2	23.1031	23.0937	23.3556	23.4576	23.3502	23.3617	23.4687	23.3696	23.3395	23.3229	23.068	23.2895	23.3859	23.6836	23.3264	23.4477	23.6455	23.3856	23.1788
sp|O00264|PGRC1_HUMAN Membrane-associated progesterone receptor component 1 OS=Homo sapiens GN=PGRMC1 PE=1 SV=3;sp|O00264-2|PGRC1_HUMAN Isoform 2 of Membrane-associated progesterone receptor component 1 OS=Homo sapiens GN=PGRMC1	Membrane-associated progesterone receptor component 1	PGRMC1		0.227218	-0.0662451		1.94403	-0.380555		0.702331	-0.314309		0.0473062	0.0239735		0.0415964	0.0221977	10	10	10	67.7	67.7	67.7	21.671	0	54.326	5393100000	125	O00264;O00264-2	O00264;O00264-2	24.3035	24.1721	24.5404	24.6724	24.4778	24.1573	24.5582	24.6079	24.4927	24.2148	24.3016	24.2288	24.2549	24.5552	24.4255	24.577	24.473	24.3037	24.2951
sp|Q7Z412-2|PEX26_HUMAN Isoform 2 of Peroxisome assembly protein 26 OS=Homo sapiens GN=PEX26;sp|Q7Z412|PEX26_HUMAN Peroxisome assembly protein 26 OS=Homo sapiens GN=PEX26 PE=1 SV=2;tr|E9PRC5|E9PRC5_HUMAN Peroxisome assembly protein 26 OS=Homo sapiens GN=PE	Peroxisome assembly protein 26	PEX26		0.107795	-0.124022		0.333062	-0.470616		0.201442	-0.346594		1.20779	-0.136342		0.346761	-0.64291	2	2	2	9	9	9	28.387	0.0078221	2.7501	263630000	12	Q7Z412-2;Q7Z412;E9PRC5	Q7Z412-2;Q7Z412;E9PRC5	18.1426	19.7858	19.9635	19.8642	19.727	19.8047	20.0114	19.9587	19.9242	20.0355	20.0743	19.8527	19.9872	19.9496	19.8681	18.8329	19.7373	21.0714	20.3672
sp|Q9Y5Y5|PEX16_HUMAN Peroxisomal membrane protein PEX16 OS=Homo sapiens GN=PEX16 PE=1 SV=2;sp|Q9Y5Y5-2|PEX16_HUMAN Isoform 2 of Peroxisomal membrane protein PEX16 OS=Homo sapiens GN=PEX16;tr|E9PMM3|E9PMM3_HUMAN Peroxisomal membrane protein PEX16 (Fragment	Peroxisomal membrane protein PEX16	PEX16		0.425977	-0.35833		1.74302	-0.780321		0.396616	-0.421991		0.154128	-0.186708		0.154317	0.353367	5	5	5	22.9	22.9	22.9	38.628	0	80.106	1175300000	34	Q9Y5Y5;Q9Y5Y5-2;E9PMM3;E9PQW0;E9PMS3;E9PLS4;E9PP98	Q9Y5Y5;Q9Y5Y5-2;E9PMM3	22.2528	21.715	22.4347	21.1525	22.2673	22.6053	22.3546	22.1965	22.6936	21.4493	21.8336	22.5262	22.4126	22.0452	22.1274	22.8817	21.6991	22.3747	21.7082
sp|Q92968|PEX13_HUMAN Peroxisomal membrane protein PEX13 OS=Homo sapiens GN=PEX13 PE=1 SV=2	Peroxisomal membrane protein PEX13	PEX13		0.148118	-0.11595		0.178743	-0.160206		0.0405326	-0.0442556		0.199331	0.104163		0.112599	-0.158518	8	8	8	37.2	37.2	37.2	44.129	0	25.896	1762600000	66	Q92968;B5MBY9;G5E9N6;D3YTD3	Q92968	22.5709	21.8308	22.6135	22.814	22.3648	22.2462	23.1046	22.4312	22.4894	22.9041	22.0482	22.4054	22.5605	22.3448	22.2072	23.1792	22.3772	21.9641	23.0827
tr|A0A075B773|A0A075B773_HUMAN Peroxisome assembly protein 12 OS=Homo sapiens GN=PEX12 PE=1 SV=1;sp|O00623|PEX12_HUMAN Peroxisome assembly protein 12 OS=Homo sapiens GN=PEX12 PE=1 SV=1	Peroxisome assembly protein 12	PEX12		0.350944	-0.191533		0.59297	-0.304263		0.410549	-0.112731		0.740844	-0.0866413		1.08611	-0.499288	5	5	5	17.9	17.9	17.9	40.683	0	6.7642	415750000	13	A0A075B773;O00623;K7ELY8	A0A075B773;O00623	20.464	20.5796	20.7911	20.4801	20.3937	20.5487	20.6788	20.4478	20.7193	20.4548	20.1059	20.4152	20.553	20.6153	20.5141	21.4005	20.2904	20.4573	20.4353
sp|O96011|PX11B_HUMAN Peroxisomal membrane protein 11B OS=Homo sapiens GN=PEX11B PE=1 SV=1;sp|O96011-2|PX11B_HUMAN Isoform 2 of Peroxisomal membrane protein 11B OS=Homo sapiens GN=PEX11B	Peroxisomal membrane protein 11B	PEX11B		0.448931	-0.191565		1.27915	-0.430112		0.690775	-0.238548		0.0186623	0.00769488		0.272384	-0.169682	8	8	8	39	39	39	28.431	0	39.808	1844800000	40	O96011;O96011-2;H7C3V6	O96011;O96011-2	22.4994	22.4808	22.6772	22.2507	22.689	22.5295	23.091	22.4749	22.7259	22.3475	22.1545	22.7544	22.3854	22.5166	22.544	22.9581	22.4305	22.4073	22.2479
tr|B5MCF9|B5MCF9_HUMAN Pescadillo homolog OS=Homo sapiens GN=PES1 PE=1 SV=1;sp|O00541|PESC_HUMAN Pescadillo homolog OS=Homo sapiens GN=PES1 PE=1 SV=1;sp|O00541-2|PESC_HUMAN Isoform 2 of Pescadillo homolog OS=Homo sapiens GN=PES1;tr|B3KXD6|B3KXD6_HUMAN Pesc	Pescadillo homolog	PES1		0.46412	-0.107156		0.315496	0.0634734		0.433704	0.17063		0.338759	-0.128695		0.39672	-0.144759	23	23	23	43.8	43.8	43.8	66.077	0	62.783	3686300000	187	B5MCF9;O00541;O00541-2;B3KXD6;H7C267	B5MCF9;O00541;O00541-2;B3KXD6	22.9854	23.3058	23.5954	23.1447	23.6136	23.3317	23.5136	23.3297	23.3986	23.3238	23.1948	23.4881	23.3366	23.5592	23.5803	23.5971	23.4763	23.5076	23.5525
sp|Q8IZL8|PELP1_HUMAN Proline-, glutamic acid- and leucine-rich protein 1 OS=Homo sapiens GN=PELP1 PE=1 SV=2;tr|C9JFV4|C9JFV4_HUMAN Proline-, glutamic acid- and leucine-rich protein 1 OS=Homo sapiens GN=PELP1 PE=1 SV=2;tr|E7EV54|E7EV54_HUMAN Proline-, glut	Proline-, glutamic acid- and leucine-rich protein 1	PELP1		1.18338	-0.470412		1.36199	-0.546182		0.114454	-0.0757701		0.106606	0.0585308		0.399054	-0.206708	28	28	28	31.2	31.2	31.2	119.7	0	323.31	10792000000	302	Q8IZL8;C9JFV4;E7EV54;I3L445;I3L1P4;I3L4M7;I3L4P1	Q8IZL8;C9JFV4;E7EV54	25.2608	24.9749	24.9789	24.6841	25.2153	24.8107	25.6003	25.1123	25.3372	25.359	24.9444	25.2899	25.0725	24.7739	24.688	25.7659	25.5062	24.9209	25.1248
sp|Q9NTI5-2|PDS5B_HUMAN Isoform 2 of Sister chromatid cohesion protein PDS5 homolog B OS=Homo sapiens GN=PDS5B;sp|Q9NTI5|PDS5B_HUMAN Sister chromatid cohesion protein PDS5 homolog B OS=Homo sapiens GN=PDS5B PE=1 SV=1	Sister chromatid cohesion protein PDS5 homolog B	PDS5B		0.611735	1.05264		0.000329857	0.00105762		0.431877	-1.05158		0.00983529	0.00305875		0.0102299	0.0555833	10	10	10	11.7	11.7	11.7	158.28	0	20.87	1373100000	36	Q9NTI5-2;Q9NTI5;A9IYQ1;Q9NTI5-5;Q9NTI5-3	Q9NTI5-2;Q9NTI5	22.1821	22.3316	22.4536	22.3215	22.4365	22.3268	22.4184	22.4199	19.1814	22.2243	22.5066	22.3601	22.1762	22.4979	22.4016	20.7372	22.5897	20.5072	22.2893
sp|Q29RF7|PDS5A_HUMAN Sister chromatid cohesion protein PDS5 homolog A OS=Homo sapiens GN=PDS5A PE=1 SV=1	Sister chromatid cohesion protein PDS5 homolog A	PDS5A		0.177475	-0.188157		0.514387	-0.458287		0.91524	-0.27013		0.621	0.152132		0.313467	-0.137606	48	48	48	44.5	44.5	44.5	150.83	0	241.47	7026700000	369	Q29RF7;Q29RF7-3;H0Y9L6;H0Y9L9;H0Y9X6	Q29RF7	24.5539	24.2878	24.3326	24.2816	24.6126	24.3462	25.0002	24.3463	24.257	24.5733	24.3477	24.8408	24.3447	24.2398	24.1996	25.4534	25.0109	23.5421	24.3299
sp|Q9NR12|PDLI7_HUMAN PDZ and LIM domain protein 7 OS=Homo sapiens GN=PDLIM7 PE=1 SV=1;sp|Q9NR12-2|PDLI7_HUMAN Isoform 2 of PDZ and LIM domain protein 7 OS=Homo sapiens GN=PDLIM7;tr|D6RF83|D6RF83_HUMAN PDZ and LIM domain protein 7 (Fragment) OS=Homo sapien	PDZ and LIM domain protein 7	PDLIM7		0.893007	-1.71001		0.803817	-1.41406		0.0732406	0.295952		0.344492	-1.19976		0.191634	-0.637204	6	6	6	16.8	16.8	16.8	49.844	0	13.581	519350000	71	Q9NR12;Q9NR12-2;D6RF83;D6RH06;Q9NR12-3;Q9NR12-5;Q9NR12-6;Q9NR12-4;D6RAN1;H7BYK4	Q9NR12;Q9NR12-2;D6RF83;D6RH06;Q9NR12-3;Q9NR12-5;Q9NR12-6;Q9NR12-4;D6RAN1;H7BYK4	19.8396	17.9024	20.2375	18.3143	18.3277	21.6348	19.3291	21.5994	21.5459	20.3668	21.505	21.4628	18.8253	21.9171	21.1336	20.2078	22.3642	21.7673	18.6987
sp|Q15084-3|PDIA6_HUMAN Isoform 3 of Protein disulfide-isomerase A6 OS=Homo sapiens GN=PDIA6;sp|Q15084|PDIA6_HUMAN Protein disulfide-isomerase A6 OS=Homo sapiens GN=PDIA6 PE=1 SV=1;sp|Q15084-4|PDIA6_HUMAN Isoform 4 of Protein disulfide-isomerase A6 OS=Homo	Protein disulfide-isomerase A6	PDIA6		0.544778	-0.278091		0.250319	-0.141699		0.393129	0.136391		0.370494	-0.235693		0.916935	-0.374973	6	6	6	19	19	19	47.837	0	10.753	476730000	28	Q15084-3;Q15084;Q15084-4;Q15084-5;Q15084-2	Q15084-3;Q15084;Q15084-4;Q15084-5;Q15084-2	20.7083	20.8613	20.7934	20.664	20.2813	20.6288	20.8128	20.3283	20.6848	20.7444	19.0563	19.7901	20.3469	20.7677	21.1665	20.597	21.4491	20.9447	20.6514
sp|P13667|PDIA4_HUMAN Protein disulfide-isomerase A4 OS=Homo sapiens GN=PDIA4 PE=1 SV=2	Protein disulfide-isomerase A4	PDIA4		0.442278	0.598511		0.477671	0.649103		0.0952028	0.0505918		0.357924	0.497643		0.125075	-0.204895	3	3	3	4.7	4.7	4.7	72.932	0.0034828	3.4071	348850000	16	P13667	P13667	17.4359	19.0332	20.0487	20.4658	20.3435	20.3535	18.8843	20.5195	19.5572	18.9261	18.8243	20.1331	20.2425	18.7607	20.6667	19.5055	18.8071	21.461	20.0679
sp|P30101|PDIA3_HUMAN Protein disulfide-isomerase A3 OS=Homo sapiens GN=PDIA3 PE=1 SV=4	Protein disulfide-isomerase A3	PDIA3		0.873316	-0.43742		0.522131	-0.282394		0.554386	0.155025		0.480382	-0.160571		0.247844	-0.175091	13	13	10	28.1	28.1	21	56.782	0	23.648	2134500000	108	P30101	P30101	22.5028	23.1239	22.4439	22.2812	22.2841	22.596	22.478	22.7458	22.733	22.6401	22.7803	22.4818	22.3463	22.6369	22.6598	22.3422	23.3115	23.3367	22.4482
sp|P09619|PGFRB_HUMAN Platelet-derived growth factor receptor beta OS=Homo sapiens GN=PDGFRB PE=1 SV=1	Platelet-derived growth factor receptor beta	PDGFRB		0.205944	-0.139962		0.235694	-0.1082		0.0353465	0.0317618		0.141774	0.131131		0.697453	-0.287856	8	8	8	10.3	10.3	10.3	123.97	0	10.542	688950000	40	P09619;P09619-2;E5RJ14;E5RH16	P09619	21.2823	21.032	20.9746	20.5518	21.3997	21.5093	21.4465	21.1429	21.5219	21.1036	21.5608	21.4612	20.811	21.3385	20.9179	21.5864	20.7458	21.3178	21.1275
sp|Q5JVF3|PCID2_HUMAN PCI domain-containing protein 2 OS=Homo sapiens GN=PCID2 PE=1 SV=2;sp|Q5JVF3-3|PCID2_HUMAN Isoform 3 of PCI domain-containing protein 2 OS=Homo sapiens GN=PCID2;sp|Q5JVF3-4|PCID2_HUMAN Isoform 4 of PCI domain-containing protein 2 OS=H	PCI domain-containing protein 2	PCID2		0.3978	-0.139275		1.03743	-0.320588		0.459726	-0.181313		0.100471	0.0426108		0.0518391	-0.0379893	20	20	20	57.4	57.4	57.4	46.029	0	323.31	6059000000	147	Q5JVF3;Q5JVF3-3;Q5JVF3-4;Q5JVF3-2	Q5JVF3;Q5JVF3-3;Q5JVF3-4;Q5JVF3-2	24.2212	24.0885	24.0172	24.0266	24.3678	24.3158	24.563	24.3148	24.1225	24.4135	24.3717	24.1701	24.412	24.0735	24.0968	24.6869	24.4493	24.1195	24.3202
sp|Q9Y5E4|PCDB5_HUMAN Protocadherin beta-5 OS=Homo sapiens GN=PCDHB5 PE=2 SV=1	Protocadherin beta-5	PCDHB5		0.668959	-0.631724		5.20748	-2.56835		1.28067	-1.93663		0.0186958	0.0570742		-4.34294e-08	0	6	6	3	10.2	10.2	4.8	86.422	0	13.481	637770000	29	Q9Y5E4	Q9Y5E4	21.5139	18.2105	21.5035	21.6829	21.5908	19.6303	21.7974	21.2859	21.6867	21.486	21.7076	21.8	21.7632	19.3879	21.5816	21.9369	21.4687	21.4227	19.3263
sp|Q96AQ6|PBIP1_HUMAN Pre-B-cell leukemia transcription factor-interacting protein 1 OS=Homo sapiens GN=PBXIP1 PE=1 SV=1;sp|Q96AQ6-2|PBIP1_HUMAN Isoform 2 of Pre-B-cell leukemia transcription factor-interacting protein 1 OS=Homo sapiens GN=PBXIP1;sp|Q96AQ6	Pre-B-cell leukemia transcription factor-interacting protein 1	PBXIP1		0.343795	-0.220912		0.47952	0.288553		0.646327	0.509464		0.164056	-0.167311		0.628694	0.466464	66	66	66	66.9	66.9	66.9	80.642	0	323.31	152670000000	1508	Q96AQ6;Q96AQ6-2;Q96AQ6-3;Q5T173;F2Z2Z8	Q96AQ6;Q96AQ6-2;Q96AQ6-3	28.5469	29.241	29.2667	28.3079	29.1789	28.8466	28.8265	29.3135	29.0001	28.0796	29.1629	29.3183	28.3825	29.3331	29.1197	28.3731	29.4133	29.0656	28.8399
sp|Q86U86-5|PB1_HUMAN Isoform 5 of Protein polybromo-1 OS=Homo sapiens GN=PBRM1;sp|Q86U86-7|PB1_HUMAN Isoform 7 of Protein polybromo-1 OS=Homo sapiens GN=PBRM1;sp|Q86U86-2|PB1_HUMAN Isoform 2 of Protein polybromo-1 OS=Homo sapiens GN=PBRM1;sp|Q86U86-8|PB1_	Protein polybromo-1	PBRM1		0.200281	0.421971		0.4475	0.882526		0.154232	0.460555		0.102053	0.239752		0.120214	0.308462	82	82	82	63.7	63.7	63.7	182.12	0	323.31	88289000000	1732	Q86U86-5;Q86U86-7;Q86U86-2;Q86U86-8;Q86U86;Q86U86-4;Q86U86-3;Q86U86-9;E7EVG2;H0Y5B5;Q86U86-6;C9JPI5;C9JQF1;C9J053;C9JCJ2;C9J409	Q86U86-5;Q86U86-7;Q86U86-2;Q86U86-8;Q86U86;Q86U86-4;Q86U86-3;Q86U86-9;E7EVG2;H0Y5B5;Q86U86-6	20.4525	18.6618	19.3396	17.4956	19.9343	18.3465	17.9721	16.5286	17.291	18.1792	18.0266	19.0377	18.069	19.2338	17.7543	19.3612	18.3402	19.5277	17.832
tr|J3KNQ4|J3KNQ4_HUMAN Alpha-parvin OS=Homo sapiens GN=PARVA PE=1 SV=1;sp|Q9NVD7|PARVA_HUMAN Alpha-parvin OS=Homo sapiens GN=PARVA PE=1 SV=1;tr|E9PS97|E9PS97_HUMAN Alpha-parvin (Fragment) OS=Homo sapiens GN=PARVA PE=1 SV=1	Alpha-parvin	PARVA		0.0644346	-0.0265732		0.884452	-1.53092		0.482977	-1.50434		0.816373	0.195209		0.0543122	-0.249569	9	9	8	21.8	21.8	18.9	46.589	0	61.965	1203500000	101	J3KNQ4;Q9NVD7;E9PS97;Q9NVD7-2	J3KNQ4;Q9NVD7;E9PS97	17.971	18.2521	19.8939	21.7692	21.7286	21.4491	21.8246	21.6952	21.2583	21.8487	22.2433	21.419	21.5374	21.3779	21.4459	21.8913	21.6926	21.6913	21.4448
sp|P09874|PARP1_HUMAN Poly [ADP-ribose] polymerase 1 OS=Homo sapiens GN=PARP1 PE=1 SV=4	Poly [ADP-ribose] polymerase 1	PARP1		0.289066	0.252892		0.643831	0.500216		0.368185	0.247324		0.455587	0.617942		0.846187	0.641006	22	22	22	29.1	29.1	29.1	113.08	0	196.61	3006900000	194	P09874;Q5VX84;Q5VX85	P09874	18.547	19.1663	19.1874	19.7706	19.4105	19.1656	19.512	18.7474	19.8562	20.2862	18.8888	18.3628	19.8945	18.5911	18.0073	18.2772	19.2303	19.5529	19.4218
sp|Q9H300|PARL_HUMAN Presenilins-associated rhomboid-like protein, mitochondrial OS=Homo sapiens GN=PARL PE=1 SV=2;tr|F8WCQ4|F8WCQ4_HUMAN Rhomboid-like protein OS=Homo sapiens GN=PARL PE=1 SV=1;tr|C9JNP8|C9JNP8_HUMAN Rhomboid-like protein OS=Homo sapiens G	Presenilins-associated rhomboid-like protein, mitochondrial;P-beta	PARL		0.678948	-0.324146		1.09349	-0.476823		0.433179	-0.152678		0.250118	0.115304		0.0543428	0.0390027	5	5	5	16.1	16.1	16.1	42.19	0	9.2162	1912800000	32	Q9H300;F8WCQ4;C9JNP8;Q9H300-2;H7C0U0	Q9H300;F8WCQ4;C9JNP8;Q9H300-2;H7C0U0	23.0779	22.3331	22.892	22.3813	22.7106	22.7054	23.2427	22.64	22.868	22.76	22.5946	23.0977	22.7751	22.3079	22.3685	23.4595	22.8796	22.4499	22.6074
sp|Q8NDF8-5|PAPD5_HUMAN Isoform 5 of Non-canonical poly(A) RNA polymerase PAPD5 OS=Homo sapiens GN=PAPD5;tr|H3BQM0|H3BQM0_HUMAN Non-canonical poly(A) RNA polymerase PAPD5 OS=Homo sapiens GN=PAPD5 PE=1 SV=1;sp|Q8NDF8|PAPD5_HUMAN Non-canonical poly(A) RNA po	Non-canonical poly(A) RNA polymerase PAPD5	PAPD5		0.393518	-0.24822		1.38817	-0.533009		0.32547	-0.284789		0.139246	-0.153259		0.228272	-0.212221	15	15	15	39.5	39.5	39.5	75.8	0	136.5	2140100000	89	Q8NDF8-5;H3BQM0;Q8NDF8;Q8NDF8-3;Q8NDF8-2;E9PC61;Q8NDF8-4	Q8NDF8-5;H3BQM0;Q8NDF8;Q8NDF8-3;Q8NDF8-2	19.427	20.019	20.2725	19.6866	19.9693	18.8975	19.9013	19.6373	19.1931	18.9997	19.9469	19.8314	19.1721	19.9647	19.8764	20.0064	19.8895	19.9686	19.4828
sp|Q15102|PA1B3_HUMAN Platelet-activating factor acetylhydrolase IB subunit gamma OS=Homo sapiens GN=PAFAH1B3 PE=1 SV=1;tr|M0R389|M0R389_HUMAN Platelet-activating factor acetylhydrolase IB subunit gamma (Fragment) OS=Homo sapiens GN=PAFAH1B3 PE=1 SV=7	Platelet-activating factor acetylhydrolase IB subunit gamma	PAFAH1B3		0.70016	-0.450045		1.2146	-0.746171		0.691986	-0.296126		0.47159	0.143492		0.825169	1.62019	8	8	8	62.3	62.3	62.3	25.734	0	52.422	1311000000	78	Q15102;M0R389;M0QZT2;M0QXS6;M0R323;M0R1K3	Q15102;M0R389	17.7375	17.8874	22.1656	22.2065	22.3903	22.1286	23.0882	23.0698	21.9514	22.4489	23.3105	23.5381	22.0658	22.297	21.9322	22.5069	23.2585	22.2762	21.5989
sp|P43034|LIS1_HUMAN Platelet-activating factor acetylhydrolase IB subunit alpha OS=Homo sapiens GN=PAFAH1B1 PE=1 SV=2	Platelet-activating factor acetylhydrolase IB subunit alpha	PAFAH1B1		0.372927	1.1675		0.214847	0.738225		0.453157	-0.429275		0.438163	1.40513		0.119359	-0.17809	13	13	13	38	38	38	46.637	0	97.487	2059900000	122	P43034;I3L3N5;P43034-2;I3L495	P43034	23.2142	19.1506	23.1762	23.6007	22.9667	22.8056	23.3022	23.6764	19.0715	24.3671	24.14	23.7474	22.6482	19.0528	23.4566	23.2922	23.4432	18.9557	22.9027
sp|Q9NXG6|P4HTM_HUMAN Transmembrane prolyl 4-hydroxylase OS=Homo sapiens GN=P4HTM PE=1 SV=2;sp|Q9NXG6-3|P4HTM_HUMAN Isoform 3 of Transmembrane prolyl 4-hydroxylase OS=Homo sapiens GN=P4HTM;sp|Q9NXG6-2|P4HTM_HUMAN Isoform 2 of Transmembrane prolyl 4-hydroxy	Transmembrane prolyl 4-hydroxylase	P4HTM		0.2686	0.246888		2.76123	-2.15627		2.60974	-2.40316		0.911663	0.592134		0.816271	-1.65618	3	3	3	9.4	9.4	9.4	56.66	0	13.078	421680000	24	Q9NXG6;Q9NXG6-3;Q9NXG6-2;V9GY20;H7C153	Q9NXG6;Q9NXG6-3;Q9NXG6-2	20.2595	17.8269	20.7977	21.4105	21.1123	21.1917	20.3644	20.8754	21.764	18.9991	20.7336	19.2238	20.7601	21.0812	20.0969	20.4559	20.7063	21.7817	18.2062
sp|P07237|PDIA1_HUMAN Protein disulfide-isomerase OS=Homo sapiens GN=P4HB PE=1 SV=3;tr|H7BZ94|H7BZ94_HUMAN Protein disulfide-isomerase OS=Homo sapiens GN=P4HB PE=1 SV=2;tr|I3L398|I3L398_HUMAN Protein disulfide-isomerase (Fragment) OS=Homo sapiens GN=P4HB P	Protein disulfide-isomerase	P4HB		0.0722163	-0.0490125		0.0186284	-0.013305		0.232113	0.0357075		0.0196236	-0.0100657		0.117095	-0.044501	11	11	11	25.4	25.4	25.4	57.116	0	21.092	1165900000	62	P07237;H7BZ94;I3L398;I3NI03;I3L4M2;I3L312;H0Y3Z3;I3L3U6;I3L3P5;I3L514;I3L0S0	P07237;H7BZ94;I3L398	21.6708	21.8999	22.0795	22.0632	21.9574	22.1159	21.6888	22.1228	22.0452	22.1569	21.852	21.2772	21.7289	22.2488	22.1891	21.607	22.5631	22.5402	22.0694
sp|O15460-2|P4HA2_HUMAN Isoform IIa of Prolyl 4-hydroxylase subunit alpha-2 OS=Homo sapiens GN=P4HA2;sp|O15460|P4HA2_HUMAN Prolyl 4-hydroxylase subunit alpha-2 OS=Homo sapiens GN=P4HA2 PE=1 SV=1	Prolyl 4-hydroxylase subunit alpha-2	P4HA2		-4.34294e-08	0	+	3.62156	2.61899	+	2.40498	2.16202		-4.34294e-08	0		1.17372	0.540108	5	5	5	13.1	13.1	13.1	60.632	0	8.9581	147820000	10	O15460-2;O15460	O15460-2;O15460	19.6493	18.9604	19.6348	18.9852	19.8514	18.7575	18.3167	19.8384	18.6142	18.7253	21.0359	18.797	19.513	19.4194	19.9188	18.6325	18.0685	18.976	21.084
tr|S4R3Q9|S4R3Q9_HUMAN Mitochondrial inner membrane protein OXA1L OS=Homo sapiens GN=OXA1L PE=1 SV=1;tr|J3KNA0|J3KNA0_HUMAN Mitochondrial inner membrane protein OXA1L OS=Homo sapiens GN=OXA1L PE=1 SV=1;sp|Q15070-2|OXA1L_HUMAN Isoform 2 of Mitochondrial inn	Mitochondrial inner membrane protein OXA1L	OXA1L		0.645181	-0.315104		0.803847	-0.409567		0.146457	-0.0944633		0.121113	-0.0464827		0.187548	-0.105681	8	8	8	18.6	18.6	18.6	48.519	0	18.022	8361300000	140	S4R3Q9;J3KNA0;Q15070-2;Q15070;E7EVY0;C9JC63;Q15070-3	S4R3Q9;J3KNA0;Q15070-2;Q15070;E7EVY0	25.0184	24.67	25.0326	24.5937	24.8463	24.4005	25.4541	24.8943	24.8721	24.8895	24.6154	25.0711	24.5695	24.6531	24.7575	25.0876	24.9545	24.3091	24.8572
sp|P32242|OTX1_HUMAN Homeobox protein OTX1 OS=Homo sapiens GN=OTX1 PE=1 SV=1	Homeobox protein OTX1	OTX1		0.0731559	0.0524079		0.194122	-0.111629		0.166182	-0.164037		0.359087	-0.26644		0.694168	0.415969	16	16	16	32.5	32.5	32.5	37.327	0	323.31	36200000000	398	P32242;G3V3J3;G3V3P9;P32243;P32243-2;O43186	P32242	27.2323	26.8733	26.8297	27.626	26.7648	26.7256	27.3357	26.9017	26.7959	27.3444	26.6847	27.0159	27.389	27.1131	27.4136	26.5556	27.1908	27.1387	27.3312
sp|Q9BZF1-3|OSBL8_HUMAN Isoform 3 of Oxysterol-binding protein-related protein 8 OS=Homo sapiens GN=OSBPL8;sp|Q9BZF1-2|OSBL8_HUMAN Isoform 2 of Oxysterol-binding protein-related protein 8 OS=Homo sapiens GN=OSBPL8;sp|Q9BZF1|OSBL8_HUMAN Oxysterol-binding pr	Oxysterol-binding protein-related protein 8;Oxysterol-binding protein	OSBPL8		0.135738	-0.111419		0.370063	-0.261496		0.38392	-0.150077		0.0663915	0.0439777		1.11334	-0.440535	13	13	12	21.8	21.8	20.2	96.955	0	29.361	1484800000	105	Q9BZF1-3;Q9BZF1-2;Q9BZF1;F8VUA7;F8VQX7;F8VVD3;F8VVE7;F8VZ43;Q9H0X9-3	Q9BZF1-3;Q9BZF1-2;Q9BZF1;F8VUA7;F8VQX7	22.4404	21.8618	21.9935	21.9307	22.3516	22.2016	22.8319	21.7559	22.1183	22.5689	21.7241	22.0226	22.3775	21.7348	22.2397	22.9044	22.2725	21.7534	22.1315
sp|Q53FV1|ORML2_HUMAN ORM1-like protein 2 OS=Homo sapiens GN=ORMDL2 PE=1 SV=2;tr|F6WST4|F6WST4_HUMAN ORM1-like protein 1 (Fragment) OS=Homo sapiens GN=ORMDL1 PE=1 SV=6;tr|F8VXD5|F8VXD5_HUMAN ORM1-like protein 2 OS=Homo sapiens GN=ORMDL2 PE=1 SV=1;sp|Q9P0S3	ORM1-like protein 2;ORM1-like protein 1	ORMDL2;ORMDL1		0.210238	-0.895449		0.480715	1.5866		0.96883	2.48205		0.296496	-1.21796		0.899212	3.29034	3	3	2	28.8	28.8	21.6	17.363	0	44.778	2354200000	35	Q53FV1;F6WST4;F8VXD5;Q9P0S3	Q53FV1;F6WST4;F8VXD5;Q9P0S3	23.1971	22.9797	19.2184	23.0376	19.5914	19.3107	23.2888	23.0817	18.4631	23.2137	22.8196	19.011	23.0437	23	19.5499	23.2795	18.0785	23.0603	23.2564
sp|O43913|ORC5_HUMAN Origin recognition complex subunit 5 OS=Homo sapiens GN=ORC5 PE=1 SV=1;sp|O43913-2|ORC5_HUMAN Isoform 2 of Origin recognition complex subunit 5 OS=Homo sapiens GN=ORC5	Origin recognition complex subunit 5	ORC5		0.283953	-0.258443		0.367053	-0.353869		0.119283	-0.0954266		0.538395	0.2251		0.395896	-0.288637	17	17	17	40.9	40.9	40.9	50.282	0	37.154	3014900000	119	O43913;O43913-2;G3V0H0	O43913;O43913-2	23.221	22.6558	22.6917	22.9912	23.078	22.8452	23.6598	22.8655	22.846	23.1488	22.8921	23.0643	23.0549	22.4621	22.7221	24.1275	23.4757	22.405	23.4175
sp|Q9UBD5|ORC3_HUMAN Origin recognition complex subunit 3 OS=Homo sapiens GN=ORC3 PE=1 SV=1;sp|Q9UBD5-2|ORC3_HUMAN Isoform 2 of Origin recognition complex subunit 3 OS=Homo sapiens GN=ORC3;sp|Q9UBD5-3|ORC3_HUMAN Isoform 3 of Origin recognition complex subu	Origin recognition complex subunit 3	ORC3		0.113806	-0.122891		0.0741872	-0.0900876		0.0419731	0.0328032		0.34068	0.11478		0.0575688	0.0503979	17	17	17	32.5	32.5	32.5	82.253	0	126.87	2875500000	148	Q9UBD5;Q9UBD5-2;Q9UBD5-3	Q9UBD5;Q9UBD5-2;Q9UBD5-3	22.6326	22.4581	22.415	22.8436	22.9499	22.8481	23.5425	22.6239	22.3876	22.905	22.6087	23.0159	23.0279	22.579	22.6903	23.6292	23.6434	22.1938	23.4375
sp|Q13416|ORC2_HUMAN Origin recognition complex subunit 2 OS=Homo sapiens GN=ORC2 PE=1 SV=2	Origin recognition complex subunit 2	ORC2		0.00353905	0.0019865		0.41835	-0.628771		0.249107	-0.630757		0.028732	0.0130291		0.399993	-0.950347	6	6	6	15.6	15.6	15.6	65.971	0	9.9924	1062500000	26	Q13416;C9JK08;B8ZZ80	Q13416	18.8468	17.7851	20.0062	21.971	21.8198	21.5525	21.9267	21.5815	21.5622	17.6532	17.9605	17.4914	21.9467	21.6498	21.7078	22.1672	21.9846	21.4526	22.6133
sp|O95948|ONEC2_HUMAN One cut domain family member 2 OS=Homo sapiens GN=ONECUT2 PE=2 SV=2	One cut domain family member 2	ONECUT2		0.240912	0.127686		0.0472558	-0.0263278		0.442066	-0.154013		1.08078	-0.364738		0.0823429	-0.0530542	28	28	21	57.5	57.5	48.2	54.303	0	323.31	19055000000	396	O95948;O60422	O95948	25.9363	25.5747	25.9664	26.1447	26.191	25.7331	26.1077	25.5354	25.9358	25.7809	26.1023	25.7317	26.38	26.5007	26.2823	25.6825	26.414	25.696	25.8408
sp|Q9UBC0|HNF6_HUMAN Hepatocyte nuclear factor 6 OS=Homo sapiens GN=ONECUT1 PE=2 SV=1	Hepatocyte nuclear factor 6	ONECUT1		0.446674	0.125671		1.2234	0.310352		0.394812	0.184681		0.056501	-0.0224145		0.0147386	-0.00995	12	5	5	28.4	18.1	18.1	51.023	0	6.7553	1091300000	22	Q9UBC0;U3KQR8	Q9UBC0	22.2261	22.0632	21.742	22.111	21.6702	21.8837	21.8107	21.6201	21.7585	21.9029	21.9378	21.7071	21.9801	21.9404	21.8116	21.5404	21.9837	21.8624	22.2619
sp|Q96E52|OMA1_HUMAN Metalloendopeptidase OMA1, mitochondrial OS=Homo sapiens GN=OMA1 PE=1 SV=1;tr|H7BZX2|H7BZX2_HUMAN Metalloendopeptidase OMA1, mitochondrial (Fragment) OS=Homo sapiens GN=OMA1 PE=1 SV=1;sp|Q96E52-2|OMA1_HUMAN Isoform 2 of Metalloendopept	Metalloendopeptidase OMA1, mitochondrial	OMA1		1.09277	-1.49675		1.03871	-1.5706		0.0504532	-0.0738481		0.670937	-1.13146		0.145899	-0.344864	3	3	3	9.2	9.2	9.2	60.12	0.0013953	4.2607	502080000	9	Q96E52;H7BZX2;Q96E52-2	Q96E52;H7BZX2;Q96E52-2	19.5282	19.5177	20.3826	18.9549	19.0093	19.1007	19.0358	21.3349	20.9518	19.9365	18.7202	18.7963	19.0808	21.6321	19.7464	21.2256	18.8912	21.671	19.8945
tr|A0A0G2JMZ8|A0A0G2JMZ8_HUMAN Occludin OS=Homo sapiens GN=OCLN PE=1 SV=1;sp|Q16625-4|OCLN_HUMAN Isoform 4 of Occludin OS=Homo sapiens GN=OCLN;sp|Q16625-3|OCLN_HUMAN Isoform 3 of Occludin OS=Homo sapiens GN=OCLN;sp|Q16625|OCLN_HUMAN Occludin OS=Homo sapien	Occludin	OCLN		0.254572	0.0891994		1.07298	-0.871727		0.634004	-0.960927		0.866143	0.670612		0.191408	0.495095	5	5	5	13.8	13.8	13.8	59.129	0	6.8379	494990000	15	A0A0G2JMZ8;Q16625-4;Q16625-3;Q16625;Q16625-5;Q16625-2	A0A0G2JMZ8;Q16625-4;Q16625-3;Q16625;Q16625-5;Q16625-2	20.6591	20.8475	21.0015	20.6781	21.1967	21.3115	20.9852	20.8607	20.825	20.5924	20.6705	20.926	19.8436	20.8895	20.4413	20.9814	21.0687	21.1162	21.33
sp|Q96E22|NGBR_HUMAN Dehydrodolichyl diphosphate synthase complex subunit NUS1 OS=Homo sapiens GN=NUS1 PE=1 SV=1	Dehydrodolichyl diphosphate syntase complex subunit NUS1	NUS1		0.479053	-0.231281		0.548432	-0.232375		0.00107435	-0.00109418		0.0738234	0.0568301		0.103595	0.258675	6	6	6	34.8	34.8	34.8	33.224	0	96.617	816340000	24	Q96E22	Q96E22	21.2616	20.9828	21.5454	20.8605	21.7502	21.3282	21.4239	21.6366	21.7446	21.601	21.1019	20.9608	21.1628	21.4227	21.1829	21.8675	21.2615	21.3311	21.7327
sp|Q8N1F7|NUP93_HUMAN Nuclear pore complex protein Nup93 OS=Homo sapiens GN=NUP93 PE=1 SV=2;tr|H3BVG0|H3BVG0_HUMAN Nuclear pore complex protein Nup93 OS=Homo sapiens GN=NUP93 PE=1 SV=1;sp|Q8N1F7-2|NUP93_HUMAN Isoform 2 of Nuclear pore complex protein Nup93	Nuclear pore complex protein Nup93	NUP93		0.796495	-0.366856		0.845657	-0.405543		0.0538856	-0.0386874		0.197038	0.146113		0.471427	-0.301875	61	61	61	74.6	74.6	74.6	93.487	0	323.31	37756000000	895	Q8N1F7;H3BVG0;Q8N1F7-2;H3BPA9;H3BM93;H3BRI8;H3BV11;H3BNN5;H3BVE2;H3BP95;H3BMX0;H3BRD9;H3BV15;H3BNG7	Q8N1F7;H3BVG0;Q8N1F7-2	26.9876	26.6513	26.7189	27.0335	26.6479	26.5215	27.5598	26.7813	27.0192	26.9313	26.6291	26.8157	27.055	26.2585	26.4511	27.4904	27.0347	26.7214	27.0378
sp|Q9BW27|NUP85_HUMAN Nuclear pore complex protein Nup85 OS=Homo sapiens GN=NUP85 PE=1 SV=1;tr|J3KT10|J3KT10_HUMAN Nuclear pore complex protein Nup85 OS=Homo sapiens GN=NUP85 PE=1 SV=1;sp|Q9BW27-3|NUP85_HUMAN Isoform 3 of Nuclear pore complex protein Nup85	Nuclear pore complex protein Nup85	NUP85		0.505671	-0.373288		0.474215	-0.404554		0.0320367	-0.0312659		0.109026	-0.0502396		0.0522347	-0.0688146	26	26	26	41.8	41.8	41.8	75.019	0	323.31	11849000000	355	Q9BW27;J3KT10;Q9BW27-3;J3QL54;Q9BW27-2;J3KRC0;F5H0W7;J3KSH3;J3QLH0;J3QLD4;J3QL91;J3QLV0;J3QS63;J3KS87	Q9BW27;J3KT10;Q9BW27-3;J3QL54	24.943	24.6938	24.9391	25.2043	24.9624	24.8202	25.7029	25.1333	25.3725	25.3164	24.753	25.1985	25.2861	24.9736	24.878	26.2439	25.1624	24.5985	25.5687
sp|Q8NFH3|NUP43_HUMAN Nucleoporin Nup43 OS=Homo sapiens GN=NUP43 PE=1 SV=1;sp|Q8NFH3-2|NUP43_HUMAN Isoform 2 of Nucleoporin Nup43 OS=Homo sapiens GN=NUP43	Nucleoporin Nup43	NUP43		0.141485	-0.0633418		0.233751	-0.0707855		0.0100248	-0.00744375		0.0710289	0.0504945		1.15161	0.298589	16	16	16	56.1	56.1	56.1	42.15	0	323.31	33556000000	311	Q8NFH3;Q8NFH3-2;B4E301;F5H0E3;B4DVD1	Q8NFH3;Q8NFH3-2	26.474	26.4505	26.2862	26.9527	26.2828	26.3349	26.6712	26.5802	26.49	26.5592	26.606	26.3946	26.5441	26.6451	26.2297	26.3818	26.5444	26.8534	26.7438
sp|Q8TEM1|PO210_HUMAN Nuclear pore membrane glycoprotein 210 OS=Homo sapiens GN=NUP210 PE=1 SV=3;sp|Q8TEM1-2|PO210_HUMAN Isoform 2 of Nuclear pore membrane glycoprotein 210 OS=Homo sapiens GN=NUP210	Nuclear pore membrane glycoprotein 210	NUP210		0.078656	-0.0486142		0.476018	-0.219185		0.203483	-0.170571		0.0199348	0.0227852		0.563283	-0.56428	12	12	12	10	10	10	205.11	0	98.802	1709700000	79	Q8TEM1;Q8TEM1-2	Q8TEM1;Q8TEM1-2	22.5192	22.5263	21.9672	21.9359	22.7488	22.5241	22.1197	22.5454	22.7016	21.7913	22.266	22.1177	21.8366	22.8439	22.46	22.3556	22.7725	22.2147	21.9682
sp|Q92621|NU205_HUMAN Nuclear pore complex protein Nup205 OS=Homo sapiens GN=NUP205 PE=1 SV=3	Nuclear pore complex protein Nup205	NUP205		0.761829	-0.362704		0.809001	-0.483669		0.153552	-0.120965		1.19714	0.212789		0.568362	-0.469158	50	50	50	28.9	28.9	28.9	227.92	0	323.31	7354100000	361	Q92621;U3KPX2;U3KQ47;U3KQ97;U3KQH5	Q92621	24.5917	24.146	24.346	24.4878	24.4344	24.3205	25.1367	24.4472	24.9612	24.6278	24.2374	24.3964	24.3081	24.2196	24.0767	25.2577	24.5724	24.2864	24.7716
sp|Q5SRE5|NU188_HUMAN Nucleoporin NUP188 homolog OS=Homo sapiens GN=NUP188 PE=1 SV=1;sp|Q5SRE5-2|NU188_HUMAN Isoform 2 of Nucleoporin NUP188 homolog OS=Homo sapiens GN=NUP188	Nucleoporin NUP188 homolog	NUP188		1.10505	-0.214693		1.44229	-0.446794		0.475023	-0.232101		0.209601	0.0172386		0.926463	-0.444283	28	28	28	18.8	18.8	18.8	196.04	0	223.92	4266200000	230	Q5SRE5;Q5SRE5-2;H7C4K7	Q5SRE5;Q5SRE5-2	23.5696	23.1277	23.4699	23.4962	23.4876	23.5465	23.7243	23.6908	24.013	23.5641	23.3655	23.6961	23.4925	23.448	23.5381	23.7899	23.4913	23.6395	23.6005
sp|Q12769|NU160_HUMAN Nuclear pore complex protein Nup160 OS=Homo sapiens GN=NUP160 PE=1 SV=3;tr|G3V198|G3V198_HUMAN Nuclear pore complex protein Nup160 (Fragment) OS=Homo sapiens GN=NUP160 PE=1 SV=2;tr|E9PR16|E9PR16_HUMAN Nuclear pore complex protein Nup1	Nuclear pore complex protein Nup160	NUP160		0.482131	-0.198087		0.602881	-0.337508		0.175498	-0.13942		0.175364	0.0418797		0.407718	-0.31192	27	27	27	23.4	23.4	23.4	162.12	0	153.58	4555800000	199	Q12769;G3V198;E9PR16;Q12769-3;Q12769-2;E9PSI3	Q12769;G3V198;E9PR16	23.7693	23.4055	23.5124	23.7623	23.6738	23.5797	24.1525	23.7123	23.7214	23.8255	23.4934	23.4046	23.6529	23.7446	23.4927	24.295	23.8884	23.4506	24.1071
tr|E9PF10|E9PF10_HUMAN Nuclear pore complex protein Nup155 OS=Homo sapiens GN=NUP155 PE=1 SV=1;sp|O75694-2|NU155_HUMAN Isoform 2 of Nuclear pore complex protein Nup155 OS=Homo sapiens GN=NUP155;sp|O75694|NU155_HUMAN Nuclear pore complex protein Nup155 OS=H	Nuclear pore complex protein Nup155	NUP155		0.101724	0.0635792		0.617888	0.230268		0.262334	0.166689		0.0379318	-0.0315011		0.151733	-0.0793425	17	17	17	20.6	20.6	20.6	148.09	0	38.587	1067800000	80	E9PF10;O75694-2;O75694	E9PF10;O75694-2;O75694	18.4858	21.1847	21.357	20.6063	21.2733	21.3603	20.5958	20.7806	21.3505	17.7461	21.0436	21.0627	20.8164	21.311	21.2069	20.9853	21.1901	21.1959	21.2797
sp|P57740|NU107_HUMAN Nuclear pore complex protein Nup107 OS=Homo sapiens GN=NUP107 PE=1 SV=1;sp|P57740-2|NU107_HUMAN Isoform 2 of Nuclear pore complex protein Nup107 OS=Homo sapiens GN=NUP107;sp|P57740-3|NU107_HUMAN Isoform 3 of Nuclear pore complex prote	Nuclear pore complex protein Nup107	NUP107		0.0708295	-0.0308488		0.438011	-0.147028		0.416299	-0.116179		0.326568	0.0959307		1.99361	-0.477407	27	27	27	37.4	37.4	37.4	106.37	0	166.49	4087900000	180	P57740;P57740-2;P57740-3;G3V1T4;H0YG15	P57740;P57740-2;P57740-3	23.3378	23.4643	23.7272	23.6016	23.9258	23.7351	23.796	23.6242	23.7241	23.819	23.6476	23.8313	23.5825	23.8097	23.5826	24.2603	23.6513	23.6541	23.7414
sp|Q7Z417|NUFP2_HUMAN Nuclear fragile X mental retardation-interacting protein 2 OS=Homo sapiens GN=NUFIP2 PE=1 SV=1	Nuclear fragile X mental retardation-interacting protein 2	NUFIP2		0.111126	0.046683		4.04026	-0.337171		0.754746	-0.383854		0.219276	0.161556		1.15629	0.175737	79	79	72	65.8	65.8	60.6	76.12	0	323.31	2622300000000	3790	Q7Z417	Q7Z417	33.4704	33.0828	32.9889	33.6707	32.88	33.1501	33.1547	33.227	33.1171	33.9138	33.5714	33.4769	33.4019	32.8438	32.9706	33.2904	33.189	33.1434	32.8793
sp|Q7Z417-2|NUFP2_HUMAN Isoform 2 of Nuclear fragile X mental retardation-interacting protein 2 OS=Homo sapiens GN=NUFIP2	Nuclear fragile X mental retardation-interacting protein 2	NUFIP2		0.0752941	-0.185885		0.852938	-1.04761		0.231904	-0.861728		0.147612	-0.53058		0.406427	-0.784103	9	2	2	40.8	10.8	10.8	14.643	0	9.261	1319100000	29	Q7Z417-2	Q7Z417-2	18.9643	18.4579	21.7182	22.8149	19.0904	22.7815	21.7855	21.9864	22.6633	22.3241	22.3821	18.5175	22.8146	21.1049	22.3591	21.576	20.7265	21.7513	20.8387
sp|Q9H0G5|NSRP1_HUMAN Nuclear speckle splicing regulatory protein 1 OS=Homo sapiens GN=NSRP1 PE=1 SV=1;tr|A0A024QZ33|A0A024QZ33_HUMAN Coiled-coil domain containing 55, isoform CRA_a OS=Homo sapiens GN=CCDC55 PE=1 SV=1	Nuclear speckle splicing regulatory protein 1	NSRP1;CCDC55		0.302012	0.373168		0.359725	0.439304		0.143326	0.0661354		0.460435	0.215089		0.572028	1.64572	20	20	20	36.2	36.2	36.2	66.389	0	172.37	3105400000	194	Q9H0G5;A0A024QZ33;K7ERM9;K7EMD8;J3KT62;K7EK40;J3QLV5;J3QRI6	Q9H0G5;A0A024QZ33	23.7554	23.8665	23.4765	23.6645	23.4811	23.6184	23.5448	21.4492	23.6464	23.7065	23.9066	23.6258	23.74	23.0801	23.2987	23.3445	23.6986	23.6056	23.4166
sp|Q96MF7|NSE2_HUMAN E3 SUMO-protein ligase NSE2 OS=Homo sapiens GN=NSMCE2 PE=1 SV=2;tr|E5RFJ1|E5RFJ1_HUMAN E3 SUMO-protein ligase NSE2 OS=Homo sapiens GN=NSMCE2 PE=1 SV=1;tr|E5RIM1|E5RIM1_HUMAN E3 SUMO-protein ligase NSE2 (Fragment) OS=Homo sapiens GN=NSM	E3 SUMO-protein ligase NSE2	NSMCE2	+	2.76984	3.32272	+	4.38515	5.70307	+	2.2951	2.38036	+	2.38573	3.18551	+	2.83325	1.36181	13	13	13	55.5	55.5	55.5	27.932	0	111.22	3873500000	159	Q96MF7;E5RFJ1;E5RIM1;A0A087WTZ8;E5RHW9;H0YB96;E5RK09;E5RG00	Q96MF7;E5RFJ1;E5RIM1;A0A087WTZ8;E5RHW9	17.6585	17.93	18.2077	22.9259	21.6004	22.5874	17.8789	20.2365	18.2849	19.5171	19.1661	18.7809	19.3888	19.6905	18.4779	18.7164	18.7614	20.413	24.5216
tr|F2Z2K0|F2Z2K0_HUMAN NSFL1 cofactor p47 OS=Homo sapiens GN=NSFL1C PE=1 SV=1;sp|Q9UNZ2-6|NSF1C_HUMAN Isoform 4 of NSFL1 cofactor p47 OS=Homo sapiens GN=NSFL1C;sp|Q9UNZ2|NSF1C_HUMAN NSFL1 cofactor p47 OS=Homo sapiens GN=NSFL1C PE=1 SV=2;sp|Q9UNZ2-5|NSF1C_H	NSFL1 cofactor p47	NSFL1C	+	3.91479	2.51007		-4.34294e-08	0		1.9854	-2.15176		0.456783	1.05253		-4.34294e-08	0	2	2	2	11.7	11.7	11.7	30.22	0.0026467	3.5591	119480000	3	F2Z2K0;Q9UNZ2-6;Q9UNZ2;Q9UNZ2-5;Q9UNZ2-4	F2Z2K0;Q9UNZ2-6;Q9UNZ2;Q9UNZ2-5;Q9UNZ2-4	19.6614	19.3955	19.121	21.3017	20.7361	21.3473	18.5321	18.0994	19.2678	18.3749	18.9915	19.2501	21.0146	18.1277	21.0852	18.3738	18.2188	19.218	18.1312
sp|Q15738|NSDHL_HUMAN Sterol-4-alpha-carboxylate 3-dehydrogenase, decarboxylating OS=Homo sapiens GN=NSDHL PE=1 SV=2;tr|C9JDR0|C9JDR0_HUMAN Sterol-4-alpha-carboxylate 3-dehydrogenase, decarboxylating (Fragment) OS=Homo sapiens GN=NSDHL PE=1 SV=1	Sterol-4-alpha-carboxylate 3-dehydrogenase, decarboxylating	NSDHL		1.24706	-0.451557		0.893529	-0.380598		0.0687139	0.0709597		0.46881	-0.256561		0.106542	-0.148934	32	32	32	83.6	83.6	83.6	41.9	0	323.31	32045000000	551	Q15738;C9JDR0	Q15738;C9JDR0	27.1205	26.3835	26.6745	25.9849	26.6133	26.7366	27.1029	26.9353	26.7671	26.4655	26.3963	26.2348	26.6221	26.7074	26.7749	27.1439	26.5809	26.8488	27.0638
sp|Q8IXM6-2|NRM_HUMAN Isoform 2 of Nurim OS=Homo sapiens GN=NRM;sp|Q8IXM6|NRM_HUMAN Nurim OS=Homo sapiens GN=NRM PE=1 SV=1;tr|H0Y6T6|H0Y6T6_HUMAN Nurim (Fragment) OS=Homo sapiens GN=NRM PE=1 SV=1	Nurim	NRM		0.829729	-0.733948		0.118945	-0.136491		0.987648	0.597457		1.11994	-0.632395		0.190717	0.122994	2	2	2	14.8	14.8	14.8	22.397	0.0035042	3.4487	207400000	11	Q8IXM6-2;Q8IXM6;H0Y6T6	Q8IXM6-2;Q8IXM6;H0Y6T6	19.527	19.6247	20.1576	18.5993	18.9185	19.4515	19.8676	20.0441	20.184	18.3889	19.7554	19.5537	19.6516	19.4477	19.7672	20.2795	18.3743	19.5929	19.7967
sp|Q92570|NR4A3_HUMAN Nuclear receptor subfamily 4 group A member 3 OS=Homo sapiens GN=NR4A3 PE=1 SV=3;sp|Q92570-3|NR4A3_HUMAN Isoform 3 of Nuclear receptor subfamily 4 group A member 3 OS=Homo sapiens GN=NR4A3	Nuclear receptor subfamily 4 group A member 3	NR4A3		0.11996	0.237667		0.141592	0.25935		0.00849744	0.0216821		0.0393458	-0.11097		0.173682	0.393716	10	10	10	20.9	20.9	20.9	68.229	0	17.062	1763400000	40	Q92570;Q92570-3;Q92570-2;P43354-2;P43354;H7BZ00;E9PBQ4;C9J8W4;F8W6I3	Q92570;Q92570-3	23.4005	21.6859	22.2473	23.4395	21.3974	21.5745	22.0893	21.4463	21.9169	22.5897	21.5773	21.757	23.6026	21.2569	21.8848	23.697	20.6193	21.628	23.1058
sp|P06748-2|NPM_HUMAN Isoform 2 of Nucleophosmin OS=Homo sapiens GN=NPM1;sp|P06748|NPM_HUMAN Nucleophosmin OS=Homo sapiens GN=NPM1 PE=1 SV=2;sp|P06748-3|NPM_HUMAN Isoform 3 of Nucleophosmin OS=Homo sapiens GN=NPM1	Nucleophosmin	NPM1	+	2.07162	1.3052	+	1.83611	1.0767		0.283356	-0.228494		1.35007	-1.20991		0.104497	-0.0652472	17	17	17	56.2	56.2	56.2	29.464	0	323.31	11254000000	271	P06748-2;P06748;P06748-3;E5RI98;E5RGW4	P06748-2;P06748;P06748-3	24.3062	24.431	23.3645	24.7487	25.6826	25.1033	23.4178	23.8557	23.8256	23.5111	24.0412	24.2054	26.094	26.0457	27.0245	23.2374	24.2367	24.6647	24.6143
sp|Q9UNW9|NOVA2_HUMAN RNA-binding protein Nova-2 OS=Homo sapiens GN=NOVA2 PE=1 SV=1	RNA-binding protein Nova-2	NOVA2		-4.34294e-08	0	+	2.21549	1.7617	+	2.40258	2.00882		-4.34294e-08	0		0.161059	-0.289274	6	6	6	17.9	17.9	17.9	49.008	0	22.137	226840000	13	Q9UNW9;M0R1A0;F8VYI3;I3L2B5;F8VWX1;F8W659;J3KQU3;P51513-2;P51513-5;P51513-3;P51513-4;P51513	Q9UNW9	19.2186	19.1268	19.7735	19.1108	19.0127	18.3921	18.7112	19.0435	20.3739	17.7435	18.9152	18.3964	18.4732	19.1393	19.4593	19.3064	18.3523	18.7266	20.3529
sp|Q04721|NOTC2_HUMAN Neurogenic locus notch homolog protein 2 OS=Homo sapiens GN=NOTCH2 PE=1 SV=3	Neurogenic locus notch homolog protein 2;Notch 2 extracellular truncation;Notch 2 intracellular domain	NOTCH2		0.720662	-0.388588		0.207417	-0.15276		0.219893	0.235828		0.0473284	-0.0468337		0.572234	-0.53775	13	13	13	8.1	8.1	8.1	265.4	0	41.193	1811900000	72	Q04721	Q04721	22.3604	22.1789	22.6163	21.6521	22.5537	22.2358	22.9157	22.396	22.4632	22.6938	21.9951	22.279	22.2114	21.8178	22.5529	22.9771	22.0943	22.3685	22.9875
sp|Q86U38|NOP9_HUMAN Nucleolar protein 9 OS=Homo sapiens GN=NOP9 PE=1 SV=1;sp|Q86U38-2|NOP9_HUMAN Isoform 2 of Nucleolar protein 9 OS=Homo sapiens GN=NOP9	Nucleolar protein 9	NOP9		0.301639	-0.242563		0.206767	-0.175271		0.193754	0.0672913		0.56121	-0.140539		0.151224	-0.13263	4	4	4	8	8	8	69.437	0	7.6543	433350000	24	Q86U38;Q86U38-2	Q86U38;Q86U38-2	20.6746	18.5226	20.6388	20.2843	20.6219	20.3879	21.2074	20.0478	20.7748	20.6201	20.0429	20.7938	20.5953	20.4782	20.6422	21.4352	20.3114	20.2669	20.6473
sp|Q9Y2X3|NOP58_HUMAN Nucleolar protein 58 OS=Homo sapiens GN=NOP58 PE=1 SV=1	Nucleolar protein 58	NOP58		0.81503	-1.08336		2.5641	-1.63052		0.23941	-0.547167		0.416067	0.980334		0.0683889	-0.0748571	27	27	27	47.6	47.6	47.6	59.578	0	323.31	36455000000	715	Q9Y2X3;H7BZ72;F8WED0	Q9Y2X3	20.4248	18.013	17.899	18.8176	16.3861	19.2291	20.0269	19.376	18.7099	19.013	17.9017	18.3569	18.0987	16.7272	16.6658	18.4094	19.466	19.3773	17.4636
tr|A0A087WV73|A0A087WV73_HUMAN Probable 28S rRNA (cytosine(4447)-C(5))-methyltransferase OS=Homo sapiens GN=NOP2 PE=1 SV=1;sp|P46087|NOP2_HUMAN Probable 28S rRNA (cytosine(4447)-C(5))-methyltransferase OS=Homo sapiens GN=NOP2 PE=1 SV=2;sp|P46087-4|NOP2_HUM	Probable 28S rRNA (cytosine(4447)-C(5))-methyltransferase	NOP2		0.272393	0.651017	+	1.50103	2.68974	+	2.42577	2.03873		0.0851455	-0.356487		0.269556	1.03142	12	12	12	19.2	19.2	19.2	94.095	0	108.07	1704300000	145	A0A087WV73;P46087;P46087-4;P46087-2;P46087-3;F5GYR3;F5GWB7;F5H709	A0A087WV73;P46087;P46087-4;P46087-2;P46087-3	19.9309	19.9335	18.9858	20.4582	21.0242	20.4245	20.1052	22.8029	20.7618	18.4643	17.2874	22.8877	21.1242	18.3805	23.4717	18.3437	19.2966	18.5976	22.8778
sp|P78316|NOP14_HUMAN Nucleolar protein 14 OS=Homo sapiens GN=NOP14 PE=1 SV=3;tr|E9PFK5|E9PFK5_HUMAN Nucleolar protein 14 OS=Homo sapiens GN=NOP14 PE=1 SV=1;sp|P78316-2|NOP14_HUMAN Isoform 2 of Nucleolar protein 14 OS=Homo sapiens GN=NOP14	Nucleolar protein 14	NOP14		1.19586	-0.434205		0.580844	-0.156391		0.4459	0.277814		0.415832	-0.243982		1.18762	-0.331901	51	51	51	48.9	48.9	48.9	97.667	0	323.31	33616000000	786	P78316;E9PFK5;P78316-2	P78316;E9PFK5;P78316-2	26.7157	26.8596	27.126	26.0911	26.8126	26.862	26.8637	26.7976	27.307	26.5112	26.4293	26.9524	26.8081	26.8252	26.8643	27.1211	26.9674	27.0797	27.0118
sp|Q15233|NONO_HUMAN Non-POU domain-containing octamer-binding protein OS=Homo sapiens GN=NONO PE=1 SV=4;sp|Q15233-2|NONO_HUMAN Isoform 2 of Non-POU domain-containing octamer-binding protein OS=Homo sapiens GN=NONO;tr|C9JYS8|C9JYS8_HUMAN Non-POU domain-con	Non-POU domain-containing octamer-binding protein	NONO		0.23847	-0.0941995		0.475303	0.171836		0.765206	0.266036		0.61881	-0.182994		0.384244	0.204336	94	94	92	94.7	94.7	94.7	54.231	0	323.31	1875400000000	4858	Q15233;Q15233-2;C9JYS8;H7C367;C9IZL7;C9J4X2;C9JJ13	Q15233;Q15233-2;C9JYS8;H7C367	32.5352	32.6622	32.8233	32.2248	32.5255	32.5527	32.329	32.6174	32.6589	32.2682	32.5599	32.7887	32.4564	32.677	32.7186	32.1642	32.5577	32.8441	32.47
sp|Q5C9Z4|NOM1_HUMAN Nucleolar MIF4G domain-containing protein 1 OS=Homo sapiens GN=NOM1 PE=1 SV=1	Nucleolar MIF4G domain-containing protein 1	NOM1		0.114155	-0.0432361		1.24359	-0.305661		0.848632	-0.262424		0.824748	0.267708		0.00770054	-0.00692113	11	11	11	14.8	14.8	14.8	96.256	0	56.233	1522400000	64	Q5C9Z4	Q5C9Z4	21.9087	21.9116	22.1923	22.0253	22.337	22.3828	22.3937	22.1699	22.3921	22.1803	22.1084	21.7861	22.0434	22.1138	21.7848	22.5947	22.1432	22.0561	22.1534
sp|Q9H6R4-4|NOL6_HUMAN Isoform 4 of Nucleolar protein 6 OS=Homo sapiens GN=NOL6;sp|Q9H6R4|NOL6_HUMAN Nucleolar protein 6 OS=Homo sapiens GN=NOL6 PE=1 SV=2;tr|A0A0A0MRW6|A0A0A0MRW6_HUMAN Nucleolar protein 6 OS=Homo sapiens GN=NOL6 PE=1 SV=1;sp|Q9H6R4-3|NOL6	Nucleolar protein 6	NOL6		0.528721	-0.18235		0.242816	-0.108		0.218422	0.0743497		0.374518	0.0655816		0.674016	-0.213564	26	26	2	32.7	32.7	2.4	127.32	0	120.44	6028100000	193	Q9H6R4-4;Q9H6R4;A0A0A0MRW6;Q9H6R4-3;A0A0C4DFX0	Q9H6R4-4;Q9H6R4;A0A0A0MRW6;Q9H6R4-3	24.2682	24.0664	24.3253	24.2544	24.3209	24.2496	24.7268	24.1625	24.4675	24.2983	24.0911	24.5601	24.2647	24.2926	24.0709	24.8191	24.3592	24.2088	24.6085
sp|Q9H8H0|NOL11_HUMAN Nucleolar protein 11 OS=Homo sapiens GN=NOL11 PE=1 SV=1	Nucleolar protein 11	NOL11		1.2397	-0.459313		0.546201	-0.226772		0.614937	0.232541		0.590701	-0.188051		0.10487	-0.0855045	51	51	51	72.7	72.7	72.7	81.123	0	323.31	14679000000	504	Q9H8H0;J3QR28;J3QLQ6;Q9H8H0-2	Q9H8H0	25.5427	25.2984	25.6524	25.1902	25.6476	25.4568	26.0078	25.5324	26.0545	25.5092	25.0008	25.2181	25.6791	25.6622	25.5175	26.3548	25.6292	25.7664	25.8729
sp|Q9BVI4|NOC4L_HUMAN Nucleolar complex protein 4 homolog OS=Homo sapiens GN=NOC4L PE=1 SV=1	Nucleolar complex protein 4 homolog	NOC4L		0.517815	-0.229814		1.03949	-0.457922		0.509166	-0.228107		0.966577	0.153481		0.521632	-0.272622	16	16	16	55.2	55.2	55.2	58.467	0	185.07	4324100000	135	Q9BVI4;F5H303	Q9BVI4	23.5899	23.5264	23.5571	23.5767	23.5929	23.8028	24.0038	23.5686	23.9037	23.4727	23.4193	23.6064	23.4758	23.5273	23.5088	24.4906	23.6539	23.7029	23.7756
sp|Q8WTT2|NOC3L_HUMAN Nucleolar complex protein 3 homolog OS=Homo sapiens GN=NOC3L PE=1 SV=1	Nucleolar complex protein 3 homolog	NOC3L		1.0224	-0.330569		0.970309	-0.231287		0.138987	0.0992819		0.471028	-0.295931		0.520571	-0.282026	35	35	35	44.5	44.5	44.5	92.547	0	323.31	11216000000	429	Q8WTT2	Q8WTT2	24.4834	24.7615	24.9639	24.4338	25.1147	24.4425	25.2039	24.8583	24.9113	23.9383	24.3896	24.1469	24.6584	25.0698	25.1505	25.1429	24.8767	24.9722	24.745
sp|Q9Y3T9|NOC2L_HUMAN Nucleolar complex protein 2 homolog OS=Homo sapiens GN=NOC2L PE=1 SV=4	Nucleolar complex protein 2 homolog	NOC2L		0.709775	-0.378958		1.06399	-0.656649		0.32115	-0.277691		0.0480738	0.0321604		0.146447	-0.142864	38	38	38	34.3	34.3	34.3	84.918	0	323.31	46381000000	775	Q9Y3T9	Q9Y3T9	27.2982	27.29	27.5104	27.3537	27.6288	27.1658	28.1885	27.2239	27.7732	27.3196	27.046	27.3264	27.6991	27.0653	27.2874	28.0856	28.0167	27.2824	27.6613
sp|Q13423|NNTM_HUMAN NAD(P) transhydrogenase, mitochondrial OS=Homo sapiens GN=NNT PE=1 SV=3;tr|E9PCX7|E9PCX7_HUMAN NAD(P) transhydrogenase, mitochondrial OS=Homo sapiens GN=NNT PE=1 SV=1	NAD(P) transhydrogenase, mitochondrial	NNT		0.681765	-0.243695		1.32849	-0.41035		0.868816	-0.166655		0.352892	0.0837676		1.08504	-0.347322	53	53	53	43	43	43	113.89	0	323.31	34537000000	1131	Q13423;E9PCX7;D6RAI5;D6RHU2;H0Y8P5;D6RCR6	Q13423;E9PCX7	26.4	26.3989	26.3778	26.5249	26.7112	26.4476	26.9691	26.5735	26.6065	26.7569	26.553	26.6851	26.4886	26.5756	26.3682	27.2404	26.9094	26.5307	26.4793
tr|H0YD75|H0YD75_HUMAN Mitogen-activated protein kinase (Fragment) OS=Homo sapiens GN=NLK PE=1 SV=1;sp|Q9UBE8|NLK_HUMAN Serine/threonine-protein kinase NLK OS=Homo sapiens GN=NLK PE=1 SV=2	Mitogen-activated protein kinase;Serine/threonine-protein kinase NLK	NLK		0.588282	0.263265		1.10551	0.422114		0.321204	0.158849		0.056511	-0.0264111		0.285123	0.104765	16	16	16	38.9	38.9	38.9	52.569	0	34.4	3676000000	123	H0YD75;Q9UBE8	H0YD75;Q9UBE8	23.2741	23.3327	23.001	23.5405	23.5722	23.0836	23.0746	22.964	22.8642	23.36	23.5476	23.7927	23.4912	23.406	23.3784	23.4324	23.6094	22.8684	23.3034
sp|Q969F2|NKD2_HUMAN Protein naked cuticle homolog 2 OS=Homo sapiens GN=NKD2 PE=1 SV=1;sp|Q969F2-2|NKD2_HUMAN Isoform 2 of Protein naked cuticle homolog 2 OS=Homo sapiens GN=NKD2	Protein naked cuticle homolog 2	NKD2		0.232162	-0.133871		0.508284	-0.255117		0.265816	-0.121246		0.0893466	-0.0352275		0.954412	0.464172	40	40	40	75.4	75.4	75.4	50.055	0	323.31	44786000000	682	Q969F2;Q969F2-2	Q969F2;Q969F2-2	27.2791	27.6284	27.3474	27.119	27.487	27.5354	27.2727	27.7487	27.8091	26.942	27.6615	27.3987	27.3198	27.4795	27.4479	26.9112	27.5104	27.8339	27.0072
sp|Q969G9|NKD1_HUMAN Protein naked cuticle homolog 1 OS=Homo sapiens GN=NKD1 PE=1 SV=1	Protein naked cuticle homolog 1	NKD1		0.352924	0.0993992		3.67224	0.890153		2.51093	0.790754		0.0863519	-0.0396131		0.314797	0.103626	18	18	18	47.7	47.7	47.7	52.284	0	323.31	12801000000	268	Q969G9	Q969G9	25.0497	25.4223	25.2413	25.017	24.8344	24.7486	24.806	24.9051	24.7703	24.8911	25.5021	25.1133	24.8031	25.1874	24.7283	24.523	25.0118	24.5873	25.7929
sp|Q9BYG3|MK67I_HUMAN MKI67 FHA domain-interacting nucleolar phosphoprotein OS=Homo sapiens GN=NIFK PE=1 SV=1;tr|C9J808|C9J808_HUMAN MKI67 FHA domain-interacting nucleolar phosphoprotein (Fragment) OS=Homo sapiens GN=NIFK PE=1 SV=7;tr|C9J6C5|C9J6C5_HUMAN M	MKI67 FHA domain-interacting nucleolar phosphoprotein	NIFK		0.0253247	-0.0733287		0.521815	-0.980869		0.45126	-0.907541		1.37723	-2.38112		-4.34294e-08	0	8	8	8	28.7	28.7	28.7	34.222	0	16.229	647520000	41	Q9BYG3;C9J808;C9J6C5;H7BZL0	Q9BYG3;C9J808;C9J6C5	18.6258	18.6677	18.6634	21.0944	18.5861	18.853	19.4616	17.6523	20.5937	18.2258	18.8219	18.4871	21.8468	21.6812	22.1489	19.9728	18.3399	21.4868	17.9202
sp|Q6ZNB6|NFXL1_HUMAN NF-X1-type zinc finger protein NFXL1 OS=Homo sapiens GN=NFXL1 PE=1 SV=2;sp|Q6ZNB6-2|NFXL1_HUMAN Isoform 2 of NF-X1-type zinc finger protein NFXL1 OS=Homo sapiens GN=NFXL1	NF-X1-type zinc finger protein NFXL1	NFXL1		0.081856	-0.0348482		0.368181	0.112718		0.395607	0.147566		0.078215	-0.0381463		0.235901	0.164183	19	19	19	30.7	30.7	30.7	101.34	0	68.546	2206000000	103	Q6ZNB6;Q6ZNB6-2	Q6ZNB6;Q6ZNB6-2	22.3979	22.2241	22.2014	22.1666	22.5293	22.6229	22.6958	22.3924	22.4488	22.5177	22.6587	22.2598	22.552	22.6029	22.2783	22.3924	22.18	22.7372	22.4403
tr|H7BY57|H7BY57_HUMAN Neurofascin (Fragment) OS=Homo sapiens GN=NFASC PE=1 SV=1;tr|X6RKN2|X6RKN2_HUMAN Neurofascin (Fragment) OS=Homo sapiens GN=NFASC PE=1 SV=1;sp|O94856-4|NFASC_HUMAN Isoform 4 of Neurofascin OS=Homo sapiens GN=NFASC;sp|O94856-12|NFASC_H	Neurofascin	NFASC		0.675719	-0.56529		0.699524	-0.506822		0.0245016	0.0584679		0.308907	-0.467192		0.00195951	-0.00464249	5	5	5	7.3	7.3	7.3	116.59	0	6.7174	304990000	14	H7BY57;X6RKN2;O94856-4;O94856-12;O94856-10;O94856-3;O94856-8;O94856-11;O94856-6;O94856-9;O94856-7;O94856-13;O94856-5;O94856;O94856-2;D6RBU5;D6RHX4;H7C0L6	H7BY57;X6RKN2;O94856-4;O94856-12;O94856-10;O94856-3;O94856-8;O94856-11;O94856-6;O94856-9;O94856-7;O94856-13;O94856-5;O94856;O94856-2;D6RBU5	18.735	17.8508	19.045	18.5563	20.3182	20.42	20.6128	20.244	20.4359	19.7409	18.6124	18.6566	19.9929	20.3801	20.3231	20.2766	20.3319	20.0794	20.3376
tr|A0A0X1KG71|A0A0X1KG71_HUMAN Negative elongation factor B OS=Homo sapiens GN=NELFB PE=1 SV=1;sp|Q8WX92|NELFB_HUMAN Negative elongation factor B OS=Homo sapiens GN=NELFB PE=1 SV=1	Negative elongation factor B	NELFB		0.0130245	0.00617981		2.94502	-1.32865		1.94887	-1.33482		0.580817	0.884078		0.262968	0.373568	9	9	9	18.6	18.6	18.6	70.038	0	53.532	701090000	40	A0A0X1KG71;Q8WX92	A0A0X1KG71;Q8WX92	20.3336	20.4575	20.4648	20.4903	20.5962	20.624	20.545	20.6347	20.2364	20.3239	20.2508	21.3635	20.3053	18.3331	20.4199	20.6745	20.9741	20.3193	19.3569
sp|Q15843|NEDD8_HUMAN NEDD8 OS=Homo sapiens GN=NEDD8 PE=1 SV=1;tr|F8VSA6|F8VSA6_HUMAN NEDD8 OS=Homo sapiens GN=NEDD8 PE=4 SV=1;tr|E9PS38|E9PS38_HUMAN Protein NEDD8-MDP1 OS=Homo sapiens GN=NEDD8-MDP1 PE=4 SV=2;tr|S4R3E9|S4R3E9_HUMAN Protein NEDD8-MDP1 OS=Ho	NEDD8	NEDD8;NEDD8-MDP1		0.634457	-0.671054	+	4.03399	4.3406	+	4.04834	5.01166		1.04233	-0.393779		0.678088	0.797303	2	2	2	40.7	40.7	40.7	9.0714	0	98.176	692030000	17	Q15843;F8VSA6;E9PS38;S4R3E9;E9PL57	Q15843;F8VSA6;E9PS38;S4R3E9;E9PL57	19.8978	19.187	19.0106	18.6352	18.3784	18.7287	20.6031	18.8856	18.8826	18.5886	19.2452	19.5013	19.1948	18.7057	19.0231	18.3328	19.9644	18.8424	23.7157
sp|O75380|NDUS6_HUMAN NADH dehydrogenase [ubiquinone] iron-sulfur protein 6, mitochondrial OS=Homo sapiens GN=NDUFS6 PE=1 SV=1;tr|D6RBT3|D6RBT3_HUMAN NADH dehydrogenase [ubiquinone] iron-sulfur protein 6, mitochondrial OS=Homo sapiens GN=NDUFS6 PE=1 SV=1	NADH dehydrogenase [ubiquinone] iron-sulfur protein 6, mitochondrial	NDUFS6		0.231362	-0.0909386		0.707859	-0.283859		0.368938	-0.19292		1.15587	-0.309887		0.49754	0.417081	10	10	10	70.2	70.2	70.2	13.711	0	69.067	10756000000	182	O75380;D6RBT3	O75380;D6RBT3	25.2335	25.2644	24.7347	24.9907	24.7002	24.7682	24.796	24.8833	24.9454	24.714	25.1757	24.8751	24.9756	25.2891	25.1242	24.5383	25.0053	25.2959	24.2848
sp|O95169-3|NDUB8_HUMAN Isoform 3 of NADH dehydrogenase [ubiquinone] 1 beta subcomplex subunit 8, mitochondrial OS=Homo sapiens GN=NDUFB8;sp|O95169|NDUB8_HUMAN NADH dehydrogenase [ubiquinone] 1 beta subcomplex subunit 8, mitochondrial OS=Homo sapiens GN=ND	NADH dehydrogenase [ubiquinone] 1 beta subcomplex subunit 8, mitochondrial	NDUFB8		0.786345	-0.182599		2.16297	-0.293801		0.297245	-0.111202		0.0797842	0.036466		0.10136	-0.0730311	11	11	11	68.4	68.4	68.4	18.479	0	68.939	6316400000	190	O95169-3;O95169;E9PQ68;O95169-2;K9J7I2;E9PIZ8	O95169-3;O95169;E9PQ68;O95169-2;K9J7I2	24.3595	24.3222	24.5452	24.007	24.4466	24.4265	24.5631	24.5186	24.5289	24.0275	24.0984	24.1853	24.1244	24.38	24.2663	24.5894	24.3448	24.3111	24.2363
tr|E7EWP0|E7EWP0_HUMAN NADH dehydrogenase [ubiquinone] 1 beta subcomplex subunit 5, mitochondrial OS=Homo sapiens GN=NDUFB5 PE=1 SV=1;tr|H0Y886|H0Y886_HUMAN NADH dehydrogenase [ubiquinone] 1 beta subcomplex subunit 5, mitochondrial (Fragment) OS=Homo sapie	NADH dehydrogenase [ubiquinone] 1 beta subcomplex subunit 5, mitochondrial	NDUFB5		0.272478	0.437879		0.190737	-0.410509		0.386259	-0.848388		0.334511	1.226		0.712043	-1.35286	4	4	4	29.9	29.9	29.9	20.038	0	8.0691	846520000	17	E7EWP0;H0Y886;O43674-2;O43674	E7EWP0;H0Y886;O43674-2;O43674	19.3027	21.5137	21.1563	20.5575	21.6133	21.4039	21.2426	21.4605	19.7296	21.2767	21.3225	19.2126	17.0194	21.6251	21.2522	19.102	21.6344	21.353	21.0893
sp|O43676|NDUB3_HUMAN NADH dehydrogenase [ubiquinone] 1 beta subcomplex subunit 3 OS=Homo sapiens GN=NDUFB3 PE=1 SV=3;tr|C9JKQ2|C9JKQ2_HUMAN NADH dehydrogenase [ubiquinone] 1 beta subcomplex subunit 3 (Fragment) OS=Homo sapiens GN=NDUFB3 PE=1 SV=1	NADH dehydrogenase [ubiquinone] 1 beta subcomplex subunit 3	NDUFB3		0.670149	-0.444496		0.633727	-0.351694		0.120391	0.092802		1.01989	-0.752305		0.407339	-0.146439	16	16	16	80.6	80.6	80.6	11.402	0	323.31	97879000000	631	O43676;C9JKQ2	O43676;C9JKQ2	27.981	28.6077	28.1449	27.459	28.1898	27.2727	28.6471	27.6765	27.6154	27.3782	28.0693	28.2749	28.0796	28.7755	28.3232	28.1474	28.5789	27.8445	27.6873
sp|Q9NX14|NDUBB_HUMAN NADH dehydrogenase [ubiquinone] 1 beta subcomplex subunit 11, mitochondrial OS=Homo sapiens GN=NDUFB11 PE=1 SV=1;sp|Q9NX14-2|NDUBB_HUMAN Isoform 2 of NADH dehydrogenase [ubiquinone] 1 beta subcomplex subunit 11, mitochondrial OS=Homo	NADH dehydrogenase [ubiquinone] 1 beta subcomplex subunit 11, mitochondrial	NDUFB11		0.048675	0.0641944		0.393906	0.363707		0.247783	0.299512		0.0349879	-0.06626		0.0576837	0.0439262	4	4	4	39.2	39.2	39.2	17.316	0	29.058	4822600000	81	Q9NX14;Q9NX14-2	Q9NX14;Q9NX14-2	23.3819	23.6516	18.0988	23.4809	22.2393	23.4765	22.6304	22.2359	23.848	19.1324	23.4239	19.2544	23.3789	23.8288	22.1878	23.317	22.5108	23.4661	23.6032
sp|Q16795|NDUA9_HUMAN NADH dehydrogenase [ubiquinone] 1 alpha subcomplex subunit 9, mitochondrial OS=Homo sapiens GN=NDUFA9 PE=1 SV=2	NADH dehydrogenase [ubiquinone] 1 alpha subcomplex subunit 9, mitochondrial	NDUFA9		0.0548298	0.0542065		0.0363906	0.0383685		0.0288181	-0.015838		0.286062	-0.0732168		0.0254126	0.0266469	10	10	10	36.1	36.1	36.1	42.509	0	76.124	1788300000	48	Q16795;F5H0J3;F5GY40	Q16795	22.6951	22.5537	23.569	22.5474	22.7368	22.6929	21.6581	23.0098	22.8968	22.3362	22.1871	22.9023	22.5665	22.7757	22.8546	22.16	22.7139	23.1906	22.4288
sp|O14777|NDC80_HUMAN Kinetochore protein NDC80 homolog OS=Homo sapiens GN=NDC80 PE=1 SV=1	Kinetochore protein NDC80 homolog	NDC80		0.394759	0.353715		0.602094	0.51309		0.38294	0.159376		0.507857	0.0774721		0.182849	-0.152522	4	4	4	7.9	7.9	7.9	73.912	0.0035026	3.4463	310820000	5	O14777	O14777	20.0903	19.4962	20.0386	20.3315	20.1095	20.265	20.1626	20.2901	18.7065	20.5286	19.1378	19.8839	20.1351	20.1739	20.1646	20.4409	20.1929	19.4967	20.7186
sp|Q9BTX1-6|NDC1_HUMAN Isoform 6 of Nucleoporin NDC1 OS=Homo sapiens GN=NDC1;sp|Q9BTX1-5|NDC1_HUMAN Isoform 5 of Nucleoporin NDC1 OS=Homo sapiens GN=NDC1;sp|Q9BTX1-2|NDC1_HUMAN Isoform 2 of Nucleoporin NDC1 OS=Homo sapiens GN=NDC1;sp|Q9BTX1|NDC1_HUMAN Nucl	Nucleoporin NDC1	NDC1		0.702036	-0.195443		0.804392	-0.239619		0.14274	-0.0441755		0.0106963	-0.00218264		0.610076	-0.28182	10	10	10	26.8	26.8	26.8	63.157	0	27.053	1443700000	52	Q9BTX1-6;Q9BTX1-5;Q9BTX1-2;Q9BTX1;Q9BTX1-4;Q9BTX1-3	Q9BTX1-6;Q9BTX1-5;Q9BTX1-2;Q9BTX1;Q9BTX1-4	22.0809	21.883	22.1479	22.275	22.1583	22.1266	22.2154	22.3764	22.694	22.0894	21.8565	22.1899	22.2341	22.2431	22.0892	22.5297	22.4187	22.0584	22.3213
sp|Q92542-2|NICA_HUMAN Isoform 2 of Nicastrin OS=Homo sapiens GN=NCSTN;sp|Q92542|NICA_HUMAN Nicastrin OS=Homo sapiens GN=NCSTN PE=1 SV=2;tr|H0Y3Z4|H0Y3Z4_HUMAN Nicastrin (Fragment) OS=Homo sapiens GN=NCSTN PE=1 SV=7;tr|Q5T205|Q5T205_HUMAN Nicastrin (Fragme	Nicastrin	NCSTN		0.581402	-0.219166		0.978549	-0.278609		0.109902	-0.0594432		0.0169242	0.0118484		1.54053	-0.38537	10	10	10	22.1	22.1	22.1	76.743	0	155	4302400000	95	Q92542-2;Q92542;H0Y3Z4;Q5T205;H0Y6T7;Q5T209;Q5T210	Q92542-2;Q92542;H0Y3Z4;Q5T205;H0Y6T7	23.4822	23.5776	23.8119	23.4801	23.9083	24.0665	24.1037	23.8897	23.8824	23.7857	23.9513	23.7751	23.6875	24.1096	23.6223	23.8764	24.4739	23.9988	23.6232
tr|C9JE98|C9JE98_HUMAN Nuclear receptor corepressor 2 OS=Homo sapiens GN=NCOR2 PE=1 SV=1;tr|C9J0Q5|C9J0Q5_HUMAN Nuclear receptor corepressor 2 OS=Homo sapiens GN=NCOR2 PE=1 SV=2;tr|C9JFD3|C9JFD3_HUMAN Nuclear receptor corepressor 2 OS=Homo sapiens GN=NCOR2	Nuclear receptor corepressor 2	NCOR2		0.0918445	0.0544141		0.927944	0.383287		0.628358	0.328873		0.0895439	-0.0481987		0.134778	0.0741704	44	44	44	27.4	27.4	27.4	268.04	0	130.45	11268000000	356	C9JE98;C9J0Q5;C9JFD3;Q9Y618-5;Q9Y618-4;Q9Y618-3;Q9Y618;C9J7T7;C9JQE8;Q9Y618-2;C9J330;H7C1J7;H7C184;H7C0P3;C9JNV9;H7C1Y3;H0YGK8;A0A088AWL3;O75376-3;O75376-2;O75376	C9JE98;C9J0Q5;C9JFD3;Q9Y618-5;Q9Y618-4;Q9Y618-3;Q9Y618;C9J7T7;C9JQE8	25.7318	25.0684	24.5723	25.4162	24.9014	24.913	25.0502	25.0502	24.6779	25.4027	25.4294	24.9384	25.2731	24.9663	25.1358	24.7654	25.5714	25.0194	25.7045
sp|Q969V3-2|NCLN_HUMAN Isoform 2 of Nicalin OS=Homo sapiens GN=NCLN;sp|Q969V3|NCLN_HUMAN Nicalin OS=Homo sapiens GN=NCLN PE=1 SV=2;tr|K7EMW4|K7EMW4_HUMAN Nicalin OS=Homo sapiens GN=NCLN PE=1 SV=1	Nicalin	NCLN		0.42183	-0.0801099		0.940919	-0.239873		0.334136	-0.159763		0.708853	0.196934		0.385117	-0.168454	16	16	16	34.2	34.2	34.2	62.846	0	107.8	4112800000	156	Q969V3-2;Q969V3;K7EMW4;K7ELZ9;A0A0C4DGP7;K7ENM2;K7EQ66	Q969V3-2;Q969V3;K7EMW4	23.3729	23.338	23.4568	23.3481	23.6249	23.5746	23.7354	23.5017	23.4656	23.3037	23.1992	23.3426	23.2105	23.5063	23.2401	23.7053	23.5657	23.6022	23.546
sp|P19338|NUCL_HUMAN Nucleolin OS=Homo sapiens GN=NCL PE=1 SV=3;tr|H7BY16|H7BY16_HUMAN Nucleolin (Fragment) OS=Homo sapiens GN=NCL PE=1 SV=7	Nucleolin	NCL		0.876459	0.721443		1.1651	0.927459		0.375835	0.206016		2.99254	-1.68833		1.6606	-1.36359	25	25	25	35.4	35.4	35.4	76.613	0	273.57	4332400000	187	P19338;H7BY16	P19338;H7BY16	22.2727	22.7544	21.8418	23.2974	23.5426	23.0541	21.9575	22.5344	22.7932	22.7476	23.3005	22.1441	24.7222	25.0523	25.1846	21.5985	23.3055	23.2706	23.1828
sp|Q9Y2A7|NCKP1_HUMAN Nck-associated protein 1 OS=Homo sapiens GN=NCKAP1 PE=1 SV=1;sp|Q9Y2A7-2|NCKP1_HUMAN Isoform 2 of Nck-associated protein 1 OS=Homo sapiens GN=NCKAP1	Nck-associated protein 1	NCKAP1		0.739893	-0.335199		1.33293	-0.614054		0.518421	-0.278855		0.300625	-0.112825		0.143037	-0.138544	40	40	40	40.5	40.5	40.5	128.79	0	173.18	10322000000	427	Q9Y2A7;Q9Y2A7-2;P55160;F8W050;P55160-2	Q9Y2A7;Q9Y2A7-2	24.8045	24.9209	24.5094	24.5224	24.8108	24.4499	25.005	25.0464	24.7142	24.8021	24.8368	24.9116	24.7699	24.5016	24.8501	25.1054	25.3706	24.3358	24.7262
tr|A0A0R4J2G3|A0A0R4J2G3_HUMAN Arylacetamide deacetylase-like 1 OS=Homo sapiens GN=NCEH1 PE=1 SV=1;tr|A0A0A0MTJ9|A0A0A0MTJ9_HUMAN Neutral cholesterol ester hydrolase 1 OS=Homo sapiens GN=NCEH1 PE=1 SV=1;sp|Q6PIU2|NCEH1_HUMAN Neutral cholesterol ester hydro	Neutral cholesterol ester hydrolase 1	NCEH1		0.808379	-0.341995		0.696025	-0.278221		0.151865	0.0637735		0.120358	0.0881653		0.0365485	-0.0211741	10	10	10	33.9	33.9	33.9	49.062	0	41.122	2082900000	63	A0A0R4J2G3;A0A0A0MTJ9;Q6PIU2;Q6PIU2-2;Q6PIU2-3;H7C046	A0A0R4J2G3;A0A0A0MTJ9;Q6PIU2;Q6PIU2-2;Q6PIU2-3;H7C046	22.5408	22.6213	22.9228	22.3276	22.818	22.6511	23.266	22.5538	23.0094	23.0519	22.1252	22.4929	22.7906	22.6761	22.0655	23.0893	22.526	23.2008	22.7756
sp|Q09161|NCBP1_HUMAN Nuclear cap-binding protein subunit 1 OS=Homo sapiens GN=NCBP1 PE=1 SV=1	Nuclear cap-binding protein subunit 1	NCBP1		0.335295	-0.277495		1.07053	-0.711378		1.05254	-0.433882		0.0175817	0.013066		0.123818	-0.10732	24	24	24	40.1	40.1	40.1	91.838	0	182.07	8609800000	288	Q09161;F2Z2T1;X6R941	Q09161	24.6852	24.2848	24.2193	24.6147	24.6052	24.1825	25.1529	24.3058	24.462	24.6727	24.1025	24.7337	24.8573	24.2405	24.2654	25.5276	25.0095	24.0119	24.2952
sp|P42695|CNDD3_HUMAN Condensin-2 complex subunit D3 OS=Homo sapiens GN=NCAPD3 PE=1 SV=2	Condensin-2 complex subunit D3	NCAPD3		1.71072	-1.04432		2.25213	-1.52532		-4.34294e-08	0		0.543152	-0.557759		-4.34294e-08	0	7	7	7	7.3	7.3	7.3	168.89	0	11.541	330060000	27	P42695;E9PKK4;G3V1A9;E9PQA3;E9PLE0	P42695	20.5357	20.2857	20.0899	19.3857	19.034	19.851	20.9959	20.1433	19.7882	20.6971	18.9293	20.2267	20.3981	19.2079	20.338	21.075	20.6455	20.1594	18.6106
sp|Q15021|CND1_HUMAN Condensin complex subunit 1 OS=Homo sapiens GN=NCAPD2 PE=1 SV=3;tr|E7EN77|E7EN77_HUMAN Condensin complex subunit 1 (Fragment) OS=Homo sapiens GN=NCAPD2 PE=1 SV=2	Condensin complex subunit 1	NCAPD2		0.137597	-0.167057		0.33559	0.374055		1.08096	0.541112		0.380521	-0.234458		0.561774	-0.39568	11	11	11	12.9	12.9	12.9	157.18	0	64.207	856510000	68	Q15021;E7EN77;F5GZK7;F5H431	Q15021;E7EN77	20.772	20.4688	20.2911	21.0599	20.9161	20.7571	21.7364	20.9604	20.3201	21.6008	21.1951	21.0408	21.3732	20.6585	21.4049	22.2414	20.853	20.3572	21.8688
tr|A0A087WWD4|A0A087WWD4_HUMAN Neural cell adhesion molecule 1 OS=Homo sapiens GN=NCAM1 PE=1 SV=1;sp|P13591-1|NCAM1_HUMAN Isoform 2 of Neural cell adhesion molecule 1 OS=Homo sapiens GN=NCAM1;sp|P13591|NCAM1_HUMAN Neural cell adhesion molecule 1 OS=Homo sa	Neural cell adhesion molecule 1	NCAM1		0.178864	-0.117905		0.318875	-0.16735		0.0566609	-0.0494448		0.13694	-0.12094		0.650451	-0.323977	23	23	23	30.3	30.3	30.3	97.344	0	95.538	4475300000	220	A0A087WWD4;P13591-1;P13591;A0A087WTF6;A0A087WX77;A0A087WV75;P13591-4;H7BYX6;A0A087WTE4;P13591-3;P13591-5;P13591-6;A0A0D9SF98;A0A087WWJ5;A0A087X1V2;A0A087WVU1;A0A0C4DGS4;A0A087WZS4;A0A0D9SF30;A0A087WTR3	A0A087WWD4;P13591-1;P13591;A0A087WTF6;A0A087WX77;A0A087WV75;P13591-4;H7BYX6;A0A087WTE4;P13591-3;P13591-5;P13591-6	23.5857	23.9354	24.1554	23.2992	24.0723	24.0541	23.5888	24.2682	24.2016	23.4464	24.0179	24.0596	23.5417	24.2313	24.0154	23.4703	23.9202	24.1094	23.4646
[truncated: 599 more rows]
[truncated: 8 more columns]
