# Supplementary material for: The STUbL RNF4 regulates protein group SUMOylation by targeting the SUMO conjugation machinery
Source: Nat Commun. 2017 Nov 27;8:1809. doi: 10.1038/s41467-017-01900-x (PMC5703878; doi:10.1038/s41467-017-01900-x)
Supplement: Supplementary file 8 — Supplementary Data 5 [file 41467_2017_1900_MOESM8_ESM.xlsx]

## Sheet: Biological Process
Analysis Type:	PANTHER Overrepresentation Test (release 20160715)
Annotation Version and Release Date:	GO Ontology database Released 2016-10-27
Analyzed List:	upload_1 (Homo sapiens)
Reference List:	Homo sapiens (all genes in database)
Bonferroni correction:	TRUE
GO biological process complete	Homo sapiens - REFLIST (20972)	upload_1 (126)	upload_1 (expected)	upload_1 (over/under)	upload_1 (fold Enrichment)	upload_1 (P-value)
positive regulation of protein sumoylation (GO:0033235)	12	4	0.07	+	55.48	0.00842
resolution of meiotic recombination intermediates (GO:0000712)	14	4	0.08	+	47.56	0.0155
meiotic chromosome separation (GO:0051307)	16	4	0.1	+	41.61	0.0261
regulation of protein sumoylation (GO:0033233)	21	5	0.13	+	39.63	0.00184
negative regulation of telomere maintenance (GO:0032205)	26	5	0.16	+	32.01	0.00524
global genome nucleotide-excision repair (GO:0070911)	32	6	0.19	+	31.21	0.000441
protein sumoylation (GO:0016925)	115	20	0.69	+	28.95	2.45e-19
response to arsenic-containing substance (GO:0046685)	30	5	0.18	+	27.74	0.0105
cellular senescence (GO:0090398)	32	5	0.19	+	26.01	0.0144
non-recombinational repair (GO:0000726)	58	9	0.35	+	25.83	9.67e-07
double-strand break repair via nonhomologous end joining (GO:0006303)	53	8	0.32	+	25.12	1.33e-05
regulation of telomere maintenance (GO:0032204)	66	7	0.4	+	17.65	0.00154
cell aging (GO:0007569)	67	7	0.4	+	17.39	0.00171
telomere maintenance (GO:0000723)	79	8	0.47	+	16.86	0.000285
positive regulation of proteasomal ubiquitin-dependent protein catabolic process (GO:0032436)	71	7	0.43	+	16.41	0.00251
telomere organization (GO:0032200)	82	8	0.49	+	16.24	0.000378
double-strand break repair (GO:0006302)	161	14	0.97	+	14.47	1.26e-08
positive regulation of proteasomal protein catabolic process (GO:1901800)	85	7	0.51	+	13.71	0.00826
regulation of chromosome organization (GO:0033044)	137	10	0.82	+	12.15	0.000114
regulation of proteasomal ubiquitin-dependent protein catabolic process (GO:0032434)	107	7	0.64	+	10.89	0.0371
signal transduction by p53 class mediator (GO:0072331)	128	8	0.77	+	10.4	0.0106
peptidyl-lysine modification (GO:0018205)	320	20	1.92	+	10.4	7.02e-11
positive regulation of proteolysis involved in cellular protein catabolic process (GO:1903052)	169	10	1.02	+	9.85	0.000789
negative regulation of protein modification by small protein conjugation or removal (GO:1903321)	138	8	0.83	+	9.65	0.0184
positive regulation of protein modification by small protein conjugation or removal (GO:1903322)	194	11	1.17	+	9.44	0.00027
regulation of protein modification by small protein conjugation or removal (GO:1903320)	272	15	1.63	+	9.18	1.09e-06
positive regulation of cellular protein catabolic process (GO:1903364)	183	10	1.1	+	9.1	0.00163
response to ionizing radiation (GO:0010212)	154	8	0.93	+	8.65	0.0408
intrinsic apoptotic signaling pathway (GO:0097193)	155	8	0.93	+	8.59	0.0428
regulation of proteolysis involved in cellular protein catabolic process (GO:1903050)	226	11	1.36	+	8.1	0.00123
DNA repair (GO:0006281)	487	23	2.93	+	7.86	1.98e-10
cellular response to DNA damage stimulus (GO:0006974)	735	33	4.42	+	7.47	7.41e-16
positive regulation of DNA metabolic process (GO:0051054)	201	9	1.21	+	7.45	0.034
regulation of cellular protein catabolic process (GO:1903362)	248	11	1.49	+	7.38	0.00306
positive regulation of cellular catabolic process (GO:0031331)	271	12	1.63	+	7.37	0.000897
positive regulation of proteolysis (GO:0045862)	360	15	2.16	+	6.94	4.7e-05
protein polyubiquitination (GO:0000209)	245	10	1.47	+	6.79	0.0221
positive regulation of protein catabolic process (GO:0045732)	256	10	1.54	+	6.5	0.0324
protein modification by small protein conjugation (GO:0032446)	771	30	4.63	+	6.48	2.13e-12
anatomical structure homeostasis (GO:0060249)	283	11	1.7	+	6.47	0.011
DNA metabolic process (GO:0006259)	787	29	4.73	+	6.13	2.93e-11
positive regulation of catabolic process (GO:0009896)	334	12	2.01	+	5.98	0.00803
protein modification by small protein conjugation or removal (GO:0070647)	904	32	5.43	+	5.89	2.53e-12
regulation of DNA metabolic process (GO:0051052)	368	13	2.21	+	5.88	0.00334
regulation of cellular catabolic process (GO:0031329)	380	13	2.28	+	5.69	0.00478
chromosome organization (GO:0051276)	543	18	3.26	+	5.52	4.39e-05
peptidyl-amino acid modification (GO:0018193)	873	28	5.24	+	5.34	2.74e-09
ubiquitin-dependent protein catabolic process (GO:0006511)	491	15	2.95	+	5.08	0.00256
modification-dependent protein catabolic process (GO:0019941)	499	15	3	+	5	0.00314
response to radiation (GO:0009314)	434	13	2.61	+	4.99	0.0205
modification-dependent macromolecule catabolic process (GO:0043632)	507	15	3.05	+	4.92	0.00383
posttranscriptional regulation of gene expression (GO:0010608)	474	14	2.85	+	4.92	0.00967
cellular response to stress (GO:0033554)	1618	46	9.72	+	4.73	6.21e-16
proteolysis involved in cellular protein catabolic process (GO:0051603)	545	15	3.27	+	4.58	0.00935
negative regulation of transcription, DNA-templated (GO:0045892)	1091	30	6.55	+	4.58	1.63e-08
negative regulation of nucleic acid-templated transcription (GO:1903507)	1136	31	6.83	+	4.54	7.83e-09
negative regulation of RNA biosynthetic process (GO:1902679)	1152	31	6.92	+	4.48	1.12e-08
cellular protein catabolic process (GO:0044257)	563	15	3.38	+	4.43	0.0139
negative regulation of cellular macromolecule biosynthetic process (GO:2000113)	1278	34	7.68	+	4.43	9.64e-10
negative regulation of nucleobase-containing compound metabolic process (GO:0045934)	1336	35	8.03	+	4.36	5.95e-10
negative regulation of RNA metabolic process (GO:0051253)	1197	31	7.19	+	4.31	2.99e-08
negative regulation of macromolecule biosynthetic process (GO:0010558)	1372	35	8.24	+	4.25	1.29e-09
negative regulation of nitrogen compound metabolic process (GO:0051172)	1464	37	8.8	+	4.21	2.81e-10
protein catabolic process (GO:0030163)	600	15	3.6	+	4.16	0.03
negative regulation of cellular biosynthetic process (GO:0031327)	1434	35	8.62	+	4.06	4.57e-09
mitotic cell cycle (GO:0000278)	788	19	4.73	+	4.01	0.00231
viral process (GO:0016032)	830	20	4.99	+	4.01	0.00109
negative regulation of biosynthetic process (GO:0009890)	1460	35	8.77	+	3.99	7.63e-09
multi-organism cellular process (GO:0044764)	836	20	5.02	+	3.98	0.00122
mitotic cell cycle process (GO:1903047)	760	18	4.57	+	3.94	0.00634
negative regulation of gene expression (GO:0010629)	1440	34	8.65	+	3.93	2.68e-08
interspecies interaction between organisms (GO:0044419)	870	20	5.23	+	3.83	0.0023
symbiosis, encompassing mutualism through parasitism (GO:0044403)	870	20	5.23	+	3.83	0.0023
cellular macromolecule catabolic process (GO:0044265)	830	19	4.99	+	3.81	0.00503
cell cycle process (GO:0022402)	1112	25	6.68	+	3.74	9.04e-05
negative regulation of transcription from RNA polymerase II promoter (GO:0000122)	757	17	4.55	+	3.74	0.0269
nucleic acid metabolic process (GO:0090304)	3987	86	23.95	+	3.59	2.39e-29
transcription, DNA-templated (GO:0006351)	2564	54	15.4	+	3.51	7.35e-14
nucleic acid-templated transcription (GO:0097659)	2565	54	15.41	+	3.5	7.47e-14
RNA biosynthetic process (GO:0032774)	2688	56	16.15	+	3.47	2.07e-14
negative regulation of macromolecule metabolic process (GO:0010605)	2291	47	13.76	+	3.41	7.28e-11
negative regulation of cellular metabolic process (GO:0031324)	2310	47	13.88	+	3.39	9.93e-11
nucleobase-containing compound biosynthetic process (GO:0034654)	3027	61	18.19	+	3.35	1.2e-15
cell cycle (GO:0007049)	1348	27	8.1	+	3.33	0.000233
nucleobase-containing compound metabolic process (GO:0006139)	4541	90	27.28	+	3.3	9.61e-29
heterocycle biosynthetic process (GO:0018130)	3085	61	18.53	+	3.29	3.1e-15
aromatic compound biosynthetic process (GO:0019438)	3097	61	18.61	+	3.28	3.76e-15
macromolecule catabolic process (GO:0009057)	967	19	5.81	+	3.27	0.0463
regulation of nucleic acid-templated transcription (GO:1903506)	3616	71	21.72	+	3.27	4.1e-19
regulation of RNA biosynthetic process (GO:2001141)	3633	71	21.83	+	3.25	5.43e-19
regulation of transcription, DNA-templated (GO:0006355)	3592	70	21.58	+	3.24	1.7e-18
heterocycle metabolic process (GO:0046483)	4678	91	28.11	+	3.24	1.17e-28
cellular aromatic compound metabolic process (GO:0006725)	4735	91	28.45	+	3.2	3.13e-28
regulation of cellular macromolecule biosynthetic process (GO:2000112)	3983	76	23.93	+	3.18	1.6e-20
organic cyclic compound biosynthetic process (GO:1901362)	3207	61	19.27	+	3.17	2.14e-14
regulation of RNA metabolic process (GO:0051252)	3752	71	22.54	+	3.15	3.69e-18
regulation of nitrogen compound metabolic process (GO:0051171)	4395	83	26.41	+	3.14	1.81e-23
negative regulation of metabolic process (GO:0009892)	2490	47	14.96	+	3.14	1.61e-09
regulation of macromolecule biosynthetic process (GO:0010556)	4100	77	24.63	+	3.13	1.62e-20
regulation of nucleobase-containing compound metabolic process (GO:0019219)	4096	76	24.61	+	3.09	9.68e-20
positive regulation of protein metabolic process (GO:0051247)	1513	28	9.09	+	3.08	0.000643
organic cyclic compound metabolic process (GO:1901360)	4921	91	29.57	+	3.08	7e-27
positive regulation of cellular protein metabolic process (GO:0032270)	1425	26	8.56	+	3.04	0.00271
regulation of gene expression (GO:0010468)	4333	79	26.03	+	3.03	1.49e-20
regulation of cellular biosynthetic process (GO:0031326)	4285	78	25.74	+	3.03	4.56e-20
cellular macromolecule biosynthetic process (GO:0034645)	3650	66	21.93	+	3.01	4.25e-15
cellular nitrogen compound metabolic process (GO:0034641)	5169	93	31.06	+	2.99	5.29e-27
regulation of biosynthetic process (GO:0009889)	4337	78	26.06	+	2.99	1.01e-19
RNA metabolic process (GO:0016070)	3463	62	20.81	+	2.98	1.9e-13
cellular nitrogen compound biosynthetic process (GO:0044271)	3521	63	21.15	+	2.98	8.77e-14
macromolecule biosynthetic process (GO:0009059)	3731	66	22.42	+	2.94	1.38e-14
regulation of transcription from RNA polymerase II promoter (GO:0006357)	1838	32	11.04	+	2.9	0.000249
positive regulation of nucleobase-containing compound metabolic process (GO:0045935)	1654	28	9.94	+	2.82	0.00396
gene expression (GO:0010467)	3785	64	22.74	+	2.81	7.02e-13
nitrogen compound metabolic process (GO:0006807)	5651	93	33.95	+	2.74	7.72e-24
positive regulation of nitrogen compound metabolic process (GO:0051173)	1764	29	10.6	+	2.74	0.00431
response to stress (GO:0006950)	3365	54	20.22	+	2.67	7.72e-09
positive regulation of gene expression (GO:0010628)	1664	26	10	+	2.6	0.0477
positive regulation of macromolecule metabolic process (GO:0010604)	2824	43	16.97	+	2.53	2.56e-05
positive regulation of cellular metabolic process (GO:0031325)	2839	43	17.06	+	2.52	3.01e-05
cellular macromolecule metabolic process (GO:0044260)	6789	102	40.79	+	2.5	3.39e-25
regulation of cellular metabolic process (GO:0031323)	5864	88	35.23	+	2.5	1.86e-18
cellular biosynthetic process (GO:0044249)	4608	69	27.68	+	2.49	1.03e-11
regulation of primary metabolic process (GO:0080090)	5811	87	34.91	+	2.49	5.66e-18
regulation of macromolecule metabolic process (GO:0060255)	5819	87	34.96	+	2.49	6.25e-18
cellular response to organic substance (GO:0071310)	1949	29	11.71	+	2.48	0.0319
organic substance biosynthetic process (GO:1901576)	4707	70	28.28	+	2.48	7.43e-12
biosynthetic process (GO:0009058)	4790	70	28.78	+	2.43	1.91e-11
positive regulation of metabolic process (GO:0009893)	3023	44	18.16	+	2.42	6.21e-05
negative regulation of cellular process (GO:0048523)	4236	61	25.45	+	2.4	1.15e-08
regulation of metabolic process (GO:0019222)	6181	88	37.14	+	2.37	8.68e-17
cellular protein modification process (GO:0006464)	2893	41	17.38	+	2.36	0.000544
protein modification process (GO:0036211)	2893	41	17.38	+	2.36	0.000544
response to organic substance (GO:0010033)	2665	37	16.01	+	2.31	0.00515
negative regulation of biological process (GO:0048519)	4576	63	27.49	+	2.29	2.82e-08
macromolecule metabolic process (GO:0043170)	7494	102	45.02	+	2.27	2.42e-21
macromolecule modification (GO:0043412)	3165	43	19.02	+	2.26	0.000757
cellular protein metabolic process (GO:0044267)	3555	48	21.36	+	2.25	0.000106
cellular metabolic process (GO:0044237)	8647	107	51.95	+	2.06	4.17e-20
primary metabolic process (GO:0044238)	8728	105	52.44	+	2	5.41e-18
protein metabolic process (GO:0019538)	4131	49	24.82	+	1.97	0.00436
organic substance metabolic process (GO:0071704)	9176	106	55.13	+	1.92	7.34e-17
positive regulation of cellular process (GO:0048522)	4727	54	28.4	+	1.9	0.00263
metabolic process (GO:0008152)	9572	107	57.51	+	1.86	5.14e-16
positive regulation of biological process (GO:0048518)	5228	56	31.41	+	1.78	0.0121
cellular response to stimulus (GO:0051716)	6211	66	37.32	+	1.77	0.000643
regulation of cellular process (GO:0050794)	10413	104	62.56	+	1.66	1.41e-10
regulation of biological process (GO:0050789)	10942	105	65.74	+	1.6	1.83e-09
response to stimulus (GO:0050896)	7683	72	46.16	+	1.56	0.019
biological regulation (GO:0065007)	11571	107	69.52	+	1.54	9.31e-09
cellular process (GO:0009987)	14543	119	87.37	+	1.36	2.47e-08
biological_process (GO:0008150)	17023	124	102.27	+	1.21	1.45e-05
Unclassified (UNCLASSIFIED)	3949	2	23.73	-	< 0.2	0

## Sheet: Molecular Function
Analysis Type:	PANTHER Overrepresentation Test (release 20160715)
Annotation Version and Release Date:	GO Ontology database Released 2016-10-27
Analyzed List:	upload_1 (Homo sapiens)
Reference List:	Homo sapiens (all genes in database)
Bonferroni correction:	TRUE
GO molecular function complete	Homo sapiens - REFLIST (20972)	upload_1 (126)	upload_1 (expected)	upload_1 (over/under)	upload_1 (fold Enrichment)	upload_1 (P-value)
SUMO ligase activity (GO:0061665)	5	4	0.03	+	> 100	8.42e-05
SUMO transferase activity (GO:0019789)	16	9	0.1	+	93.62	3.54e-12
protein tag (GO:0031386)	8	3	0.05	+	62.42	0.0465
SUMO binding (GO:0032183)	14	4	0.08	+	47.56	0.00496
polyubiquitin binding (GO:0031593)	43	7	0.26	+	27.1	2.77e-05
ubiquitin-like protein binding (GO:0032182)	130	14	0.78	+	17.92	2.37e-10
ubiquitin binding (GO:0043130)	112	10	0.67	+	14.86	5.51e-06
DNA-dependent ATPase activity (GO:0008094)	86	6	0.52	+	11.61	0.041
ubiquitin protein ligase binding (GO:0031625)	282	19	1.69	+	11.21	2.98e-11
ubiquitin-like protein ligase binding (GO:0044389)	287	19	1.72	+	11.02	4.06e-11
structure-specific DNA binding (GO:0043566)	130	7	0.78	+	8.96	0.0416
ubiquitin-like protein ligase activity (GO:0061659)	204	10	1.23	+	8.16	0.0014
ubiquitin-like protein transferase activity (GO:0019787)	439	15	2.64	+	5.69	0.000199
ligase activity (GO:0016874)	418	14	2.51	+	5.57	0.000707
transcription factor binding (GO:0008134)	553	18	3.32	+	5.42	1.86e-05
chromatin binding (GO:0003682)	494	14	2.97	+	4.72	0.00501
DNA binding (GO:0003677)	2528	60	15.19	+	3.95	2.51e-19
poly(A) RNA binding (GO:0044822)	1168	27	7.02	+	3.85	3.69e-06
transcription factor activity, transcription factor binding (GO:0000989)	606	14	3.64	+	3.85	0.0498
macromolecular complex binding (GO:0044877)	1342	28	8.06	+	3.47	1.63e-05
nucleic acid binding (GO:0003676)	4073	83	24.47	+	3.39	2.37e-26
enzyme binding (GO:0019899)	1830	36	10.99	+	3.27	2.97e-07
nucleic acid binding transcription factor activity (GO:0001071)	1235	24	7.42	+	3.23	0.000877
transcription factor activity, sequence-specific DNA binding (GO:0003700)	1235	24	7.42	+	3.23	0.000877
RNA binding (GO:0003723)	1631	30	9.8	+	3.06	7.23e-05
zinc ion binding (GO:0008270)	1202	21	7.22	+	2.91	0.0273
heterocyclic compound binding (GO:1901363)	5962	90	35.82	+	2.51	5.5e-20
organic cyclic compound binding (GO:0097159)	6045	90	36.32	+	2.48	1.57e-19
metal ion binding (GO:0046872)	4198	58	25.22	+	2.3	1.16e-07
cation binding (GO:0043169)	4246	58	25.51	+	2.27	1.86e-07
ion binding (GO:0043167)	4424	59	26.58	+	2.22	3.03e-07
protein binding (GO:0005515)	10911	105	65.55	+	1.6	4.64e-10
binding (GO:0005488)	14436	126	86.73	+	1.45	9.75e-18
molecular_function (GO:0003674)	17145	126	103.01	+	1.22	2.51e-08

## Sheet: Cellular Component
Analysis Type:	PANTHER Overrepresentation Test (release 20160715)
Annotation Version and Release Date:	GO Ontology database Released 2016-10-27
Analyzed List:	upload_1 (Homo sapiens)
Reference List:	Homo sapiens (all genes in database)
Bonferroni correction:	TRUE
GO cellular component complete	Homo sapiens - REFLIST (20972)	upload_1 (126)	upload_1 (expected)	upload_1 (over/under)	upload_1 (fold Enrichment)	upload_1 (P-value)
Smc5-Smc6 complex (GO:0030915)	7	3	0.04	+	71.33	0.0152
PML body (GO:0016605)	97	20	0.58	+	34.32	1.38e-21
site of double-strand break (GO:0035861)	31	5	0.19	+	26.85	0.00192
nuclear chromosome, telomeric region (GO:0000784)	110	11	0.66	+	16.64	1.25e-07
chromosome, telomeric region (GO:0000781)	141	14	0.85	+	16.53	3.4e-10
proteasome complex (GO:0000502)	69	6	0.41	+	14.47	0.00576
endopeptidase complex (GO:1905369)	69	6	0.41	+	14.47	0.00576
inclusion body (GO:0016234)	74	6	0.44	+	13.5	0.00855
nuclear body (GO:0016604)	353	26	2.12	+	12.26	1.21e-17
peptidase complex (GO:1905368)	91	6	0.55	+	10.97	0.0272
chromosomal region (GO:0098687)	320	17	1.92	+	8.84	1.62e-08
nuclear speck (GO:0016607)	198	9	1.19	+	7.57	0.0047
chromosomal part (GO:0044427)	789	31	4.74	+	6.54	7.36e-14
nucleoplasm part (GO:0044451)	732	28	4.4	+	6.37	5.92e-12
nuclear chromosome part (GO:0044454)	481	18	2.89	+	6.23	1.05e-06
nuclear chromosome (GO:0000228)	516	19	3.1	+	6.13	4.43e-07
chromosome (GO:0005694)	901	32	5.41	+	5.91	3.59e-13
chromatin (GO:0000785)	438	15	2.63	+	5.7	9.38e-05
nucleolus (GO:0005730)	879	23	5.28	+	4.36	3.68e-06
nucleoplasm (GO:0005654)	2941	63	17.67	+	3.57	1.22e-18
intracellular ribonucleoprotein complex (GO:0030529)	775	16	4.66	+	3.44	0.0234
ribonucleoprotein complex (GO:1990904)	776	16	4.66	+	3.43	0.0238
nuclear lumen (GO:0031981)	3526	71	21.18	+	3.35	1.41e-20
nuclear part (GO:0044428)	3919	73	23.55	+	3.1	2.2e-19
microtubule cytoskeleton (GO:0015630)	1108	20	6.66	+	3	0.0138
catalytic complex (GO:1902494)	1285	22	7.72	+	2.85	0.0108
intracellular organelle lumen (GO:0070013)	4381	72	26.32	+	2.74	9.32e-16
organelle lumen (GO:0043233)	4382	72	26.33	+	2.73	9.45e-16
membrane-enclosed lumen (GO:0031974)	4382	72	26.33	+	2.73	9.45e-16
nucleus (GO:0005634)	6994	111	42.02	+	2.64	3.74e-34
intracellular non-membrane-bounded organelle (GO:0043232)	3997	59	24.01	+	2.46	1.93e-09
non-membrane-bounded organelle (GO:0043228)	3997	59	24.01	+	2.46	1.93e-09
protein complex (GO:0043234)	3011	43	18.09	+	2.38	2.75e-05
macromolecular complex (GO:0032991)	4876	63	29.3	+	2.15	7.73e-08
intracellular membrane-bounded organelle (GO:0043231)	10451	115	62.79	+	1.83	2.4e-20
intracellular organelle part (GO:0044446)	8180	83	49.15	+	1.69	1.28e-06
organelle part (GO:0044422)	8381	83	50.35	+	1.65	4.96e-06
intracellular organelle (GO:0043229)	11822	117	71.03	+	1.65	1.01e-16
membrane-bounded organelle (GO:0043227)	12136	119	72.91	+	1.63	1.5e-17
organelle (GO:0043226)	13084	121	78.61	+	1.54	4.1e-16
intracellular part (GO:0044424)	13839	118	83.14	+	1.42	1.66e-10
intracellular (GO:0005622)	14212	119	85.39	+	1.39	3.49e-10
cell part (GO:0044464)	16341	119	98.18	+	1.21	0.000444
cell (GO:0005623)	16367	119	98.33	+	1.21	0.000516
cellular_component (GO:0005575)	18253	126	109.66	+	1.15	3.26e-05
membrane part (GO:0044425)	7099	22	42.65	-	0.52	0.0424
integral component of membrane (GO:0016021)	5906	16	35.48	-	0.45	0.0354
intrinsic component of membrane (GO:0031224)	6016	16	36.14	-	0.44	0.0209
